# Supplementary material for: Transcriptomic analysis reveals sex-specific patterns in the hippocampus in Alzheimer’s disease
Source: Front Endocrinol (Lausanne). 2024 Apr 16;15:1345498. doi: 10.3389/fendo.2024.1345498 (PMC11058985; doi:10.3389/fendo.2024.1345498)
Supplement: Supplementary file 1 [file Table_1.xlsx]

## Sheet: Table Legend
Supplementary Content
No	Title
Table S1	GSE29378, GSE48350 and GSE5281 datasets DEGs based on different cut-off values
Table S2	DEGs found between M-controls vs. F-controls in the CA1 hippocampal subfield
Table S3	DEGs found between M-controls vs. F-controls in the CA3 hippocampal subfield
Table S4	DEGs found between F-AD vs. F-controls in the CA1 hippocampal subfield
Table S5	DEGs found between F-AD vs. F-controls in the CA3 hippocampal subfield
Table S6	DEGs found between M-AD vs. M-controls in the CA1 hippocampal subfield
Table S7	DEGs found between M-AD vs. M-controls in the CA3 hippocampal subfield
Table S8	DEGs found between M-AD vs. F-AD in the CA1 hippocampal subfield
Table S9	DEGs found between M-AD vs. F-AD in the CA3 hippocampal subfield
Table S10	KEGG enrichment results of the top 400 DEGs between M-controls vs. F-controls in CA1 hippocampal subfield
Table S11	KEGG enrichment results of the top 400 DEGs between F-AD vs. F-controls in CA1 hippocampal subfield
Table S12	KEGG enrichment results of the top 400 DEGs between M-AD vs. M-controls in CA1 hippocampal subfield
Table S13	GO-BP enrichment results of the top 400 DEGs between F-AD vs. F-controls in CA1 hippocampal subfield
Table S14	GO-BP enrichment results of the top 400 DEGs between M-AD vs. M-controls in CA1 hippocampal subfield
Table S15	KEGG enrichment results of the top 400 DEGs between M-AD vs. F-AD in CA1 hippocampal subfield
Table S16	KEGG enrichment results of the top 400 DEGs between F-controls vs. M-controls in CA3 hippocampal subfield
Table S17	KEGG enrichment results of the top 400 DEGs between F-AD vs. F-controls in CA3 hippocampal subfield
Table S18	KEGG enrichment results of the top 400 DEGs between M-AD vs. M-controls in CA3 hippocampal subfield
Table S19	GO-BP enrichment results of the top 400 DEGs between F-AD vs. F-controls in CA3 hippocampal subfield
Table S20	GO-BP enrichment results of the top 400 DEGs between M-AD vs. M-controls in CA3 hippocampal subfield
Table S21	KEGG enrichment results of the top 400 DEGs between M-AD vs. F-AD in CA3 hippocampal subfield
Table S22	DEGs found between M-controls vs. F-controls in Whole Hippocampus brain tissue (GSE5281)
Table S23	DEGs found between M-controls vs. F-controls in Whole Hippocampus brain tissue (GSE48350)
Table S24	DEGs found between F-AD vs. F-controls in Whole Hippocampus brain tissue (GSE5281)
Table S25	DEGs found between F-AD vs. F-controls in Whole Hippocampus brain tissue (GSE48350)
Table S26	DEGs found between M-AD vs. M-controls in Whole Hippocampus brain tissue (GSE5281)
Table S27	DEGs found between M-AD vs. M-controls in Whole Hippocampus brain tissue (GSE48350)
Table S28	DEGs found between M-AD vs. F-AD in Whole Hippocampus brain tissue (GSE5281)
Table S29	DEGs found between M-AD vs. F-AD in Whole Hippocampus brain tissue (GSE48350)
Table S30	KEGG enrichment results of the top 400 DEGs between M-controls vs. F-controls in Whole Hippocampus brain tissue (GSE5281)
Table S31	KEGG enrichment results of the top 400 DEGs between M-controls vs. F-controls in Whole Hippocampus brain tissue (GSE48350)
Table S32	KEGG enrichment results of the top 400 DEGs between F-AD vs. F-controls in Whole Hippocampus brain tissue (GSE5281)
Table S33	KEGG enrichment results of the top 400 DEGs between M-AD vs. M-controls in Whole Hippocampus brain tissue (GSE5281)
Table S34	KEGG enrichment results of the top 400 DEGs between F-AD vs. F-controls in Whole Hippocampus brain tissue (GSE48350)
Table S35	KEGG enrichment results of the top 400 DEGs between M-AD vs. M-controls in Whole Hippocampus brain tissue (GSE48350)
Table S36	GO-BP enrichment results of the top 400 DEGs between F-AD vs. F-controls in Whole Hippocampus brain tissue (GSE5281)
Table S37	GO-BP enrichment results of the top 400 DEGs between F-AD vs. F-controls in Whole Hippocampus brain tissue (GSE48350)
Table S38	GO-BP enrichment results of the top 400 DEGs between M-AD vs. M-controls in Whole Hippocampus brain tissue (GSE5281)
Table S39	GO-BP enrichment results of the top 400 DEGs between M-AD vs. M-controls in Whole Hippocampus brain tissue (GSE48350)
Table S40	KEGG enrichment results of the top 400 DEGs between M-AD vs. F-AD in Whole Hippocampus brain tissue (GSE5281)
Table S41	KEGG enrichment results of the top 400 DEGs between M-AD vs. F-AD in Whole Hippocampus brain tissue (GSE48350)

## Sheet: Table S1
Table S1: GSE29378, GSE48350 and GSE5281 datasets DEGs based on different cut-off values
	Cut-off values	Number of DEGs
CA1 M-controls vs. F-Controls (GSE29378)	uncorrected p <0.05	2603
	uncorrected p <0.01	473
	adjusted p <0.05	9
	adjusted p<0.01	8
CA3 M-controls vs. F-Controls (GSE29378)	uncorrected p <0.05	5403
	uncorrected p <0.01	1923
	adjusted p <0.05	85
	adjusted p<0.01	13
CA1 M-AD vs. F-AD (GSE29378)	uncorrected p <0.05	2887
	uncorrected p <0.01	603
	adjusted p <0.05	7
	adjusted p<0.01	0
CA3 M-AD vs. F-AD (GSE29378)	uncorrected p <0.05	1542
	uncorrected p <0.01	239
	adjusted p <0.05	0
	adjusted p<0.01	0
CA1 F-AD vs. F-controls (GSE29378)	uncorrected p <0.05	2247
	uncorrected p <0.01	461
	adjusted p <0.05	0
	adjusted p<0.01	0
CA1 M-AD vs. M-controls (GSE29378)	uncorrected p <0.05	3527
	uncorrected p <0.01	918
	adjusted p <0.05	1
	adjusted p<0.01	0
CA3 F-AD vs. F-controls (GSE29378)	uncorrected p <0.05	2790
	uncorrected p <0.01	624
	adjusted p <0.05	0
	adjusted p<0.01	0
CA3 M-AD vs M-controls (GSE29378)	uncorrected p <0.05	2526
	uncorrected p <0.01	500
	adjusted p <0.05	1
	adjusted p<0.01	0
Whole Hippocampus M-controls vs. F-controls (GSE5281)	uncorrected p <0.05	257
	uncorrected p <0.01	0
	adjusted p <0.05	14
	adjusted p<0.01	2
Whole Hippocampus M-controls vs. F-controls (GSE48350)	uncorrected p <0.05	294
	uncorrected p <0.01	0
	adjusted p <0.05	16
	adjusted p<0.01	0
Whole Hippocampus M-AD vs. F-AD (GSE5281)	uncorrected p <0.05	1939
	uncorrected p <0.01	842
	adjusted p <0.05	0
	adjusted p<0.01	0
Whole Hippocampus M-AD vs. F-AD (GSE48350)	uncorrected p <0.05	1301
	uncorrected p <0.01	402
	adjusted p <0.05	0
	adjusted p<0.01	0
Whole Hippocampus F-AD vs. F-controls (GSE5281)	uncorrected p <0.05	5280
	uncorrected p <0.01	2850
	adjusted p <0.05	12
	adjusted p<0.01	0
Whole Hippocampus F-AD vs. F-controls (GSE48350)	uncorrected p <0.05	7904
	uncorrected p <0.01	4824
	adjusted p <0.05	23
	adjusted p<0.01	51
Whole Hippocampus M-AD vs. M-controls (GSE5281)	uncorrected p <0.05	5949
	uncorrected p <0.01	3732
	adjusted p <0.05	90
	adjusted p<0.01	123
Whole Hippocampus M-AD vs. M-controls (GSE48350)	uncorrected p <0.05	2644
	uncorrected p <0.01	1129
	adjusted p <0.05	18
	adjusted p<0.01	3

## Sheet: Table S2
Table S2: DEGs found between M-controls vs. F-controls in the CA1 hippocampal subfield
GeneSymbol	p.value	logFC
RPS4Y1	1.21223e-19	3.66816
EIF1AY	5.4149e-08	2.20089
NLGN4Y	1.63261e-10	1.49338
HLA-DRB6	0.0110412	1.46474
JARID1D	8.9962e-10	1.28308
UTY	6.07566e-08	0.999401
FABP7	0.0177909	0.990056
NECAB1	0.0278758	0.962842
CYORF15A	4.34291e-07	0.955852
TMEM10	0.0203168	0.945935
HS.48372	0.0111225	0.907056
WIF1	0.0396149	0.896314
GPM6A	0.0400013	0.81207
LRRC3B	0.0204505	0.808946
LOC643985	0.0164287	0.808867
CD9	0.0150307	0.768174
GABRA2	0.0251338	0.764356
C18ORF56	0.0289958	0.74588
LOC643389	0.0275931	0.740523
TMSB4Y	0.00175184	0.739476
DBI	0.00968279	0.733682
KCNE1L	0.0100828	0.701363
FAM19A2	0.0389796	0.700069
SCG3	0.0187877	0.690363
TYMS	0.00841492	0.679212
F3	0.017099	0.656945
Septin 8	0.00181506	0.653203
PIPOX	0.0205462	0.652928
ID2	0.0347454	0.647257
RPS24	0.0167288	0.638026
HS.369017	0.0128197	0.625854
LYPLAL1	0.0282306	0.623764
TCBA1	0.0131027	0.621176
CD99	0.0223612	0.617317
SLC1A2	0.0247987	0.614604
MYL5	0.0250808	0.612093
THOC3	0.0434376	0.609637
S100A1	0.0108887	0.609562
ZNF649	0.00782251	0.602127
LOC732007	0.0428629	0.601625
DHX36	0.0179909	0.594666
OMG	0.0166771	0.593509
GPR177	0.0146855	0.58904
ACADM	0.0258194	0.587917
S100A13	0.0240928	0.582378
AGA	0.0323009	0.581572
KIAA0644	0.0190654	0.579815
HSDL2	0.0282647	0.579622
SMC2	0.0384324	0.567839
WDR61	0.0445563	0.553666
DOCK7	0.0470698	0.552468
NDUFV1	0.0207967	0.550796
BNIP3L	0.0209898	0.55015
CYB5R2	0.00951348	0.548661
P76	0.0296911	0.547161
PRDX2	0.038891	0.545668
TMEM144	0.0436656	0.545205
LOC649679	0.0123843	0.544145
WRB	0.0160509	0.539411
LOC201229	0.040252	0.535221
CTSO	0.0398316	0.535085
CCDC104	0.0233567	0.534462
SLC1A4	0.0172584	0.534399
ELOVL5	0.0419412	0.532906
RASL10A	0.0115448	0.532541
TTYH1	0.0267518	0.528163
CHMP6	0.0285246	0.527696
LOC645317	0.0260915	0.527615
DCTN6	0.0444785	0.526829
COPS4	0.0203997	0.525048
ZFY	7.80299e-05	0.524451
ACTB	0.0497804	0.524144
ADD3	0.0415888	0.52311
STOX1	0.049922	0.520541
NEBL	0.0263795	0.519357
KIAA1279	0.0355491	0.518879
FMN2	0.0450822	0.51887
ATP1A2	0.0482171	0.515825
SFXN5	0.00190715	0.515713
PSMD6	0.03884	0.51347
PGAM4	0.02996	0.513464
FOLH1	0.0421474	0.510619
CAPN3	0.0345901	0.509053
CYP51A1	0.0183113	0.507819
SPCS1	0.0296324	0.505068
CCNH	0.0418496	0.499836
HERC6	0.0327199	0.498148
LOC653566	0.0420978	0.494429
BTF3L4	0.0413338	0.491892
LOC653071	0.0401779	0.490714
PPCS	0.0265566	0.489264
ACO2	0.0197956	0.488137
C11ORF1	0.00994439	0.486281
FHL1	0.0233089	0.485301
ATP5A1	0.0477084	0.48389
APEX1	0.00860126	0.483725
GBAS	0.0114727	0.482688
PIPSL	0.0236385	0.481639
LRIG1	0.0449858	0.481055
ACOT4	0.0289571	0.480666
TPI1	0.0110207	0.480472
CPEB1	0.0203736	0.478997
TTC32	0.0392216	0.477804
COX7B	0.0114861	0.477273
SEC11C	0.0366945	0.475319
DUS4L	0.0186923	0.473212
CYB5D2	0.0167205	0.472646
COPS8	0.0156524	0.468565
BACE1	0.0192902	0.466225
C17ORF58	0.0331834	0.464342
ATMIN	0.0109229	0.463081
NR2E1	0.0400587	0.462614
LOC388481	0.00312976	0.461696
RPS4Y2	6.99716e-06	0.461046
TAF9L	0.0200979	0.46024
BRP44L	0.0323304	0.460135
TUBA1A	0.0298388	0.458077
PAIP2	0.0308182	0.457595
NDUFB6	0.034847	0.457286
CCDC115	0.0181524	0.456859
NPAS1	0.0115246	0.455197
LOC652672	0.00676981	0.452402
CYORF14	2.66641e-05	0.450606
FASN	0.0246667	0.450009
TXNDC9	0.0383762	0.448824
TTTY15	8.98606e-07	0.447254
FEN1	0.0362701	0.446889
ASMTL	0.0105428	0.4448
SPOCK1	0.0328267	0.442068
SLC13A5	0.0220442	0.44055
MFAP5	0.0398993	0.438172
NT5E	0.0056536	0.437253
ME1	0.0152569	0.435793
CHCHD9	0.0108615	0.435293
SLC22A17	0.00172909	0.435227
ATP5F1	0.0274755	0.434975
NLGN3	0.00392548	0.433151
CA14	0.00785766	0.432174
TSPAN3	0.0299815	0.431684
HIGD1A	0.00639591	0.431522
STX8	0.00280506	0.429366
SDHA	0.040664	0.429152
RTN4R	0.0028416	0.425374
IDI1	0.0361438	0.425226
HS.559602	0.0461658	0.423983
STAT1	0.0416477	0.422731
DTD1	0.0133973	0.422056
ADK	0.0299131	0.420122
HS.443490	0.0393567	0.419909
TMEFF2	0.0461331	0.418826
MCEE	0.0472077	0.418046
SLC35E3	0.0174219	0.414431
ZFAND6	0.0260102	0.414102
ZMYND15	0.0297229	0.413414
SBDSP	0.0486057	0.413143
HS.448059	0.0295448	0.411792
LOC285095	0.0353838	0.411114
NAE1	0.0329042	0.410751
TRAP1	0.0393571	0.409657
DKFZP564J102	0.00315292	0.409338
CPE	0.0257934	0.409151
UFM1	0.0256634	0.408389
HS.133261	0.0363504	0.407813
ADAMTS8	0.00883238	0.40732
RLBP1	0.00389597	0.406787
MRPL15	0.0381015	0.406161
PCNA	0.012572	0.404713
PRMT3	0.0201616	0.404302
CSPG5	0.0366326	0.40423
GLO1	0.0366592	0.403873
GSTZ1	0.0179264	0.402847
FEZ1	0.0169663	0.40252
RASAL1	0.0118847	0.40031
LDHD	0.0323301	0.396866
HMGB1	0.0325159	0.395861
TP53TG3	0.0483677	0.394911
ATP5J	0.0337959	0.393976
SNRPF	0.0332184	0.393757
MRPL49	0.000987166	0.392734
TFB1M	0.00277734	0.390619
HHATL	0.0497298	0.390286
C9ORF80	0.03816	0.389778
LRRC17	0.0310682	0.388581
BPGM	0.0173264	0.38785
SEC61G	0.0430135	0.387697
TNNT1	0.0428099	0.386382
IMMT	0.0193127	0.384782
C6ORF52	0.0301514	0.384332
ALDOC	0.00151312	0.383368
UBLCP1	0.032223	0.38308
LOC441150	0.00219371	0.382759
RAB5C	0.0238284	0.381863
CHPT1	0.0359481	0.380373
HAT1	0.0121462	0.378666
PYGB	0.00976835	0.378623
LOC643997	0.0293299	0.378193
TXN	0.0459983	0.377463
LDHB	0.0319427	0.376932
DPP8	0.0105003	0.37515
ZFP1	0.0184696	0.375143
AGL	0.0207886	0.374241
HS.559714	0.0197767	0.373755
SYNCRIP	0.0431753	0.373151
FTHL2	0.0300268	0.373115
WDR68	0.0254976	0.369616
ABCD3	0.00163144	0.369313
PSMA6	0.0343646	0.368278
PCDH10	0.0141697	0.36624
RBBP9	0.0231753	0.366116
HS.518794	0.0247797	0.365657
C1ORF57	0.0358933	0.364876
XRCC6	0.0229778	0.364795
LRRC16	0.0436276	0.364626
DNAJC18	0.00694222	0.364209
SEC22C	0.0385223	0.363856
TMEM151A	0.0266555	0.36318
ZCCHC17	0.0158525	0.362512
RNF14	0.0488824	0.362184
TBCA	0.0281689	0.36211
RNF5P1	0.011181	0.361908
ITM2C	0.0287985	0.361597
ASRGL1	0.0321249	0.359907
CTSD	0.0456203	0.359872
CLIP1	0.0437683	0.358812
C14ORF37	0.0352867	0.358563
AHNAK	0.00889898	0.358001
WWP2	0.014474	0.355711
KIAA0319	0.0409047	0.355357
SGSH	0.0295642	0.353593
EBP	0.0207411	0.35345
FUCA2	0.0056199	0.353208
BRWD2	0.0436764	0.351609
BTG3	0.0204096	0.351364
ATG3	0.0320033	0.349254
PKM2	0.0221322	0.348332
LOC641941	0.0133079	0.346983
NDUFC1	0.0311775	0.34609
HS.524129	0.0202682	0.345929
HS.147457	0.0446853	0.345529
DDT	0.0155614	0.345443
SUMO2	0.0418005	0.345305
SLC39A6	0.00564374	0.344171
PH-4	0.0194101	0.344069
IFT52	0.0442865	0.343917
MAGEH1	0.0223014	0.342596
HS2ST1	0.00353219	0.339106
HS.128463	0.031704	0.336594
GOLT1B	0.0495552	0.335936
SRPK2	0.0348894	0.335059
PRKRA	0.0389725	0.334524
DDX47	0.0457093	0.333217
ZNF185	0.0209087	0.332189
SCARB2	0.0197362	0.331243
FEZ2	0.0140884	0.330989
H2AFY	0.0385317	0.330216
GSS	0.01354	0.328694
CSE1L	0.0202977	0.328472
TIMM17B	0.00108448	0.327792
EFCAB7	0.0225432	0.327774
VPS25	0.002868	0.327737
CHMP4B	0.0217213	0.327605
ALKBH7	0.0227564	0.327325
HS.291319	0.0119298	0.32712
DHDDS	0.0126058	0.327007
NXT2	0.0378661	0.326358
PDPR	0.0441313	0.326345
LOC347376	0.0164774	0.3254
PGK1	0.0267133	0.325239
CBR1	0.0426488	0.324747
BXDC5	0.0301144	0.324355
HMBOX1	0.0410775	0.323537
PRKAG1	0.0255135	0.323533
NECAB3	0.0162787	0.322687
SCAND1	0.021997	0.321967
LOC647037	0.000532852	0.319763
DCUN1D5	0.0178254	0.31962
LOC648638	0.00584455	0.319402
COX6B1	0.0322473	0.319343
USP22	0.015971	0.318318
MAGEF1	0.0285667	0.318188
LOC653972	0.0484662	0.317018
SURF1	0.0272024	0.316797
DCTN3	0.0171647	0.315941
CENTB2	0.0124455	0.31542
NACAP1	0.0404863	0.315087
USP9Y	0.000344112	0.312603
HS.532698	0.0420043	0.312522
CHCHD2	0.0295813	0.311189
SNRPC	0.0276002	0.311052
DNAJB5	0.00266177	0.310452
KCNJ10	0.0154873	0.309412
ATP5L	0.0210799	0.309217
PSRC1	0.00604019	0.308621
IQCB1	0.00902073	0.308287
COPE	0.0395179	0.308109
LSP1	0.00576435	0.307082
C8ORF40	0.0307104	0.306431
FIS	0.0429171	0.306326
APLP1	0.0087225	0.306131
ACSL3	0.041408	0.306088
RPL37A	0.0403057	0.305202
ICOSLG	0.0376545	0.304712
HNRPC	0.0140046	0.304548
PHF14	0.0437814	0.304277
C16ORF68	0.00547431	0.304276
MAPK8IP3	0.0270834	0.303975
LRFN2	0.0480156	0.302843
NRCAM	0.0301212	0.302449
HS.575038	0.00850689	0.30221
SNX29	0.0283502	0.301918
COX8A	0.0260173	0.301345
CCDC15	0.019121	0.301031
C20ORF67	0.00793549	0.300596
TRUB2	5.37788e-05	0.300112
CXORF38	0.0197784	0.299059
SIP1	0.0373181	0.298795
SARS	0.0276333	0.298592
NME2	0.00765888	0.297878
C2ORF43	0.0234385	0.297864
DPM3	0.0143813	0.297726
DBP	0.00859207	0.297519
BID	0.0138172	0.297477
SELT	0.0277329	0.29661
TMEM80	0.00804307	0.296487
DHX58	0.00715612	0.293896
ZNF7	0.0234943	0.29389
ICT1	0.0101487	0.293225
STX6	0.0488414	0.293076
STOML1	0.0280212	0.292736
LOC441086	0.0352044	0.2926
CTHRC1	0.0215246	0.291923
TMEM199	0.0114921	0.291656
VBP1	0.0496096	0.290951
HS.445442	0.0196326	0.290879
CPNE7	0.0426136	0.290291
DYRK1B	0.0423473	0.289171
VPS28	0.0442089	0.288075
LDOC1L	0.0389739	0.287946
HS.546213	0.0023607	0.287699
HMGCL	0.0441257	0.287627
HS.290550	0.0131697	0.287391
EXOC1	0.0337398	0.287339
HS.192506	0.0361362	0.286949
C9ORF123	0.0107691	0.28691
ILK	0.0387182	0.286545
POLR2C	0.043915	0.286365
EIF3J	0.0427492	0.286188
ACAD9	0.0186939	0.285588
C3ORF17	0.0284622	0.283875
SGCB	0.00262155	0.283732
RG9MTD1	0.0376913	0.283504
CDC123	0.0326268	0.28299
PLCG1	0.0489753	0.282213
CTSF	0.0414695	0.28204
TTTY14	0.00151696	0.281515
C6ORF57	0.0414393	0.281445
CLPX	0.0309527	0.280403
CAPNS1	0.0366775	0.280217
BLOC1S1	0.0181332	0.28004
ZNF329	0.0317629	0.27958
PPP2CB	0.026375	0.279448
C20ORF111	0.0482357	0.279394
TMEM18	0.00950048	0.279314
TMEM185B	0.0294992	0.279062
LOC653242	0.0251463	0.278135
TMED7	0.0384167	0.27726
MTHFD1	0.0296654	0.276997
PWWP2A	0.0423443	0.276509
LAIR2	0.0404416	0.275447
PDE8A	0.014595	0.275284
HOXD12	0.00258514	0.275182
PMF1	0.0381943	0.274937
CSTF2	0.0453721	0.274742
PTN	0.0316799	0.274574
MCM2	0.0190907	0.27406
AQP6	0.0042561	0.273138
HS.541111	0.00336924	0.272947
GLUD1	0.0323507	0.272764
STAU1	0.0234582	0.272369
C20ORF29	0.0215137	0.272157
ZNF154	0.00755317	0.271248
NT5DC1	0.0222441	0.271072
MED27	0.0109518	0.271021
LOC652826	0.0312452	0.269584
MRPS33	0.0444247	0.267565
FBXL3	0.039426	0.267294
GEFT	0.0251669	0.266553
LOC90826	0.0407664	0.265793
CST3	0.0215863	0.265775
LOC644869	0.0301396	0.265382
DOLK	0.0409815	0.265365
HPCAL1	0.00746213	0.265238
GLRX2	0.0432526	0.264997
C21ORF33	0.0456099	0.264297
MRPL55	0.0149578	0.263192
CISD2	0.024232	0.26231
TFCP2	0.00683602	0.262178
LTC4S	0.0297211	0.26205
PIGO	0.0107303	0.261953
SERINC3	0.040107	0.261335
LOC643007	0.0105664	0.2608
GDI2	0.0130033	0.260211
C21ORF34	0.00876162	0.259273
MPHOSPH1	0.0382865	0.257845
PLRG1	0.0406389	0.256162
OTUD6B	0.0103622	0.255651
GPR68	0.0143971	0.254508
ACADS	0.0293288	0.253876
DCTD	0.00947681	0.253517
C1QTNF3	0.00371565	0.252981
ZBP1	0.0257462	0.252626
HMGB3	0.000709915	0.252421
TBL3	0.0269105	0.252184
TSR1	0.0290225	0.251524
ZNF33A	0.0151368	0.250659
FAM5B	0.0331968	0.250588
MRPL54	0.0160359	0.250511
SLC22A6	0.00584551	0.249449
GTPBP8	0.0427176	0.249364
LOC124512	0.0188553	0.249254
HS.582971	0.00347226	0.249233
PTRH1	0.0422853	0.249153
SLC20A1	0.00930599	0.249034
CLEC4A	0.0151105	0.248405
PARVA	0.00786303	0.247971
HS.344170	0.0314695	0.247773
NFIX	0.0270184	0.247212
LOC727944	0.0130618	0.246841
CDIPT	0.0230169	0.246499
C4ORF19	0.023954	0.246242
ISY1	0.0128126	0.245735
ST3GAL6	0.0499892	0.245574
NIP30	0.0204748	0.244745
C7ORF10	0.0195081	0.244605
GCNT1	0.0489067	0.244431
EIF3K	0.0302407	0.243736
SUV39H1	0.0494769	0.243609
HS.147826	0.0132809	0.243605
ZC3H7A	0.0425992	0.242215
UBE1DC1	0.0237527	0.241219
SNX24	0.0483194	0.240813
LPIN2	0.0308459	0.239934
KBTBD4	0.0209805	0.239895
MAGED2	0.0452997	0.239675
TMEM108	0.0469749	0.239445
MON2	0.0413185	0.239306
PEPD	0.0426126	0.238601
LOC652200	0.00327675	0.238473
HS.135562	0.0238903	0.238146
ITGAE	0.0267481	0.237941
SCN8A	0.00555182	0.237928
LOC644391	0.0258644	0.237651
EIF4EBP3	0.00936107	0.237492
RPL13	0.0116811	0.237489
BRUNOL6	0.0413306	0.237155
SEC22B	0.0378958	0.236841
HS.552186	0.031724	0.235979
RASA3	0.00251339	0.235452
ZNF425	0.0315138	0.235169
PEX16	0.026589	0.234942
GJB3	0.00978841	0.234894
IL12A	0.0237091	0.234567
BNIP3	0.0471564	0.234254
PALB2	0.0067904	0.233402
STK16	0.00916114	0.232704
SDCCAG1	0.0248412	0.231747
FKBP3	0.032409	0.231435
RAD17	0.00973789	0.231093
ANKHD1	0.0309068	0.230426
LOC651287	0.0049002	0.230106
SLC25A26	0.0367561	0.229944
CKS1B	0.0201913	0.229608
LOC644330	0.0166288	0.229452
PPIA	0.0310328	0.229266
KIF1B	0.0492067	0.229212
FAHD2B	0.0129525	0.22915
TUFM	0.0445279	0.229079
POMT1	0.0499571	0.228937
PSG5	0.0042034	0.228378
ITGB4BP	0.0124082	0.228312
HPN	0.0160512	0.227768
GART	0.0461479	0.227361
LOC730063	0.0197965	0.226708
DAPK2	0.0317302	0.226634
PTPRA	0.0413238	0.226508
NUP35	0.0492438	0.225641
C7ORF49	0.0143597	0.22556
REPS1	0.0431839	0.225037
HNT	0.0410869	0.223954
GNA14	0.0393599	0.223832
SUPT6H	0.0306821	0.223088
CMTM1	0.0349797	0.222787
HINT2	0.0449212	0.222732
PLP1	0.0220769	0.222247
HS.543627	0.0120462	0.22169
KCNA1	0.00591867	0.221179
SNX7	0.000377794	0.221018
SUMF2	0.0384221	0.220812
HS.128446	0.0060839	0.220369
MKKS	0.0370277	0.219733
ETF1	0.0334157	0.219726
ZFPL1	0.0419466	0.219586
SMPD1	0.0189423	0.219543
C10ORF4	0.014206	0.218481
NDST1	0.0220359	0.218197
C9ORF32	0.0225544	0.218168
PSCD2	0.031057	0.218048
CITED1	0.0253371	0.217781
SF3B5	0.00737598	0.216499
ZNF45	0.0394054	0.216497
LOC653171	0.0319337	0.21607
LOC646463	0.0413214	0.215993
STAG3	0.0328231	0.215054
NLE1	0.0340209	0.215018
DCTN2	0.0431592	0.213766
ABCC3	0.00308401	0.21312
LRRC34	0.035082	0.212743
GOLGA5	0.0391096	0.212582
C6ORF1	0.0270079	0.212424
HS.575256	0.00094806	0.212332
FLJ13236	0.0310665	0.211956
PCDHGB6	0.0320721	0.21149
ZNF418	0.038435	0.211206
ZNF238	0.0194171	0.211054
RAB4B	0.0286489	0.21009
HS.562624	0.0025746	0.209705
C15ORF44	0.0344432	0.209617
LOC642443	0.00968631	0.209522
HS.571426	0.000631907	0.209511
FAM98C	0.0339726	0.209122
LOC653107	0.000378741	0.208627
HS.540137	0.0228756	0.208291
SCYL1BP1	0.0480878	0.208171
SNHG11	0.0386791	0.207843
TCF20	0.0362783	0.207763
NAGA	0.0417731	0.207578
RNF214	0.0339926	0.207561
C14ORF130	0.0445602	0.207432
LOC653874	0.0142292	0.207158
DPH3	0.0483305	0.206764
NKAIN1	0.0315452	0.206521
GDF3	0.00224023	0.206278
TMEM189-UBE2V1	0.0237613	0.20611
RAB11B	0.0350003	0.20596
HS.573492	0.00672122	0.205941
C10ORF115	0.0420613	0.205891
LOC646209	0.00161392	0.204048
PARG	0.00542989	0.20342
C18ORF21	0.0189058	0.203221
RASSF2	0.0173938	0.203132
MAP4K3	0.035883	0.202914
ZFYVE20	0.0204963	0.202276
DBR1	0.0476831	0.202003
ARSB	0.0148915	0.201978
FIS1	0.0437751	0.201753
OR2W3	0.00783171	0.201475
CKAP2	0.0396799	0.200955
PNPT1	0.0406053	0.200946
ZNF416	0.039183	0.200769
CRNKL1	0.0477582	0.200654
PVRL1	0.0045709	0.200266
HS.565478	0.00760776	0.199843
LOC647591	0.0142651	0.198775
WWOX	0.0189669	0.198621
CPNE2	0.018336	0.198261
HS.351915	0.0172187	0.198065
HS.577996	0.0220797	0.198003
MPDU1	0.0448441	0.197901
LOC653684	0.0226642	0.195967
CYP1A2	0.00519223	0.194536
HS.537217	0.0373418	0.194458
CNPY4	0.0381088	0.193927
LOC644172	0.0467831	0.193278
LOC650295	0.0202312	0.192982
FASTK	0.0241268	0.192805
LOC644479	0.0144068	0.192684
MED26	0.0393177	0.192653
FLJ36031	0.0324151	0.192271
HS.469262	0.00932378	0.192221
HS.130455	0.0109894	0.191986
HS.562619	0.0306206	0.19165
C6ORF54	0.0278103	0.191483
HS.574976	0.0113391	0.191236
PHF5A	0.0281851	0.191053
YWHAE	0.0486404	0.191041
C7ORF20	0.025842	0.191012
LOC401068	0.00842173	0.190743
LYPLA1	0.0168115	0.190598
LOC728012	0.00724021	0.190418
FAM127B	0.0139544	0.190332
MGC40069	0.0276559	0.18989
LOC391770	0.00859391	0.189808
LOC652388	0.0335042	0.189754
PODNL1	0.0175167	0.189555
THUMPD3	0.0388753	0.189473
LOC201725	0.0357455	0.189254
GDA	0.0461698	0.188707
SNAPC1	0.027201	0.188691
SCRIB	0.0272349	0.188206
PCDHGA5	0.028638	0.187744
KIAA0319L	0.0451849	0.187467
SUPT3H	0.0403715	0.187277
DHRS12	0.00962214	0.187233
MYRIP	0.00471176	0.186821
HS.538500	0.0133146	0.186793
OR2T35	0.00513766	0.186529
NUBP2	0.0293956	0.186526
HS.133024	0.00844866	0.185808
FCRL1	0.00161507	0.185796
HS.577829	0.0350745	0.185577
GTF2A1	0.0282197	0.185548
HS.382666	0.0403382	0.185056
C1ORF194	0.0268876	0.184803
TTC9C	0.0429273	0.184666
LOC646160	0.0408517	0.184331
HS.527885	0.0317273	0.184177
ITGA6	0.00477753	0.184048
LOC653214	0.0100238	0.183834
COQ6	0.00325935	0.18317
HS.582332	0.00609125	0.183112
F8A3	0.0441514	0.182949
SLC16A2	0.0273091	0.182884
HS.132516	0.0132668	0.182479
MRPS11	0.042396	0.18236
HS.566845	0.00806753	0.182094
PAX7	0.0417557	0.18193
HS.548368	0.0215451	0.181898
C16ORF78	0.014853	0.181665
C11ORF77	0.0305554	0.181575
C14ORF128	0.0251451	0.181494
MAGOHB	0.0228179	0.181106
LOC644267	0.0135406	0.181061
HS.540143	0.00561856	0.181057
HS.569414	0.0314704	0.180959
TADA3L	0.0276483	0.180832
CEACAM1	0.00852692	0.180771
TDP1	0.0456246	0.180742
NKAP	0.0374185	0.180455
MAK10	0.00496644	0.180136
HS.444407	0.0264084	0.179954
HS.436205	0.0208421	0.179939
LOC202134	0.00840789	0.17973
BAD	0.0377516	0.179392
C1ORF137	0.0223092	0.179108
HS.545946	0.00270933	0.179001
SEMA4C	0.023448	0.178284
MSL3L2	0.0167178	0.178251
ZNF41	0.0193961	0.177833
OR56A1	0.00321439	0.177824
LOC647571	0.000220841	0.177553
C20ORF132	0.0225866	0.17738
BOLA2	0.0248976	0.177086
PNRC2	0.0388216	0.176389
ARMCX6	0.0242159	0.176222
LOC643747	0.00860157	0.176136
TAC3	0.00704933	0.176105
HS.544099	0.0284282	0.175917
HS.537599	0.0238896	0.175903
LOC647543	0.027731	0.175766
ABCF2	0.0416015	0.175404
ZNF443	0.00915702	0.175098
RFX3	0.0416311	0.174529
PDGFD	0.0150309	0.174482
GSTA1	0.0468346	0.174284
C17ORF38	0.0113118	0.174213
HS.571223	0.00638035	0.17404
HS.546087	0.0289373	0.173512
LOC130773	0.0470177	0.173412
GABBR1	0.0185296	0.173377
HS.146933	0.0292013	0.173134
LOC145845	0.00286712	0.17313
HS.582533	0.00312457	0.172925
LOC642782	0.0148558	0.17286
LOC389901	0.0496309	0.172832
TPP2	0.0183822	0.172772
HS.583715	0.00966685	0.172629
HS.578776	0.00519174	0.172595
HS.573084	0.00862512	0.17253
GK	0.0338825	0.172508
SLC26A10	0.0058795	0.172319
PIGA	0.0255176	0.172029
HS.209202	0.0139337	0.171994
HS.577438	0.0433239	0.171962
LOC644978	0.0451085	0.171764
LOC650329	0.0198586	0.171704
HMX1	0.00723679	0.171701
CSNK1A1	0.0326806	0.171504
HS.434660	0.0412453	0.170932
HS.564676	0.0211858	0.170789
LOC648362	0.00930523	0.17042
HS.542152	0.00695375	0.170372
ZNF134	0.0110034	0.170237
LOC641996	0.025781	0.169961
CXORF24	0.031885	0.169904
FAM18B2	0.0334087	0.169874
HS.208447	0.0363043	0.169803
GCOM1	0.0210912	0.169803
JMJD5	0.0424307	0.169739
HS.544996	0.00604656	0.169379
HS.161803	0.010915	0.168911
PRKACB	0.00486892	0.168829
HS.143973	0.0349498	0.168453
GNAO1	0.0389896	0.168129
KIAA1143	0.0467198	0.168068
NHS	0.0148277	0.167927
ZNF792	0.0264165	0.167845
CCNDBP1	0.0347863	0.167692
HS.544140	0.0164834	0.16747
LOC642497	0.0167457	0.167464
HS.566316	0.0277465	0.167395
LACTB	0.0299997	0.166913
LOC651730	0.0297269	0.166811
EFTUD1	0.0135117	0.166807
HS.561057	0.0174445	0.166621
HS.298112	0.0410007	0.166411
CCDC111	0.0269723	0.166392
SCML1	0.0302218	0.166283
PIM3	0.0242526	0.166202
ANKRD30A	0.0411537	0.166184
LOC651315	0.0332466	0.16592
HS.574776	0.0235563	0.165537
HIST1H3B	0.00892349	0.165343
LOC651774	0.00533717	0.165152
ZDHHC24	0.0378754	0.165035
HS.424165	0.0224158	0.164983
MGC51338	0.0412421	0.164746
HS.543573	0.0128403	0.164369
LOC645724	0.0303993	0.164313
HS.576557	0.0175636	0.164123
HS.582255	0.0240866	0.163618
ATG9B	0.0353607	0.163489
VDAC2	0.00292638	0.163441
PMS2L1	0.0407365	0.163186
THOC4	0.0101754	0.162836
GK2	0.0298298	0.16262
HS.577761	0.0176209	0.162226
FAM47C	0.0412122	0.162154
HS.537896	0.00712487	0.16199
MGC5139	0.0453743	0.161732
HS.90866	0.0215443	0.161501
HS.540255	0.0156334	0.161192
HS.580920	0.0269036	0.161091
MRPL16	0.0394228	0.160987
CENPL	0.0337431	0.16089
GINS4	0.0499272	0.160746
FARSB	0.0414349	0.160694
HS.507449	0.0249195	0.160628
HS.385648	0.0210855	0.160537
HS.544833	0.0241621	0.160445
PRH1	0.0239402	0.160095
PDZK1	0.0127134	0.159786
CRSP2	0.0312153	0.159779
HS.410729	0.0347768	0.159666
KCNG1	0.0218823	0.159515
HS.562444	0.00418548	0.159409
HS.13480	0.0263239	0.159366
CCDC64	0.0143912	0.159099
BLR1	0.0136305	0.158997
GPX5	0.0142886	0.158892
METTL4	0.0352127	0.15854
HS.567044	0.0446763	0.158474
KRTAP4-8	0.0391316	0.158271
C1QTNF2	0.0281297	0.158069
HS.496952	0.00890631	0.157997
LOC653980	0.0444329	0.15799
ADAMTSL1	0.0451717	0.157981
HS.561909	0.0115697	0.157884
INPP5B	0.0439888	0.157812
HS.560810	0.0359064	0.157652
ZNF574	0.0452627	0.157514
LOC647946	0.030743	0.157268
CLRN3	0.0116179	0.157215
HS.550282	0.00983568	0.156756
OR1D4	0.0416685	0.156526
LOC643197	0.0148734	0.156398
HS.577691	0.0286971	0.156388
LOC729444	0.0244545	0.156309
LOC651208	0.0154143	0.156213
LOC652451	0.0190923	0.156212
HS.116179	0.00603839	0.156199
HS.127180	0.0468878	0.155974
LOC653093	0.01393	0.155959
HS.541186	0.0275667	0.155836
IL29	0.0337835	0.15556
PCDHB6	0.0365292	0.155543
HS.380575	0.0112721	0.155524
LOC729486	0.0189383	0.155336
LOC650058	0.00643466	0.155189
TRAF3IP2	0.0145077	0.155123
TAC4	0.00756835	0.155021
DEFB103A	0.00856345	0.155
HS.446169	0.0249187	0.154965
NNT	0.0402443	0.154961
HS.566333	0.0153935	0.154911
CLDN20	0.035572	0.154834
HS.538460	0.0140668	0.154634
PBLD	0.0272029	0.154318
HS.573083	0.0243553	0.154265
C10ORF91	0.0439172	0.153948
HS.569296	0.0174168	0.153915
TMEM154	0.0273619	0.153708
ETFB	0.038542	0.153531
SUZ12P	0.0351678	0.153419
LOC644548	0.0387875	0.153325
HS.131038	0.0477978	0.153155
HS.542074	0.0105619	0.152687
HS.576397	0.0313059	0.152566
HS.543930	0.0480117	0.15239
C6ORF79	0.033144	0.152262
LOC642780	0.0349718	0.152084
HS.444688	0.0226773	0.152036
TCEAL7	0.0278151	0.151956
HS.545769	0.045036	0.151792
HS.126387	0.0210404	0.151651
MMP7	0.0169204	0.151605
HS.537973	0.00682292	0.151568
FAM76A	0.0469909	0.151381
HS.565886	0.0132327	0.151289
LOC648668	0.0133935	0.151165
HS.145875	0.0303147	0.151111
CLDN14	0.0396092	0.151061
HS.519911	0.0400542	0.151029
HS.444684	0.0377422	0.150937
KCNJ5	0.0424132	0.150673
LOC647028	0.0246057	0.150475
ALOX12B	0.0469939	0.150379
LOC652519	0.0133523	0.150243
LOC645956	0.0262922	0.150201
COL6A2	0.0206661	0.1502
TFAP2B	0.044369	0.150194
HS.566614	0.0432932	0.150085
HS.546084	0.017681	0.149958
LOC202459	0.0359597	0.149771
HNF4G	0.027922	0.149668
HS.575056	0.018645	0.149493
HS.371083	0.0173457	0.149422
FLJ43860	0.0221742	0.149365
DNTT	0.00463708	0.149349
HS.362432	0.0446897	0.149197
KIAA0527	0.0371876	0.14916
HS.559406	0.0300116	0.148799
C6ORF146	0.0460715	0.14879
HS.292204	0.0259344	0.148659
NXF2B	0.034128	0.148205
HS.25028	0.0235943	0.14782
HS.581939	0.0238231	0.147813
LOC646512	0.0437118	0.147673
LOC653570	0.0278022	0.147605
CCDC4	0.0464285	0.147588
HS.559581	0.0134559	0.147423
TAS2R1	0.0489775	0.147276
LOC643210	0.0424137	0.147237
C10ORF84	0.0315817	0.147213
TCP10L2	0.0168108	0.147159
TERF1	0.00689489	0.147126
HS.563215	0.00874865	0.14688
HS.554169	0.00594798	0.146865
HS.553448	0.0315225	0.146461
HS.49112	0.0349363	0.146319
HS.545716	0.0138676	0.146302
HS.538762	0.0331544	0.146105
CPN2	0.0121212	0.14568
ART4	0.0403259	0.145553
SNORD107	0.026622	0.145469
HS.564129	0.0127794	0.145335
PABPC5	0.0220473	0.145007
USP39	0.0292555	0.145002
HS.572022	0.0432924	0.1449
LOC649075	0.00966249	0.14488
HS.551331	0.0333182	0.144745
HS.584502	0.0191933	0.144544
EPN2	0.0124071	0.144538
HS.582621	0.0381612	0.144488
HS.473425	0.0155003	0.144122
HS.538116	0.0103136	0.144082
HS.569985	0.014186	0.144009
CYP4Z2P	0.00685181	0.143956
HS.518888	0.0319473	0.143749
HS.565459	0.0461411	0.143648
HS.158961	0.011547	0.143608
FLJ33651	0.035565	0.143437
LOC650463	0.0255535	0.143301
DRAP1	0.0337343	0.143068
CILP	0.0409904	0.143062
HS.574968	0.0314726	0.142637
HS.553147	0.00769483	0.142506
USP41	0.0399379	0.142415
HS.169896	0.0274574	0.142402
LOC644841	0.0285377	0.142323
HS.550310	0.02975	0.142267
HS.128845	0.0406668	0.14223
HS.573025	0.0244453	0.141687
HS.42279	0.0312449	0.141667
HS.349025	0.0122155	0.141474
HS.570369	0.0343921	0.141379
HS.569191	0.0488336	0.141336
HS.565532	0.0227392	0.141225
TMEM103	0.0298169	0.141196
HS.446286	0.00908021	0.141159
HS.208452	0.00903719	0.140869
FLJ42258	0.0450366	0.140813
C20ORF7	0.0469913	0.140632
LOC644738	0.0310246	0.140572
DACH1	0.0122462	0.140473
CDRT1	0.0420378	0.140332
IL22	0.0227002	0.1403
DNASE1L1	0.0456113	0.140121
HS.38132	0.0397366	0.140017
VNN3	0.0422352	0.139999
HS.562980	0.0349363	0.139922
IL1R2	0.0440085	0.139564
LOC442597	0.045078	0.139478
HS.529669	0.0290775	0.1394
NR5A2	0.0334934	0.139226
HS.442058	0.0334412	0.13918
LOC391817	0.0129537	0.138897
POLR3H	0.0334139	0.138348
HS.566388	0.0360454	0.138336
TIGD1	0.0147954	0.138234
HS.544366	0.0111389	0.138194
C13ORF23	0.0434328	0.138143
LOC51145	0.0416699	0.138128
IL12RB1	0.0389057	0.138021
HS.208723	0.0140628	0.137934
MYC	0.0260457	0.137859
ATP6V0C	0.0310749	0.137657
LOC391703	0.0471089	0.137585
LOC441925	0.0221604	0.137411
WDR40C	0.0226678	0.137393
HS.564345	0.0406597	0.137384
HS.536620	0.0474543	0.13737
HS.174508	0.0362169	0.137114
HS.546079	0.018316	0.137019
HS.116141	0.0105206	0.136584
OVOS2	0.0281499	0.136549
HS.568955	0.0380315	0.136449
HS.428001	0.0465286	0.13634
HS.545282	0.0244072	0.136241
DNAJC6	0.0181028	0.136169
RUNX2	0.0320893	0.135821
HSFX1	0.0376523	0.135665
HS.540722	0.0369632	0.135539
LOC388153	0.0443406	0.13535
TRERF1	0.00895006	0.135326
IL1F8	0.0349681	0.135011
HS.568884	0.0467398	0.134744
LOC650831	0.0372561	0.134672
HS.544258	0.026784	0.13453
HS.130562	0.0102549	0.134527
PRKAR2B	0.0446063	0.134506
LOC644919	0.0489992	0.13432
HS.513653	0.03907	0.134133
SPANXB1	0.0376634	0.134117
PHTF2	0.0259614	0.133953
HS.534209	0.0242318	0.133572
HS.335362	0.0216154	0.13354
HS.561930	0.043003	0.133298
HS.555549	0.0090225	0.133223
ST6GAL2	0.0208051	0.132917
PCDHB3	0.022512	0.132833
HS.545655	0.0116328	0.132761
HS.542905	0.0253827	0.132554
NKAPL	0.0269801	0.132527
LOC646568	0.0176874	0.131948
GPR174	0.0374685	0.131907
LOC389458	0.0152002	0.131692
LOC645351	0.0419027	0.131583
RUTBC2	0.0478646	0.131332
HS.208554	0.0472338	0.130972
LOC644516	0.0390331	0.13092
TERC	0.0155659	0.130832
HS.540014	0.0332903	0.13081
HS.125008	0.0494298	0.130726
LOC647802	0.0207229	0.130506
TAGAP	0.0247241	0.130332
LOC388780	0.0206582	0.130081
LOC650874	0.041296	0.130039
LOC441347	0.0391535	0.129761
CCR6	0.0463024	0.129602
FLJ43950	0.0478948	0.129598
SCFD1	0.0386996	0.129569
TMEM40	0.0258314	0.129334
OR2J2	0.0458046	0.129141
HS.539364	0.0371689	0.12895
RBMY1J	0.020014	0.128779
LOC645504	0.0371154	0.128404
LOC440438	0.0469095	0.128381
NDRG4	0.030859	0.128076
HS.542179	0.0227311	0.128062
RAB3D	0.0462812	0.127428
CNTLN	0.0463979	0.127174
ARSG	0.0386424	0.127132
LOC152742	0.0326375	0.127112
HS.123430	0.0151246	0.127101
TRAF5	0.0273273	0.126955
HS.561022	0.010677	0.126946
HS.555036	0.0427288	0.126884
HS.400131	0.0244503	0.126718
ZNF643	0.0466023	0.126601
UGT2B17	0.0290535	0.126548
HS.482753	0.0499859	0.126279
LOC644431	0.023035	0.125795
MYO5B	0.0450227	0.125576
BZW1	0.0226008	0.125549
LOC653596	0.0226287	0.125304
LOC649203	0.0172608	0.12492
HS.566651	0.0359772	0.124527
GNAT3	0.0215547	0.124496
LOC653632	0.0434833	0.124085
NNMT	0.0447821	0.123791
WNT7B	0.0491005	0.123745
HS.158480	0.0384844	0.123394
TGIF1	0.0499869	0.123099
LOC643143	0.0223713	0.123063
WFDC10B	0.0367193	0.122543
HS.565225	0.0287279	0.12244
TTLL2	0.00961021	0.122062
CST4	0.0379172	0.121961
ANRIL	0.032815	0.12177
HS.537803	0.0294658	0.121752
ART5	0.0443912	0.12135
LOC644254	0.0383719	0.121127
LOC646227	0.0413844	0.120943
HS.575569	0.0257921	0.120851
LOC646825	0.0421887	0.120756
HS.124836	0.0389241	0.120724
VIT	0.0257021	0.120675
LOC644976	0.0353626	0.120603
HS.553088	0.0327781	0.120167
LOC401629	0.0231469	0.119868
C9ORF23	0.0246288	0.119397
LOC644512	0.0432364	0.119216
PGM5	0.0424321	0.119186
LOC730347	0.0211942	0.118845
SIX2	0.0407574	0.118729
HS.540615	0.0469408	0.118644
HS.580822	0.0392879	0.11811
LIMD1	0.0436575	0.117764
HS.258979	0.0437368	0.117514
HS.537776	0.0461716	0.117399
CLDN18	0.0431723	0.117211
HS.322919	0.0411058	0.117185
HS.543683	0.0450671	0.116899
HS.584305	0.0455051	0.116785
HS.49127	0.0301906	0.116695
HS.112893	0.0479796	0.116518
CGB8	0.0356263	0.116217
HS.566993	0.01515	0.116138
HS.148448	0.0381675	0.115824
HS.536469	0.0397476	0.115714
HS.127775	0.0394134	0.115641
CREB1	0.0488809	0.115286
HS.133419	0.0377622	0.115253
HS.563552	0.0285253	0.115162
ARHGAP8	0.0214726	0.114649
LOC653471	0.0469891	0.114182
HS.436532	0.0461154	0.113461
HS.561071	0.048568	0.113147
HS.529284	0.0345088	0.11296
HS.437179	0.0461012	0.112689
LOC441847	0.0300801	0.112042
HSD17B2	0.0362565	0.111414
HS.192503	0.0423243	0.111382
HS.151274	0.0284415	0.111366
HGF	0.029537	0.111128
BRS3	0.0405576	0.111105
HS.435748	0.0321593	0.111097
LOC648691	0.0134265	0.11102
HS.436336	0.0324622	0.11099
HS.579965	0.0486639	0.110192
HS.573911	0.0482058	0.109998
LOC650342	0.0360747	0.10834
HS.552453	0.0306534	0.108083
HS.255208	0.0491676	0.107984
HS.538883	0.0318867	0.107431
LOC646939	0.0172354	0.107173
FLJ40113	0.0402757	0.107133
HS.99011	0.0451612	0.106004
TTLL6	0.047037	0.10563
HS.583144	0.0486012	0.105004
LOC260339	0.0349794	0.104721
MCF2L	0.0354717	0.104665
C20ORF71	0.0447679	0.103535
SAMSN1	0.0412535	0.10328
LOC647400	0.0395577	0.101261
PSMA7	0.0385141	0.10066
HS.435562	0.0496374	0.100217
HS.575673	0.0496755	0.0997138
CLK2P	0.0479499	0.098954
KRTAP9-8	0.0477716	0.0982507
THSD1P	0.0498163	0.09695
LOC643918	0.0405933	0.0962151
HS.170966	0.04182	0.0932194
HS.161982	0.0476904	0.089297
THSD1	0.0456905	0.0869024
RER1	0.0306163	0.0265984
LOC642946	0.0215722	0.0166809
AKAP12	0.0196463	0.0149078
LOC441662	0.021756	0.00887851
RNF7	0.039576	0.00466489
HMGN3	0.0275964	0.00298005
CCNE1	0.0156596	-0.00675468
DNAJB12	0.0394323	-0.00770325
USP48	0.0240325	-0.00918437
ASCC3	0.027326	-0.0120083
FBXO44	0.0164521	-0.0154613
ZNF32	0.0131006	-0.0232893
IL15RA	0.0153862	-0.0266861
LOC644623	0.0317953	-0.0283085
LOC375295	0.0190763	-0.0326346
HSP90AB2P	0.0246481	-0.0361816
GAMT	0.0384269	-0.0414674
CDC14A	0.0298959	-0.0527353
SMPDL3B	0.0239565	-0.0559194
HS.566684	0.0488657	-0.0901781
HS.544246	0.0451147	-0.0906532
LOC648264	0.0431321	-0.093151
HS.304253	0.0284853	-0.100965
HS.583145	0.0377571	-0.102768
LBX2	0.0241245	-0.103826
SLCO1A2	0.0427816	-0.103836
HS.584291	0.0458515	-0.104339
KIAA1704	0.0411971	-0.104677
HS.528452	0.0436422	-0.104853
PYY	0.0426983	-0.105294
CDH26	0.0453864	-0.105458
HS.574758	0.0498583	-0.105775
LOC646882	0.020669	-0.107019
LOC645885	0.0398483	-0.107884
HS.540131	0.0476582	-0.108568
LOC643152	0.0305846	-0.108855
KIAA1641	0.0392445	-0.108967
CCDC105	0.0314659	-0.109171
HS.572966	0.0434746	-0.109863
HS.538380	0.0478925	-0.110199
HS.352355	0.0473749	-0.110322
HS.579870	0.0360739	-0.110622
HS.577126	0.0422645	-0.110779
HS.572803	0.0498104	-0.110853
LOC647015	0.0463407	-0.11101
DTX2	0.0389957	-0.111282
HS.552910	0.0466395	-0.11143
LOC644717	0.0472284	-0.111571
NF2	0.0458963	-0.111591
HS.402814	0.0399765	-0.111719
UTF1	0.0380383	-0.111772
HS.559586	0.0281711	-0.111795
HS.532239	0.00866212	-0.112003
HS.576243	0.0118888	-0.112381
LOC652722	0.0495246	-0.112437
LOC653178	0.0333433	-0.112513
HS.571822	0.0473492	-0.11267
LAMP3	0.0345906	-0.113175
LOC731641	0.0365232	-0.113205
C8ORF74	0.0378183	-0.113464
HS.562662	0.0276132	-0.114111
LOC643222	0.0411958	-0.114971
LOC644756	0.0432956	-0.115293
CD36	0.030911	-0.115607
HS.577421	0.0451497	-0.116321
ING5	0.0302156	-0.116505
HS.552661	0.0343899	-0.11679
HS.548777	0.0358739	-0.11729
UPK3B	0.0377667	-0.117399
LOC642397	0.0147062	-0.117469
TSHR	0.0369031	-0.117518
RCN1	0.025328	-0.118239
HS.561624	0.0316582	-0.119017
LOC651576	0.0410546	-0.119089
VHLL	0.0420588	-0.119139
HS.537394	0.0396195	-0.120204
HS.121353	0.0384055	-0.120337
SOX30	0.0335144	-0.120646
HS.538818	0.0455838	-0.120813
HS.569916	0.0467252	-0.120886
MAGI1	0.0357843	-0.121186
HS.543901	0.037202	-0.121374
HS.147420	0.0391153	-0.121551
LOC391358	0.032865	-0.122515
GABRB2	0.0402397	-0.122675
C19ORF46	0.0246488	-0.122959
HS.202197	0.0239587	-0.123232
ATP8B1	0.0363204	-0.124433
HS.570696	0.0223913	-0.124521
ARHGEF1	0.0297572	-0.124959
HS.176376	0.0475354	-0.125042
NFATC2	0.0112405	-0.125055
HS.565938	0.0406781	-0.125853
HS.258083	0.0405241	-0.125973
HS.280461	0.026784	-0.126076
XKR3	0.0439943	-0.126197
HS.544255	0.0127481	-0.126272
ABCC6	0.0364301	-0.126406
TET2	0.00672756	-0.126425
LOC648481	0.0165298	-0.126804
FAM35A	0.0222882	-0.126895
ARHGAP23	0.0305254	-0.127113
KLK15	0.0341433	-0.127183
DPH2	0.0481341	-0.127252
FLJ46309	0.043412	-0.127316
HS.334934	0.0434849	-0.127633
PLAG1	0.0354294	-0.127793
HS.538055	0.0427068	-0.127945
HS.566021	0.0479481	-0.128034
HS.543228	0.00901541	-0.128095
HS.565736	0.013081	-0.12813
HS.196595	0.0283424	-0.128273
OR8K5	0.02167	-0.128574
RPL18A	0.0466438	-0.128885
UNK	0.014519	-0.129199
Septin 6	0.0336693	-0.129256
HS.580230	0.0263317	-0.129964
LOC642018	0.0499048	-0.130029
WNT16	0.0432136	-0.130567
LOC648761	0.036104	-0.130691
LOC51233	0.0287405	-0.13084
LOC649200	0.0165767	-0.130893
HS.130187	0.0450291	-0.130959
CDCA4	0.0402978	-0.131177
PHACTR4	0.016559	-0.131348
LOC643171	0.0416987	-0.131495
ATG4A	0.0366158	-0.131571
HS.552264	0.0372146	-0.131599
OR2AG2	0.0273059	-0.131732
HS.402242	0.0447495	-0.131859
LOC729957	0.0340331	-0.131862
HS.539139	0.0441978	-0.131963
QTRTD1	0.0347053	-0.132185
C2ORF52	0.0137548	-0.132313
NRF1	0.0262787	-0.132508
LOC653577	0.0164849	-0.132545
SYPL2	0.0343638	-0.132668
HS.555138	0.0210553	-0.132856
LOC646128	0.0131589	-0.132876
HS.507932	0.0270927	-0.132908
AMHR2	0.0340216	-0.132941
LOC644045	0.0415455	-0.133045
PSG6	0.0325277	-0.133094
HS.560137	0.0343101	-0.133104
CASS4	0.0303827	-0.133245
HS.563224	0.0252311	-0.133313
MFI2	0.0402247	-0.133501
LOC649527	0.0157222	-0.133697
HS.212820	0.0499764	-0.133732
HS.535223	0.0473171	-0.133737
TBC1D14	0.0444117	-0.133765
HS.58013	0.0188663	-0.133973
IL7R	0.0351232	-0.13427
OR8B8	0.0374282	-0.13446
2009-03-01	0.0190479	-0.13449
NR6A1	0.00205079	-0.134552
CDC25C	0.0234841	-0.134592
DPPA2	0.0323729	-0.134652
HS.564051	0.0327405	-0.134675
HS.539586	0.0463789	-0.134923
LOC652774	0.0136452	-0.135059
HS.207457	0.0258317	-0.135077
HS.560698	0.0265505	-0.135078
SGOL2	0.033759	-0.135079
GSTA5	0.0181975	-0.135142
HS.577625	0.0404309	-0.135264
SMR3A	0.0369943	-0.135424
LOC650681	0.0452707	-0.135432
HS.170701	0.0496651	-0.136064
HS.337794	0.047044	-0.136079
CDC42	0.0242413	-0.136141
LOC644668	0.0162965	-0.136647
LOC730262	0.0401252	-0.13667
LOC647625	0.00781149	-0.136751
HOXA5	0.04314	-0.136864
PSMC3IP	0.0163559	-0.136889
SIGLEC12	0.0279059	-0.136893
LOC388946	0.0439512	-0.1369
HS.574542	0.0372323	-0.136938
OR4C16	0.0395765	-0.136989
LOC642035	0.0283947	-0.137064
INSL4	0.0135115	-0.137485
TAS2R40	0.0161823	-0.137516
RNF135	0.0307642	-0.137695
HS.282040	0.0280757	-0.137761
EMR1	0.016999	-0.137866
OR4N2	0.025431	-0.13793
HS.573503	0.0275922	-0.138056
LOC389207	0.0171464	-0.138254
HS.561595	0.0335864	-0.138526
HS.580918	0.0440234	-0.138552
HS.565969	0.0136952	-0.138554
LOC646011	0.0345955	-0.138762
CRHR1	0.0199944	-0.139047
HS.540356	0.0476864	-0.139069
LOC650739	0.0332719	-0.139075
ARS2	0.0468837	-0.13933
NPFFR2	0.035238	-0.139447
HS.122013	0.0392528	-0.139471
LOC643075	0.0249685	-0.139549
HIST1H2AD	0.0228932	-0.139705
AGPAT1	0.0217063	-0.13972
ANTXRL	0.0291394	-0.139761
C20ORF144	0.0470811	-0.139783
HS.573860	0.0107282	-0.139843
ROS1	0.0480661	-0.139846
RPS26L1	0.0227353	-0.140095
DNMT3L	0.0451885	-0.140163
FAM101A	0.0397265	-0.140315
HS.537785	0.0292931	-0.140486
LOC442028	0.0486241	-0.140508
HS.542891	0.017193	-0.141319
LOC732139	0.0137289	-0.141632
HS.125570	0.0105775	-0.141781
GGTL3	0.0222109	-0.141824
HS.573259	0.0269286	-0.141875
HS.537768	0.0488096	-0.142059
AKAP11	0.0254846	-0.142088
HS.580584	0.0352074	-0.142095
HS.224189	0.0131596	-0.14217
OR8H1	0.0183595	-0.142193
LOC732157	0.0410379	-0.14224
OR5J2	0.0392728	-0.142257
HS.239108	0.00701756	-0.142331
LOC649101	0.0466856	-0.142382
HS.538948	0.0434875	-0.142406
HS.566484	0.0462732	-0.142458
LOC653499	0.0123205	-0.142577
GPR107	0.0140242	-0.142621
LOC650122	0.0210317	-0.142687
HS.540192	0.0438437	-0.142753
HS.147381	0.0222883	-0.142863
LOC731017	0.0158393	-0.14297
HS.132480	0.037852	-0.143114
HS.209694	0.0238345	-0.143259
OR12D3	0.0251885	-0.143265
LOC652251	0.0259651	-0.14337
HS.527515	0.0474335	-0.143664
FAM13A1	0.0402655	-0.14368
P2RY14	0.0151191	-0.143746
HFE	0.0224305	-0.144127
HS.447498	0.0263236	-0.144218
HS.536992	0.0443336	-0.144279
DHRS9	0.0302373	-0.144327
SNORD83A	0.0204632	-0.144451
PRKAG2	0.0409086	-0.144536
HS.560970	0.017814	-0.144622
LOC400696	0.0262658	-0.144635
EPB41	0.0184335	-0.144709
PCP2	0.0306741	-0.144841
LOC652427	0.0320868	-0.145083
PCYT2	0.0253183	-0.145228
ZNF628	0.0477929	-0.145354
HS.545348	0.0479334	-0.145443
HS.540798	0.0461414	-0.145457
LOC731408	0.0422838	-0.145748
HS.565391	0.0228355	-0.145877
UBTF	0.0430675	-0.145885
PCDHGA2	0.0219735	-0.146133
HIST3H2BB	0.0216871	-0.146372
LCE1E	0.02205	-0.146389
C17ORF39	0.0472935	-0.146559
HS.581230	0.0289107	-0.146775
OR6C2	0.0310201	-0.146869
CRYBB1	0.0182505	-0.14688
HS.538834	0.0382921	-0.147115
SPESP1	0.0498047	-0.147411
MBOAT1	0.0151064	-0.147637
SMARCA2	0.0199979	-0.14767
LOC340527	0.0288681	-0.147672
CEACAM20	0.0223682	-0.147683
FCRL5	0.0344748	-0.147752
CHIA	0.0333203	-0.147886
HS.190988	0.0370623	-0.147892
LOC646004	0.0185805	-0.148229
HS.578888	0.0254138	-0.148234
HS.542127	0.0452936	-0.148259
HS.584031	0.047381	-0.148286
GSG1	0.020799	-0.14834
HS.545647	0.0274544	-0.148424
LOC338579	0.0192502	-0.148442
RLBP1L2	0.0483861	-0.148506
HS.444692	0.0405997	-0.148702
CDC2L1	0.0292773	-0.148983
STAG3L1	0.0180308	-0.149029
CSNK1D	0.0460923	-0.149122
HS.582478	0.00928127	-0.149236
OR13C9	0.0403492	-0.149311
JPH2	0.0316089	-0.149862
UNQ9433	0.043578	-0.150033
LOC647131	0.0414526	-0.150488
HS.407172	0.0264463	-0.150507
HS.583057	0.0406082	-0.150629
TFF1	0.020144	-0.150772
SLC26A8	0.0497397	-0.151178
FUT2	0.0359371	-0.151198
OR52R1	0.0408716	-0.151555
EXOC3L2	0.0358443	-0.151594
HS.580628	0.0436128	-0.151719
PHEX	0.0104933	-0.151723
ZNF137	0.0352205	-0.151827
ARFGAP1	0.0431737	-0.151915
CR2	0.0186741	-0.151988
HS.520854	0.0467653	-0.152191
MAZ	0.0433653	-0.152352
HS.541457	0.0294011	-0.152426
LOC650137	0.0244135	-0.15305
HS.476854	0.0233563	-0.153185
OR5F1	0.00523445	-0.153205
HS.544325	0.0353242	-0.153256
HS.131275	0.0410578	-0.153269
STAG2	0.00549119	-0.153414
HS.21820	0.0252689	-0.153484
XCL1	0.0140102	-0.153589
OCLM	0.0455026	-0.153678
HS.306385	0.0330052	-0.153763
PPY	0.0182902	-0.153766
DUXA	0.0113882	-0.153781
HS.553019	0.0168475	-0.154002
MPST	0.0398673	-0.154032
HS.581525	0.0240791	-0.154084
HS.565452	0.0226814	-0.154179
CSNK1E	0.0382906	-0.154215
TMC4	0.0298471	-0.154515
LNPEP	0.0406571	-0.154568
SVIL	0.0203938	-0.154632
HS.539130	0.0154668	-0.154638
LOC643441	0.0208628	-0.154714
HS.548213	0.0293915	-0.154735
LOC729758	0.0356995	-0.154784
LOC642460	0.0265101	-0.154806
HS.543196	0.00407257	-0.155127
SPRR2G	0.0367889	-0.155244
LOC286187	0.024653	-0.155336
NXF2	0.0395734	-0.155381
LOC652127	0.00275019	-0.155826
HS.567187	0.0454295	-0.155913
DEPDC1B	0.0402283	-0.155965
HS.542900	0.0222311	-0.156017
LOC652633	0.0440145	-0.156296
TAS2R3	0.0297771	-0.156346
LOC643000	0.0269919	-0.156358
HS.357539	0.0304825	-0.156488
ATXN2L	0.0301727	-0.15671
PHF20	0.0275799	-0.156819
HS.524570	0.0167141	-0.156873
LOC650909	0.0258424	-0.157046
LOC731742	0.0464726	-0.157163
LOC642707	0.0418183	-0.157165
SP5	0.0344149	-0.157336
HS.564146	0.0231488	-0.157631
NIPA2	0.0462901	-0.157773
HS.546189	0.0153595	-0.157839
LOC645899	0.00927583	-0.157845
CNTNAP3B	0.02225	-0.158214
LOC644577	0.00429929	-0.158422
VAX1	0.0287255	-0.158457
FLJ37201	0.00909878	-0.1586
HS.543320	0.0174916	-0.158622
LGR8	0.0243504	-0.158808
LOC647655	0.0452368	-0.158911
NLRP7	0.0419276	-0.158963
LOC646483	0.0355707	-0.158976
CD207	0.00932697	-0.158985
OR6X1	0.0494798	-0.159065
HS.563551	0.033093	-0.159407
HS.551420	0.0259354	-0.159479
LOC650311	0.0250818	-0.159511
LOC653722	0.0214904	-0.159714
HS.560651	0.0209827	-0.159878
DCHS2	0.0327793	-0.159897
HS.577416	0.0370785	-0.160113
GOLM1	0.00665668	-0.160128
TREX2	0.00971817	-0.160193
LOC653216	0.0273348	-0.16021
ENAH	0.0133729	-0.160333
LOC647624	0.0425344	-0.16043
HS.145436	0.0264605	-0.160521
LOC643998	0.015592	-0.160555
HS.582952	0.0411224	-0.160575
OR52M1	0.0246353	-0.160642
ARL13B	0.0326575	-0.16072
C20ORF135	0.0216924	-0.161061
RFX4	0.0155327	-0.161157
ING1	0.0193639	-0.161469
PIK3CA	0.0278403	-0.161568
LOC650599	0.00769825	-0.161703
LENEP	0.0207957	-0.1621
RELT	0.0178312	-0.16212
ZNF224	0.0458213	-0.162242
CAPN12	0.0378017	-0.162449
DTNBP1	0.024983	-0.162454
HS.563743	0.0355612	-0.162527
MUC2	0.0365653	-0.162669
OR4C3	0.00795457	-0.162735
FAM71D	0.0318018	-0.162804
LOC641742	0.0349845	-0.162846
USP42	0.0135374	-0.162971
C1ORF67	0.0262553	-0.163033
LOC649991	0.0138729	-0.16304
HS.543175	0.0233748	-0.163172
HS.582457	0.037061	-0.163326
LOC391730	0.0184459	-0.163615
ADAMTSL4	0.0438814	-0.163665
LOC285033	0.0207479	-0.163947
CREB3L4	0.0264181	-0.163965
HS.302412	0.0239793	-0.164204
CD200R2	0.0374566	-0.16431
FXYD3	0.00580871	-0.164477
TSPAN11	0.0491018	-0.164593
SLC5A12	0.0245106	-0.16469
MGC26647	0.0490045	-0.164828
CASZ1	0.0481715	-0.164916
HS.583854	0.0499616	-0.165002
TFAP2E	0.0184833	-0.165354
HS.517252	0.0265503	-0.165413
LOC728343	0.0416601	-0.165442
HS.523319	0.0166134	-0.165461
UGT1A6	0.00444448	-0.165488
LOC389517	0.0455313	-0.165682
HS.570922	0.0464386	-0.165877
ATP2A1	0.0339868	-0.16591
HS.72367	0.00461306	-0.166053
DNAH11	0.0445538	-0.166085
HS.223583	0.017624	-0.166348
HS.576530	0.0127313	-0.166366
FMO5	0.0442117	-0.166444
HS.545144	0.00411748	-0.166618
DYDC1	0.026412	-0.166713
OR10A4	0.0116992	-0.166744
INOC1	0.0391174	-0.166758
HS.564742	0.0191617	-0.166766
PSPN	0.037265	-0.166896
HS.580934	0.0037749	-0.167027
HS.575241	0.0119895	-0.167075
HS.164091	0.0473131	-0.167312
ZNRF1	0.0480745	-0.167465
ANP32C	0.0236556	-0.167502
OGN	0.0149717	-0.167774
TMEM89	0.0243526	-0.168343
HS.537614	0.0312734	-0.168421
TEX11	0.0348563	-0.168802
FAM126A	0.046993	-0.168852
HS.545826	0.0174992	-0.168904
DNAJB7	0.0115408	-0.168907
HS.485009	0.0329872	-0.169277
HS.538365	0.0125922	-0.16929
HS.544887	0.00363007	-0.169298
HS.540554	0.025627	-0.1693
HS.545986	0.0206834	-0.169333
LOC440748	0.024017	-0.170178
LOC645304	0.0459617	-0.170181
HS.559454	0.0495253	-0.170415
TRPM3	0.0162247	-0.170426
FCRL4	0.0487217	-0.170471
GLYCAM1	0.0374832	-0.170704
LY6G6D	0.0155231	-0.170739
LOC388910	0.0263546	-0.17091
LOC652204	0.0391167	-0.171007
LOC389936	0.0361428	-0.171031
LOC650836	0.0122997	-0.171034
FLJ12529	0.0440105	-0.171356
HS.386275	0.0445613	-0.171414
EMR4	0.0350919	-0.171479
LOC653180	0.0209705	-0.171605
APTX	0.0297068	-0.171809
EP300	0.0420417	-0.171897
ATP13A5	0.0389668	-0.172007
HS.577221	0.0279763	-0.172323
HS.516049	0.0087504	-0.172343
GPR34	0.0353654	-0.172353
HS.539417	0.0174093	-0.172601
LOC728636	0.0376474	-0.17283
UGT2B7	0.0331256	-0.172841
KIAA0888	0.0189425	-0.172855
NFE2	0.0105025	-0.17351
PVRL2	0.0123619	-0.173537
MGC34800	0.00742155	-0.173884
HS.156571	0.0244853	-0.174043
HS.545961	0.00233527	-0.174076
POLR1B	0.0471297	-0.174089
DUOX1	0.0216732	-0.174149
C20ORF117	0.0463895	-0.17419
HS.540718	0.0352948	-0.174319
LOC649762	0.0174175	-0.174366
TCL1A	0.0224515	-0.174385
LOC728358	0.0142514	-0.174442
SIKE	0.0119408	-0.174448
LOC644151	0.0160522	-0.174504
KCNH7	0.0326569	-0.174619
LOC727851	0.0189643	-0.174986
CDK5RAP3	0.0498411	-0.175019
HS.176475	0.0171005	-0.175537
LOC647488	0.00674354	-0.17557
STX16	0.037462	-0.175603
FBXO9	0.00951944	-0.175736
HS.382684	0.00825216	-0.175865
ERBB2	0.00601923	-0.176056
LY6G5C	0.0249585	-0.176422
C15ORF42	0.0256456	-0.17645
HS.164146	0.0258008	-0.176541
FRMPD2	0.0396313	-0.176562
EIF2B4	0.0299915	-0.176766
TMEM151	0.0348062	-0.17717
KIAA1026	0.0148152	-0.177174
LOC642334	0.021276	-0.177256
HS.241546	0.0174395	-0.177295
OTOP1	0.0442693	-0.177306
PCGF1	0.0371027	-0.1775
AIM2	0.0407586	-0.177647
F2RL3	0.0294103	-0.17771
HS.562460	0.0171563	-0.178159
CYFIP1	0.0491662	-0.178292
LOC729164	0.046266	-0.17841
HS.201937	0.0394616	-0.178588
KIAA1219	0.00899876	-0.178997
FAM151B	0.0216432	-0.179195
HS.566867	0.0114615	-0.17926
CIDEC	0.0208263	-0.179288
HS.559864	0.0457739	-0.179441
ACOT7	0.0429573	-0.179955
VPS13D	0.0385577	-0.180048
AMPD2	0.0253453	-0.180084
LOC648220	0.0132131	-0.180159
WFDC13	0.0355228	-0.180291
HS.559836	0.0127717	-0.180525
GSK3A	0.0480059	-0.180737
LOC390243	0.030563	-0.181573
HS.545232	0.00169504	-0.182009
FGF16	0.00922173	-0.182062
FLJ45032	0.00447612	-0.182128
RRN3	0.0426685	-0.182205
HS.561472	0.012197	-0.18264
MED18	0.0380105	-0.182686
HS.544375	0.0253814	-0.182867
HS.199657	0.0332549	-0.183066
ACE2	0.044649	-0.183248
ELK4	0.00935377	-0.183264
C4ORF6	0.0234897	-0.183369
BCL2L12	0.0348846	-0.183547
NAG18	0.015817	-0.1837
KPTN	0.0322675	-0.18386
LOC134466	0.0174549	-0.183943
LOC642196	0.0113671	-0.183968
XAGE1E	0.0115165	-0.184067
FLJ35773	0.0401677	-0.184082
HS.540037	0.035119	-0.184235
LOC642861	0.00875702	-0.184278
MEGF8	0.0254417	-0.184287
HS.564128	0.013701	-0.184457
C10ORF12	0.00688872	-0.184537
AFG3L1	0.0157201	-0.184792
LOC646575	0.013838	-0.184959
DYX1C1	0.019054	-0.185359
HS.249352	0.0103535	-0.185644
LBP	0.029813	-0.185677
RBPMS	0.0235595	-0.185764
IL1RN	0.0416832	-0.185836
HS.562309	0.0240832	-0.18584
SSX4	0.0197599	-0.186169
TOP2A	0.0242713	-0.18645
GAS2L1	0.0118805	-0.186561
HS.98458	0.0134552	-0.186565
HS.171345	0.0355937	-0.186644
LOC728216	0.00839116	-0.186799
LOC649540	0.0037434	-0.186832
C11ORF17	0.0195417	-0.18694
SH2B2	0.0444281	-0.18697
NPSR1	0.0153975	-0.187243
C10ORF73	0.0339598	-0.187538
LOC653663	0.00530214	-0.18755
HS.576798	0.0399738	-0.187593
EFCAB5	0.0103082	-0.187733
C20ORF195	0.0161391	-0.187973
HS.538107	0.00226825	-0.188116
ADAM33	0.00193097	-0.188147
HS.382374	0.0144969	-0.188156
HS.463736	0.0416	-0.188238
TMEM105	0.0403861	-0.188245
GALNS	0.0442952	-0.188315
FCHSD1	0.00893109	-0.188383
TSC22D3	0.0326321	-0.188413
POU5F1P1	0.00225246	-0.188754
MUPCDH	0.00377719	-0.189285
LZIC	0.0479865	-0.189311
MPPED1	0.0175838	-0.189353
MGC87631	0.00998834	-0.189385
ITGA1	0.0420508	-0.189693
HS.576681	0.0163299	-0.189708
LOC442448	0.0380075	-0.19
HS.116120	0.0113603	-0.190096
SFRS16	0.0382785	-0.190206
HS.557008	0.0134356	-0.190316
GEMIN7	0.00582152	-0.190902
AIM1L	0.0123075	-0.191151
FLJ21687	0.0444118	-0.19118
HS.540180	0.00878264	-0.191333
XAGE-4	0.0245988	-0.191687
LOC196541	0.0162955	-0.191733
TCOF1	0.0148473	-0.191979
COL2A1	0.0389541	-0.192373
HS.527471	0.0247665	-0.192432
HS.540401	0.0358916	-0.192453
SFRS1	0.0136036	-0.192657
HS.232520	0.0452902	-0.192671
LOC642995	0.0435649	-0.192691
ARHGEF11	0.00785431	-0.192755
RPA4	0.0487757	-0.192984
ILKAP	0.00835398	-0.193042
HS.551391	0.0264865	-0.193133
C21ORF41	0.0385653	-0.193361
HS.538111	0.0449766	-0.193649
SH2D1B	0.0064165	-0.193742
HS.389313	0.0174489	-0.194089
SH3RF2	0.0246945	-0.194531
FLJ90680	0.0336172	-0.194836
FGFR3	0.0400652	-0.194898
RAB27A	0.00307932	-0.195383
MLLT4	0.0379845	-0.195669
LOC646762	0.0361953	-0.195738
L3MBTL	0.00603723	-0.195801
CAPN14	0.0113923	-0.196012
HS.443377	0.0018498	-0.196024
TMEM106C	0.040677	-0.196065
HS.563458	0.0497382	-0.196081
GSTTP1	0.0424588	-0.196121
HIST1H4L	0.0120636	-0.196249
ADAM2	0.0385039	-0.196359
OLAH	0.0435618	-0.196518
DPY19L4	0.0197913	-0.196849
LOC643922	0.0309721	-0.196863
HEPH	0.0203578	-0.19695
HS.129800	0.0482762	-0.197101
NEK10	0.0138649	-0.197263
N4BP2L1	0.0202912	-0.197575
HS.544121	0.00107883	-0.197618
HS.523342	0.0131567	-0.19775
MS4A13	0.00156143	-0.1978
HS.170964	0.00392925	-0.197884
TCF7	0.0235768	-0.198426
VSIG2	0.0472463	-0.198469
MLYCD	0.015238	-0.198571
BRD2	0.0293078	-0.198581
DLEU1	0.0392914	-0.198775
SEMA4B	0.034094	-0.198782
HS.460758	0.00641721	-0.19893
HS.539159	0.00310905	-0.199021
HS.380362	0.0496892	-0.199229
GTF3A	0.0480565	-0.199444
HS.582987	0.0449689	-0.199449
KIF5C	0.0111402	-0.199522
RGPD1	0.0258529	-0.199595
HS.581822	0.00251074	-0.19969
RPSA	0.0385523	-0.19974
TFF2	0.00673229	-0.200172
BTBD14B	0.0458706	-0.200177
HS.543281	0.00498769	-0.200467
ANKRD28	0.0369274	-0.200704
HS.248172	0.0240603	-0.200802
SIGLEC7	0.017384	-0.200821
HS.565129	0.0426873	-0.200866
ZZEF1	0.045043	-0.200914
HS.182045	0.0116248	-0.201335
LOC642966	0.0437869	-0.201464
HS.129581	0.00340888	-0.202055
ABCC11	0.00812583	-0.202097
SCARF1	0.0224951	-0.202381
RTKN	0.0264996	-0.202495
ARPC1B	0.0128751	-0.202767
HS.574474	0.0239749	-0.202861
PLGLA	0.0189424	-0.203176
B3GNT8	0.0441602	-0.203223
WFDC6	0.0337327	-0.203246
LOC647856	0.0313823	-0.20344
HS.541728	0.0202512	-0.20347
HEATR3	0.0460878	-0.203615
PAOX	0.0421738	-0.203699
FAM152A	0.00911936	-0.203992
PARVB	0.012751	-0.204104
SH3KBP1	0.012501	-0.204285
LOC649856	0.0156518	-0.204305
UBTD2	0.0127323	-0.204992
HS.130268	0.0085052	-0.205047
CCNL1	0.009066	-0.205107
HS.551398	0.0206581	-0.205281
EIF6	0.0221314	-0.20529
LOC653512	0.0413741	-0.205816
HS.566956	0.0202533	-0.20637
POLR3D	0.00287945	-0.206376
PPIL3	0.0396829	-0.206508
TRIM14	0.00808415	-0.206766
CCDC35	0.0236578	-0.20691
CLCNKA	0.0207994	-0.206911
CD5L	0.0413766	-0.207003
LOC644111	0.0155573	-0.20713
HS.98724	0.00212949	-0.207337
LOC648987	0.0246503	-0.207795
P2RX1	0.0107351	-0.207831
HS.582534	0.0119702	-0.208157
HS.555200	0.0292412	-0.208635
C4ORF32	0.0481806	-0.208759
TAS2R7	0.0475523	-0.208841
HS.147526	0.0164853	-0.208874
ZNF409	0.0199718	-0.208961
HS.172577	0.00182583	-0.209164
HIST1H2BB	0.00471041	-0.209244
GTPBP3	0.0481735	-0.209734
LBH	0.00691859	-0.209937
NCF4	0.0223659	-0.210005
DGKA	0.027929	-0.210141
HS.254466	0.0115566	-0.210269
BCL2L13	0.0151198	-0.210746
ZMIZ1	0.0200421	-0.210876
INVS	0.0222737	-0.210956
HS.571924	0.00678948	-0.211606
UGT1A4	0.00967368	-0.211621
UBE2F	0.0255887	-0.211804
DMN	0.0154264	-0.211805
DOK2	0.0018684	-0.212152
LOC646067	0.029712	-0.212289
LOC643145	0.0238664	-0.212452
FBXL19	0.0300405	-0.21285
THRA	0.0397506	-0.212859
DDX23	0.0475146	-0.212863
RPL10	0.00270895	-0.213478
CASP6	0.0448515	-0.213837
NOL11	0.00429857	-0.214014
BCL2L14	0.0311982	-0.214084
LOC150383	0.00201014	-0.214221
HS.545865	0.0472088	-0.214267
HS.36034	0.0304573	-0.214386
FLJ20581	0.0124453	-0.214541
LOC401620	0.0169355	-0.21457
BMP10	0.0240075	-0.21479
MBTD1	0.0268899	-0.214811
OVCH2	0.00405013	-0.214958
EPOR	0.0444294	-0.21531
PDP2	0.0102806	-0.215373
HS.566482	0.0151279	-0.21566
LOC652624	0.0348116	-0.215936
THSD3	0.0365535	-0.216488
LOC728153	0.0388013	-0.216621
AGXT2L2	0.0435436	-0.216655
SPAG17	0.0486686	-0.217112
HS.156593	0.0355875	-0.217453
SNORD36C	0.00435177	-0.217663
WDR75	0.0483036	-0.217876
LOC646730	0.00363115	-0.218035
MAGEB2	0.0494912	-0.218242
HIST1H3F	0.010372	-0.218374
DDX12	0.0116848	-0.218501
GMPR2	0.00956801	-0.21896
LRRC3	0.00710409	-0.219189
HS.540318	0.00365197	-0.21946
LOC339977	0.0211617	-0.219609
HS.540335	0.0152308	-0.219648
LYAR	0.0219784	-0.22018
LGR6	0.0151696	-0.220695
HS.556879	0.00485236	-0.220809
HS.558027	0.00759465	-0.22083
CXCR3	0.00149441	-0.221247
CTSK	0.0493501	-0.221403
HS.570736	0.0181941	-0.22147
SEC14L1	0.0430442	-0.221603
LOC646566	0.0429243	-0.221669
FANCA	0.0291473	-0.22176
LOC650930	0.01555	-0.222079
C1ORF62	0.00896752	-0.222202
TK1	0.0460873	-0.222276
RGL3	0.0341761	-0.222508
RORC	0.0359141	-0.223077
VAV1	0.0378669	-0.223095
FBXO46	0.0150858	-0.22385
MBD3L2	0.00265353	-0.225011
BVES	0.0331355	-0.225172
CSH1	0.0258021	-0.225533
NBEAL2	0.0280901	-0.225544
FLOT2	0.0256895	-0.225645
APAF1	0.0189287	-0.226275
CST5	0.0210326	-0.226651
OR2AK2	0.0114467	-0.22697
POGZ	0.0410695	-0.22718
CDV3	0.00608998	-0.228132
GPR126	0.0379522	-0.22814
LOC152667	0.00182151	-0.228407
SLC38A11	0.0398496	-0.228868
HS.541362	0.00599292	-0.2291
HS.562889	0.00852971	-0.229614
USP12	0.0242065	-0.230027
NSUN6	0.0123991	-0.230215
SLC34A1	0.0241357	-0.230331
SEC31B	0.00526606	-0.230733
CRTAC1	0.0379362	-0.231145
HS.549910	0.00401167	-0.231186
SNORD46	0.0119803	-0.231514
PPP1R1B	0.0248787	-0.231737
RAB12	0.00129733	-0.231899
CSNK2A2	0.00733364	-0.232436
WNT6	0.0276916	-0.233398
FBXL10	0.0159408	-0.23374
CNFN	0.0441385	-0.233868
ITGB1BP3	0.00977184	-0.233869
HS.299279	0.0161918	-0.233903
GPR55	0.0199724	-0.234281
HS.574902	0.00223549	-0.234392
UCN	0.0336584	-0.234397
MYD88	0.0260057	-0.234422
HRH3	0.0349584	-0.234453
MGC39900	0.00131684	-0.234581
GPR125	0.0314885	-0.234832
COMMD7	0.0169747	-0.234976
TTLL9	0.0302949	-0.235651
MMEL1	0.0389296	-0.235824
HS.542356	0.0253051	-0.236896
KCNJ4	0.0170899	-0.237093
PPRC1	0.0311297	-0.237106
CHST11	0.00547093	-0.237424
HS.385770	0.00636766	-0.237994
CLEC12A	0.0156243	-0.238022
HS.158797	0.0116554	-0.238199
LOC644935	0.0271297	-0.239008
RNF152	0.013011	-0.239287
FLJ11783	0.0320343	-0.23944
HS.540270	0.00529449	-0.239749
LOC648600	0.00194694	-0.239877
HS.568498	0.00262541	-0.240032
MTA1	0.0206796	-0.240082
GALT	0.0183748	-0.240869
CPLX2	0.00577825	-0.240949
SMG7	0.00812321	-0.241192
FAM7A3	0.0022094	-0.241293
MPFL	0.0122571	-0.241557
LOC440248	0.0317746	-0.241573
TEAD1	0.0212551	-0.241859
ZFYVE19	0.0409886	-0.241919
XKR6	0.0206007	-0.242112
SLCO4C1	0.0123506	-0.242404
C12ORF29	0.00573455	-0.242994
HS.542293	0.00106901	-0.243425
METRNL	0.0343392	-0.243591
TSC22D1	0.0357677	-0.243769
C18ORF25	0.0178045	-0.243814
TNNI3	0.0237716	-0.243907
LOC652707	0.00298504	-0.243927
SF1	0.0499423	-0.244055
SETD2	0.0200668	-0.244473
HS.584253	0.00485824	-0.244511
LOC642325	0.0255903	-0.245138
GCH1	0.0178249	-0.24624
THBD	0.0413344	-0.246337
ARL6IP4	0.0316197	-0.246492
SLC38A8	0.00171355	-0.246872
ARPM1	0.011115	-0.247099
RLF	0.023895	-0.2471
GOLGA3	0.030758	-0.247156
FER1L4	0.0113496	-0.247198
EIF4E1B	0.0377774	-0.24728
HS.221364	0.00163816	-0.247871
RPS6KA2	0.0405706	-0.247874
HS.560509	0.00418776	-0.248292
SPHK2	0.0465844	-0.248343
FAM50A	0.0485898	-0.24842
CRYGS	0.0377745	-0.248438
TMPRSS7	0.0269264	-0.248533
RAB17	0.0440278	-0.248802
ABHD10	0.0426676	-0.248806
CALML5	0.027645	-0.249088
FOXO3	0.0456583	-0.249181
HERC2P2	0.016245	-0.249337
MLL5	0.0311992	-0.249452
PCDH18	0.0278808	-0.249501
KIAA0556	0.046312	-0.249543
DIDO1	0.0337157	-0.249675
KLK5	0.0257365	-0.249889
FLJ39827	0.031559	-0.250063
ARL4A	0.00580425	-0.250197
BCL7A	0.00271992	-0.251101
HS.541685	0.0195462	-0.25122
SOCS2	0.031884	-0.251629
BDNF	0.0435449	-0.251867
HS.130130	0.0259625	-0.251999
COL1A1	0.0147473	-0.252569
TMEM191B	0.0371245	-0.252732
BCCIP	0.0349126	-0.25313
TNFSF11	0.00549678	-0.25314
HS.545935	0.0441505	-0.253515
COL25A1	0.00264589	-0.253675
LOC647174	0.032159	-0.253697
CCDC128	0.020011	-0.253954
WDFY3	0.0198672	-0.254077
EGLN2	0.0284266	-0.254273
KLK11	0.0140522	-0.254587
GSTA3	3.03383e-05	-0.254799
HS.528873	0.0351841	-0.255319
ADCY3	0.0188674	-0.255364
DLG7	0.0116863	-0.255389
SUSD5	0.0145072	-0.25556
UNC119	0.0344152	-0.255706
GJC1	0.0329075	-0.255869
PHF19	0.0296587	-0.255877
GPRASP2	0.00551058	-0.256095
LRP5L	0.0177034	-0.256508
IKZF3	0.0435425	-0.256824
[truncated: 605 more rows]

## Sheet: Table S3
Table S3:	DEGs found between M-controls vs. F-controls in the CA3 hippocampal subfield
GeneSymbol	p.value	logFC
RPS4Y1	3.11644e-20	3.60178
EIF1AY	1.00149e-11	2.11343
TMEM10	0.00111472	1.56865
NLGN4Y	7.16136e-10	1.55231
JARID1D	6.54595e-13	1.39752
ENPP2	0.000174808	1.38217
GLDN	0.00140048	1.3331
TYMS	0.000890704	1.29027
MOG	0.00205594	1.27644
PRNP	0.000175163	1.26547
GPM6B	1.15413e-05	1.26175
HLA-DRB6	0.015952	1.25796
CYORF15A	1.14097e-09	1.23844
SEPP1	0.000799434	1.22953
HSPA2	9.24599e-05	1.2038
KIAA1394	0.00493595	1.15472
C18ORF56	0.00375069	1.14261
CD9	0.000120462	1.13331
TMEM125	0.0127244	1.12049
CNDP1	0.00462458	1.10437
SLC31A2	0.00180818	1.10067
GATM	1.55589e-06	1.08926
CIRBP	0.00395988	1.08647
CA2	0.000363095	1.08117
NINJ2	0.001739	1.07983
SLAIN1	0.000387402	1.07835
EVI2A	0.00961575	1.07176
ACAT2	0.000543472	1.06804
UGT8	0.000932951	1.06735
RAB33A	0.000240842	1.03686
ACTG1	0.000744994	1.03126
RNASE1	0.00955688	1.02497
EEF1E1	0.000413078	0.996298
CLDN11	0.00180829	0.994711
MOBP	0.0131413	0.991841
NECAB1	0.0363607	0.987068
ENDOD1	0.000208994	0.983322
PRDX3	0.00159199	0.981198
ITFG1	0.025861	0.981013
ENPP6	0.00090768	0.975101
SFRP1	0.00511517	0.972843
TMEM144	0.00102854	0.958973
HS.552082	1.70797e-06	0.950312
SLC44A1	0.00225259	0.950059
Septin 8	0.000100866	0.948008
KLK6	0.00430499	0.947552
ATP5C1	0.00574571	0.945078
LITAF	0.00100873	0.943774
TMSB4Y	6.15501e-05	0.94037
CMTM5	0.0111415	0.936478
CNP	0.00572853	0.928826
STXBP3	2.31719e-05	0.925397
TCEAL7	0.000474279	0.919778
LOC732007	0.00493065	0.918986
LOC643357	0.000521316	0.918954
PLP1	0.0164255	0.913953
ACTB	0.00104759	0.910638
CD99	0.000752327	0.909176
UTY	3.30952e-09	0.907968
PPP1R14A	0.0158361	0.907898
SFRP2	0.0370925	0.905652
RFFL	1.86665e-05	0.899451
DNAH17	0.000942051	0.899049
EPB41L3	0.000388079	0.897988
HS.537004	0.000653464	0.897579
HS.553134	0.0118578	0.895772
SLC12A2	0.00101058	0.895029
MAG	0.00413343	0.894064
PLS3	1.58302e-05	0.892442
WDR61	0.000881919	0.889941
LOC649143	0.0132078	0.889115
HS.572752	0.00161875	0.888573
PLLP	0.0137083	0.887695
LANCL1	0.00545779	0.885516
ATG4C	0.000632858	0.885141
TOMM20	0.00327428	0.884882
CAPN3	0.0108591	0.883323
TF	0.000162723	0.877672
SERPINI1	0.00817335	0.876932
SLC45A3	0.00702604	0.873274
TSPAN3	0.00237852	0.872889
NAT5	0.00203975	0.872478
LOC653566	0.000182446	0.865312
ATP5F1	0.00125211	0.863992
TCBA1	0.00214172	0.863903
FKSG30	0.00161476	0.862298
OMG	0.000628861	0.861399
ERBB3	0.00949219	0.859641
SFT2D1	3.02799e-05	0.856246
ZNF536	0.00841181	0.855193
HLA-DRA	0.0239746	0.850644
ART3	0.0228641	0.84794
CLASP2	0.000105014	0.843354
BCKDHB	0.0063338	0.843168
ABCA8	0.0183393	0.839299
SCHIP1	6.53304e-05	0.838174
AGA	0.00200424	0.837764
ASPA	0.0023089	0.83637
OAT	0.012318	0.834641
GABARAPL2	1.70082e-05	0.834639
ENPP4	0.000305087	0.833184
SUMO2	0.00384295	0.821101
BNIP3L	0.00865442	0.819932
EDG8	0.0351614	0.81934
TTC32	0.0101917	0.816159
TMED10	0.000193581	0.814815
RNF13	0.000440759	0.814002
AGTPBP1	0.00101708	0.813447
CNTNAP4	0.00689412	0.812149
LIPA	0.000507665	0.808674
CLCA4	0.0049728	0.804733
ATAD1	0.00447388	0.802251
CHMP5	0.000305424	0.802049
LYPLAL1	0.000490734	0.801468
MAL	0.00394819	0.799278
TMEM157	0.00736751	0.798351
PMP22	0.000890984	0.798105
DNER	0.000163456	0.797088
HLA-DPA1	0.0254716	0.794031
CXORF57	0.00073463	0.79221
TMTC4	0.00511453	0.788077
PSMC6	0.00021878	0.787809
SMC2	0.00363205	0.785735
AIF1	0.0132995	0.784507
HIGD1A	0.00292369	0.782702
PGAM1	0.0251541	0.782173
DYNC1I2	0.000418467	0.781347
STAM	0.000730524	0.7799
LACTB2	0.000138117	0.779273
BACE1	0.000258212	0.777754
VAMP7	2.7096e-05	0.776253
MYLK	0.000180389	0.776197
BEX4	0.0263421	0.774506
TMEM98	0.00241261	0.774079
TUBA1A	0.0195653	0.771753
SLC39A12	0.03139	0.770063
ID2	0.013599	0.76985
HOXD1	0.00327531	0.769481
CASC4	0.000858837	0.768851
APP	0.00422319	0.768417
DAZAP2	5.30617e-06	0.767745
PAIP2	0.000199484	0.765818
CD44	0.031336	0.76562
MRPS28	0.00689453	0.764891
CNBP	5.60976e-05	0.763718
GPR62	0.0134272	0.761632
FAM134B	0.000435804	0.761317
MORF4L2	0.018168	0.761039
PRDX2	0.007299	0.761015
ETFA	0.000418795	0.760423
SPCS1	0.000382754	0.7604
CA14	0.00222374	0.760032
TMEM106B	0.000738218	0.75655
HS.255086	0.0215626	0.756517
NDUFV1	0.00509594	0.755332
TSNAX	0.00337777	0.751275
FUT8	0.00289485	0.751214
HS.546148	0.00107202	0.750739
MOBKL2B	0.00113093	0.750469
C1ORF19	5.50374e-05	0.749698
PGRMC1	0.00420227	0.749017
TMED10P	0.000320197	0.748582
SEMA3B	0.0099671	0.7484
LOC652489	0.0042438	0.747471
CDKN1C	0.00326988	0.747369
FA2H	0.0205768	0.746214
GCA	0.000255916	0.745947
PLEKHB2	0.00563668	0.745024
ENOPH1	7.55665e-06	0.744329
HS.276860	0.00506554	0.744176
FBXL5	0.000190984	0.742919
TMEM14A	0.0136512	0.742497
NTS	0.00289631	0.741041
DNM3	0.0167388	0.740574
TPPP3	0.0254854	0.738505
BRP44L	1.38339e-05	0.737911
BTBD16	0.00491312	0.736967
PGAM4	0.00995765	0.736628
RASGRP3	0.0283044	0.735447
Septin 4	0.0186353	0.733778
HS.576633	0.00431864	0.733391
PPAP2B	0.02179	0.731332
NUDT21	0.006521	0.730692
MGP	0.0236816	0.730544
ELOVL5	0.000643976	0.728927
MAP6D1	0.00877744	0.727607
GRM3	0.0117107	0.72727
RGS1	0.024011	0.727185
RPA3	0.00384275	0.725752
ARPC3	0.000552038	0.725258
C7ORF28B	0.0213527	0.72514
DCTN6	0.000338497	0.724893
NFU1	0.000687694	0.723576
KIAA0196	1.22399e-05	0.720547
ARMC10	0.00226548	0.719859
RDX	0.00835198	0.717729
ZNF649	0.00213152	0.717322
SRPK2	0.000824306	0.714526
YPEL2	0.000242076	0.712368
FLJ40142	0.000144052	0.712151
SCD	0.000108449	0.7118
SCD5	0.00479553	0.711333
LOC148915	0.00266856	0.710781
POLR2B	0.00530127	0.707412
SRPX	0.0442831	0.70583
MYL5	0.00573471	0.705767
RPS24	0.00915135	0.70444
SFXN4	0.00167907	0.701762
PQLC3	0.000161296	0.701624
SNCA	0.0458953	0.70148
FABP7	0.038188	0.700563
VBP1	0.000106069	0.70027
LAPTM4B	0.000899184	0.698728
TPI1	0.00214784	0.696955
DLD	0.00624194	0.696746
RAB5A	0.00333494	0.695646
ICHTHYIN	0.00434142	0.695628
C4ORF18	0.0159675	0.695021
LOC390466	0.000847888	0.694935
BEX1	0.0135566	0.693321
GPR37	0.0149702	0.692505
FADS1	0.0277933	0.692401
C18ORF10	1.55706e-05	0.690989
C10ORF32	0.015336	0.69039
GALC	0.000473515	0.690098
LOC653505	0.000912177	0.688761
AUH	0.0107262	0.688729
SGCE	0.000103625	0.688626
SLC25A4	0.0156026	0.688459
SUCLA2	0.00707008	0.688046
SQLE	9.05567e-05	0.687312
RHOG	0.00873871	0.68612
HSD17B6	0.00131265	0.684024
ATP10B	0.0179751	0.683787
DC2	0.00113787	0.683047
HS.559682	0.00188701	0.68248
UQCRC2	0.0162267	0.681417
DOCK7	0.00575577	0.680089
CHN2	0.00223253	0.679925
VIM	0.00863106	0.679754
SCOC	0.0129746	0.678525
RPAIN	0.00256403	0.678476
XRCC5	0.001549	0.678177
LOC730534	0.00364487	0.676681
GPM6A	0.0257974	0.676608
CCNE2	0.0035937	0.675477
BTF3L4	0.00254547	0.675271
KHDRBS1	0.00114611	0.67449
BEST1	0.0248553	0.673579
HRSP12	0.0260624	0.67296
C9ORF46	0.000454141	0.672348
PLCL1	0.00130031	0.672156
SPP1	0.0238737	0.672052
PARL	0.000776051	0.671464
PCMTD2	0.000164584	0.671366
LOC134997	0.00698939	0.671044
GTF2H5	0.00256818	0.670714
SLCO1A2	0.00219646	0.668951
ITM2B	0.00612441	0.668106
ST18	0.00468694	0.667441
LAMP2	0.0117985	0.666747
ALDOA	0.01326	0.663782
UBB	0.00452752	0.663399
HS.369017	0.0116455	0.663072
CIAO1	0.00327776	0.662214
ATP5A1	0.0215706	0.661715
HACL1	0.000654884	0.658765
LOC646630	0.000479402	0.657725
OLR1	0.0450117	0.656722
ASMTL	0.000321635	0.656587
FNTA	0.0015416	0.656175
TMEM14B	0.0118991	0.656008
MRPS35	0.00102596	0.655953
C9ORF164	0.0254848	0.655275
SEC61A2	0.00376507	0.655086
CHMP2B	0.00164361	0.654233
AFMID	0.0133057	0.652147
HS.290550	0.0017748	0.651772
PLEKHH1	0.0372571	0.651254
EIF3J	0.000247416	0.650292
TALDO1	1.32994e-05	0.649983
TMTC2	0.00242297	0.649646
MCEE	0.0002933	0.64915
ERMN	0.0365587	0.647929
MTUS1	0.0130382	0.646975
SFRS3	0.00283245	0.646903
ATMIN	0.00565994	0.646706
ACTR10	0.0216348	0.646368
LOC652595	0.00438175	0.644771
C11ORF9	0.0444199	0.644737
TMEM209	0.00201442	0.644725
TMEM85	0.000325076	0.644627
TRMT5	0.00784906	0.644351
HS.348514	0.00341611	0.643538
TIMM23	0.00859031	0.642411
PRTFDC1	0.00944709	0.642318
AMD1	0.00243828	0.642255
DCUN1D5	0.0191565	0.641107
ALDH7A1	0.0218088	0.640768
LOC645058	0.000126398	0.639908
DAD1	0.00135246	0.639629
FEN1	0.00252594	0.637688
FEZ1	0.00811648	0.637315
HLTF	0.00136566	0.637303
LOC653226	0.0110708	0.637182
TMEM126B	0.00263398	0.637024
SRP54	0.00146075	0.636804
C4ORF27	0.00568725	0.636252
LOC150356	0.00499898	0.635074
F3	0.0145143	0.633903
PRKACB	0.00608902	0.633429
C1ORF57	0.000591267	0.632706
DPM1	0.00230913	0.632534
SEC23B	0.000481858	0.632484
GREM1	0.0229004	0.631881
LOC647340	0.00762165	0.631507
UFM1	0.00177491	0.629488
EIF3M	0.00229767	0.628866
VPS4B	0.00112035	0.628116
PTS	0.00917628	0.627931
TUBB	0.00690971	0.627535
HIATL1	3.08226e-05	0.627337
PRRG1	0.0269833	0.627239
PSMA3	0.00246745	0.626684
ACP1	0.00479864	0.626538
FOLH1	0.00921622	0.626481
LOC647349	0.0147845	0.625504
GSN	0.0108236	0.62544
C10ORF107	0.0154998	0.624802
DTNA	0.0349879	0.624657
KIAA1128	0.0200264	0.623558
LOC401397	1.27155e-05	0.622818
FLJ20160	0.000944856	0.622749
APEX1	0.000902809	0.621576
ATG3	0.000519587	0.61971
MARCKSL1	0.00440068	0.619515
NDUFB6	0.00749272	0.619314
C14ORF100	0.000273394	0.619248
CLIP4	0.000316729	0.61859
DBI	0.00083568	0.617102
NT5DC1	1.9044e-05	0.616958
SNX4	0.00069161	0.616842
PRPS1	0.00756586	0.616648
OCIAD1	0.024677	0.615029
MORN2	0.00797036	0.614703
HS.443490	0.00448667	0.613896
LOC648695	0.00124063	0.613895
PRMT6	0.00875411	0.613794
SNX30	0.000732427	0.613791
BUB3	0.00732497	0.613516
CUTC	1.71707e-05	0.612615
LOC653994	0.00138285	0.611898
IDH3B	0.00486204	0.610575
SDHA	0.00392641	0.610306
LOC643668	0.00375975	0.610252
WDR57	0.00222703	0.609433
TBCC	0.00432615	0.609282
WASPIP	0.0151812	0.608867
RBP1	0.0141813	0.608179
ARMCX1	0.0103321	0.607245
C17ORF58	0.00681959	0.607235
TAF7	0.000974972	0.606894
HAT1	0.000424053	0.606835
LARP7	0.000700264	0.606597
HSD17B12	4.74364e-05	0.606323
BBOX1	0.0386071	0.605556
DEGS1	0.000238209	0.605388
PSMD6	0.00542443	0.60528
POLR2G	0.000434928	0.605019
C1ORF128	0.00744952	0.604436
FANCL	0.000220485	0.604135
ME2	0.00542128	0.603187
NPC1	0.0106041	0.603148
ESD	0.00561403	0.602381
TMEM93	0.00102244	0.599832
LARP6	0.02095	0.599566
GPR177	0.0077334	0.599495
NGFRAP1	0.0276215	0.598797
GAMT	0.00530671	0.598495
HSD11B1	0.0219406	0.597756
LMBRD1	0.000762311	0.596693
PSMD10	0.000637061	0.596223
ABCE1	0.0170803	0.595313
C2ORF25	0.00137638	0.594938
NGDN	0.000908872	0.594577
CCDC115	0.00384674	0.594378
TTLL7	0.00631266	0.593401
CBR1	0.00790502	0.59309
SRBD1	0.00212097	0.593023
IAH1	0.00861201	0.592303
IDI1	0.00636904	0.592275
C19ORF62	0.00778446	0.591964
PJA1	0.0373524	0.591855
INSIG1	0.0146165	0.59133
PRKAR1A	0.00296474	0.590702
SNRPN	0.0371588	0.590569
CPEB2	0.000838044	0.590496
KCNE1L	0.0344658	0.590341
SLC6A1	0.0222014	0.59022
C5ORF4	0.0321802	0.590036
UQCRB	0.0247763	0.58984
RANBP1	0.00372339	0.589247
STX7	0.000434156	0.588768
PPP2R3C	0.0010043	0.587498
IL33	0.0268536	0.587334
DNAJB6	0.00878486	0.585812
CPS1	0.00121514	0.585568
ANAPC10	0.000980687	0.584502
ADD3	0.00741818	0.584304
S100A13	0.0105567	0.583902
HS.143821	0.0334644	0.583855
MTX2	0.0486079	0.583383
PIGP	0.0112116	0.581955
CCNH	0.0180937	0.581867
ALDH1A1	0.0342496	0.580688
ACYP2	0.00229091	0.577365
TMEM69	0.00678328	0.576735
SRP14	0.00106805	0.576016
HNRPK	0.00443711	0.575715
HS.7572	0.00129887	0.575477
NBN	0.0131651	0.574623
TRMT11	0.00724262	0.57457
PRR18	0.0151459	0.574373
HS.382116	0.0314872	0.57423
ARMCX3	0.000798136	0.573363
TCEAL1	0.0226961	0.572419
DDT	0.000438397	0.571889
EIF5	0.000113712	0.57182
SEC11C	0.0176812	0.571708
TULP4	0.00046936	0.570982
PXMP3	0.000219936	0.570134
NMD3	0.000499894	0.569567
RNH1	0.00559053	0.569416
THBS2	0.0361264	0.568995
LOC648210	0.0474232	0.568911
PPIL1	0.00577842	0.568904
PIR	0.00489467	0.568868
RQCD1	0.00791908	0.567841
GNAI1	0.00209673	0.567391
C1ORF43	0.000465035	0.567389
ZMYND12	0.00379212	0.567334
MOCS2	0.00744493	0.566263
SLC22A15	0.00211695	0.565628
ANKRA2	0.00682003	0.565438
C20ORF30	0.000108479	0.564711
COPS4	0.0222717	0.56465
LOC646567	0.00292221	0.564469
CYCSL1	0.00860621	0.564211
THAP10	0.0111406	0.563982
MRPL3	0.00515078	0.563981
SLC25A5	0.000133235	0.563763
ASNSD1	0.00537685	0.563089
M6PRBP1	0.0368109	0.563017
ACLY	0.0114268	0.562997
LOC402644	0.0136515	0.561102
CTNNA1	0.00573689	0.560936
APIP	0.00101361	0.560904
TXN	0.00249853	0.559828
MRPL20	0.000528543	0.559136
SF3B14	0.00537804	0.55892
CYP2J2	0.0261076	0.55868
PPA2	0.00127584	0.558294
B2M	0.00613631	0.55782
STARD3NL	0.00458291	0.557381
C12ORF32	0.00756015	0.556827
LAP3	0.0110556	0.556369
ENOSF1	0.00356917	0.55612
PCCB	0.000336154	0.555934
ATP2A2	0.0198696	0.555638
PSMG2	0.00654607	0.554952
PDCD6	0.00171167	0.554065
HERC6	0.018274	0.554052
SESTD1	0.00687012	0.55228
RNF14	0.00139754	0.552228
OSGIN2	0.0235435	0.551984
GTF2A2	0.00350509	0.551766
SLC6A11	0.00398829	0.551273
SCRG1	0.0446876	0.550611
GPSM2	0.00467338	0.550498
LYRM2	0.000903035	0.55017
MRPS30	0.0192807	0.54899
G3BP2	0.028063	0.54846
SS18	0.00149582	0.548237
IWS1	0.00111894	0.547918
RAD51C	0.0312129	0.547131
DDX21	5.49727e-05	0.546236
NAE1	0.00359656	0.546101
MTFR1	0.00246295	0.545422
C7ORF30	0.00115662	0.54524
CKS1B	0.000874387	0.545191
UBLCP1	0.0227194	0.544657
AZIN1	0.00488255	0.544286
LOC653147	0.028872	0.543261
CRY1	0.00308754	0.542903
PYCR2	0.00419931	0.542864
CCT2	0.0199928	0.542828
LOC341457	0.00496039	0.5424
PSMA5	0.00130346	0.542158
LOC645317	0.00751027	0.542079
WRB	0.00746937	0.541904
CD74	0.00917368	0.5415
RAB9A	0.00299232	0.540961
LOC729317	0.00382789	0.540949
LOC647346	0.0156208	0.540243
CCDC109B	0.0124577	0.539923
ATP5O	0.00173043	0.539478
TSPO	3.92986e-05	0.539475
LXN	0.0100149	0.539248
KIAA1279	0.00835197	0.539201
PAICS	0.0069898	0.538989
LOC644863	0.00517917	0.538441
LOC645385	0.0479831	0.538094
KIAA1324L	0.00685568	0.53768
ZNHIT3	0.00350053	0.537183
EIF1B	0.00827604	0.536903
ARV1	0.0396368	0.536605
NDUFS4	0.000144751	0.536413
GJB1	0.0473639	0.536301
HMGN1	0.000849808	0.536045
CPEB1	0.00371921	0.536035
ADHFE1	0.0265344	0.535598
FLJ22167	0.00425868	0.535589
EBP	0.00179605	0.535558
CNIH	0.00732441	0.534656
SHISA2	0.0488725	0.534576
ERP29	0.00547346	0.534149
LOC648024	0.00236384	0.533968
EFEMP1	0.0307897	0.533868
CTSL1	0.000234643	0.533627
DHX36	0.0203827	0.533549
PPP1R2	0.0329117	0.533522
H2AFY	0.00353664	0.533232
C2ORF28	2.57257e-05	0.53311
CADM2	0.0367918	0.532784
MYO1D	0.00465869	0.532469
MCTS1	0.0297432	0.532033
AP2S1	0.0417114	0.531412
ICOSLG	0.00108635	0.531374
CHMP1B	0.00165075	0.529974
ACTG2	0.0151716	0.5298
TMEM14C	0.000880163	0.529649
RGS10	0.0251931	0.529404
METTL5	0.000984275	0.52898
NT5C3	0.00696698	0.528466
HINT1	0.0093441	0.528263
PTPRD	0.00712284	0.52756
KCTD3	0.00294487	0.52692
RWDD1	0.00672592	0.526838
UBE2V2	0.0211284	0.526538
NIPSNAP3A	0.0286252	0.526043
ORC3L	0.00505208	0.525795
VLDLR	0.00336875	0.525671
GYG1	0.0335079	0.525071
KLHL4	0.0012046	0.525039
PAPD4	0.000101708	0.524207
FABP5	0.0253126	0.523894
C7ORF46	0.000585317	0.523707
TBCA	0.000525605	0.523543
RPA1	0.000148961	0.52285
LOC645436	0.0325658	0.522513
GNA13	0.00038743	0.522443
LOC440093	0.0300528	0.522203
ATP5S	0.00613871	0.521959
SPARCL1	0.0431081	0.52191
RAB5C	4.08685e-05	0.521632
PPCS	0.00288977	0.521424
FAM57A	0.00178244	0.520983
POLR2C	0.000947834	0.520821
DCK	0.0190959	0.520081
HADHB	0.000793028	0.519472
STX8	0.000169889	0.519442
TPPP	0.00739381	0.519399
STX6	0.0264526	0.519377
HSD17B11	0.00207586	0.519214
PDE6B	0.00144499	0.518955
ARL6IP6	9.06723e-05	0.518847
SYNJ2	0.0178566	0.518749
OSTF1	0.00374122	0.518512
FLJ13611	0.0157991	0.518246
JTV1	0.00676241	0.518202
NTRK2	0.0319209	0.517822
Selenoprotein 15	0.000944713	0.517606
PSMB9	0.00780277	0.515477
UBA3	0.00118835	0.515056
SLC25A46	0.00631064	0.514884
PTBP2	0.0145381	0.514615
RETSAT	0.00755495	0.514363
CGRRF1	0.000301595	0.51418
SEC61G	0.00327084	0.514058
SLCO1C1	0.0201678	0.514028
LOC649555	0.003061	0.513878
PRDX4	0.0181323	0.513818
MXRA7	0.000822735	0.513599
PIGY	0.000446989	0.513239
CSTF3	0.0310277	0.513057
TFG	0.0100031	0.512344
PHYHIPL	0.0134757	0.512008
LDOC1	0.0389637	0.511324
GLO1	0.0291752	0.511288
CRSP9	0.00433996	0.511191
GTF3C6	0.00184211	0.511101
ARPC4	0.0127377	0.510969
TRIM24	0.00374258	0.510944
UCRC	0.0172797	0.510864
COPG2	0.0232072	0.510493
RTCD1	0.0241673	0.510267
EIF4A3	0.00100078	0.509634
HNMT	0.00225417	0.509173
IARS2	5.15937e-05	0.509098
RNF5P1	0.00039951	0.508935
HLA-DQA1	0.0108815	0.508619
EIF3F	0.000159991	0.507951
TXNL2	0.0108662	0.507731
PRMT3	0.00507184	0.507076
UBL3	0.00138926	0.507022
C1ORF97	0.0253691	0.50644
TRAPPC4	0.00138397	0.506394
PIPSL	0.00183296	0.505792
RAP1GDS1	0.00923846	0.505693
TST	0.0335284	0.505629
CRHBP	0.0063795	0.505549
HS.86045	0.00823748	0.505248
LCMT1	0.0262177	0.50521
CSTF2T	0.000503409	0.505175
COX7A2	0.0052769	0.505152
SH3GL3	0.00303715	0.50513
SLC35E3	0.013046	0.505086
PDCL3	0.000773418	0.504642
HSDL2	0.0314957	0.504604
ICT1	0.00111063	0.504384
BTG3	0.0107832	0.504193
MRFAP1	0.000833422	0.504185
RHOT1	0.023461	0.504133
RDH14	0.00782566	0.504025
LTC4S	0.00175156	0.504011
SNRPB2	0.00262298	0.503766
SLC25A13	0.029102	0.5037
RPL26L1	0.015213	0.50348
GTF2B	0.00687634	0.503106
PGCP	0.00258715	0.502565
C21ORF37	0.0103282	0.502193
MAPK6	0.00126327	0.502021
SUMF2	0.000531182	0.501878
MED30	0.00342883	0.501299
DDX47	0.000306939	0.500964
LOC402221	0.00882881	0.500862
NAP5	0.000662572	0.500636
SH3BGRL	0.00196834	0.500509
CLIC4	0.0203039	0.499587
FBXL3	0.000135117	0.499097
DHRS7	0.000973639	0.498826
HRASLS3	0.0179601	0.498781
LOC727761	0.000203516	0.498406
SRI	0.00455586	0.498402
NDUFB3	0.00217699	0.498211
CHCHD2	0.000929261	0.498061
UQCRH	0.00883491	0.498033
GTF2E1	0.0113881	0.497605
MITD1	0.000817266	0.497486
DYNLL1	0.0434803	0.496971
RNF146	0.00298473	0.496482
BRD8	0.00146505	0.495963
SNRPF	0.00257029	0.495931
SC4MOL	0.00512835	0.495867
SCAND1	0.00417259	0.495803
CYB5A	0.00229257	0.495735
LSM3	0.00589531	0.495099
MAP7	0.00972922	0.495039
RIOK3	0.00216204	0.494859
MFSD1	0.000988111	0.494821
RPS4Y2	0.000312055	0.494641
PLRG1	0.00220411	0.493484
MRPL40	0.000357021	0.493472
COMMD8	0.0136361	0.493406
PSMD7	2.89116e-05	0.493342
LOC347376	0.00351424	0.493282
MRPL21	0.0070901	0.492669
C12ORF31	0.00559781	0.491197
ACAT1	0.0010131	0.490786
DNAJC19	0.0380539	0.490552
DBNDD2	2.72006e-05	0.490486
XRCC6	0.00293252	0.490448
DIP2B	0.0372399	0.490329
LOC646849	0.0425116	0.489852
ITGAV	0.00128349	0.489515
CYB5D2	0.00549028	0.489439
AP1S2	0.00190714	0.488391
ENOX2	0.00762455	0.488069
PDLIM3	0.0141693	0.487618
PTGDS	0.0108762	0.48747
SRP14P1	0.00880669	0.48732
HS.527657	0.00407702	0.486396
PTRH2	0.0112252	0.486344
PGK1	0.0131469	0.485784
WBP4	0.00710246	0.485522
HS.567759	0.00161018	0.48518
COX6B1	0.00514176	0.484877
C6ORF130	0.00420531	0.484258
KLRC3	0.0182393	0.483969
ABLIM1	0.00691147	0.483732
PMPCB	0.0205798	0.483509
COLEC12	0.0332083	0.483313
DHX29	0.0196549	0.483075
C21ORF57	0.00861153	0.482875
TMED7	0.00606309	0.482719
LGALS3BP	0.0236419	0.482419
PRPSAP2	0.0117989	0.482255
NIF3L1	0.00292095	0.482253
SLC35A5	0.00188628	0.48206
NUP37	8.86042e-05	0.482032
C4ORF34	0.00245755	0.481838
DUS4L	0.01128	0.481448
RPS21	0.0100622	0.481142
TUBB4	0.0102799	0.481123
FUNDC1	0.0319919	0.480835
COX7B	0.0140444	0.480691
PDIA3P	0.000822751	0.480498
LRIG1	0.0290511	0.479753
ADSS	0.00172327	0.478889
NUDCD2	0.00394257	0.478711
ACY1	0.00436174	0.478555
C3ORF26	0.0196365	0.478252
MRPL22	0.0244433	0.478247
CYB561D2	0.00343889	0.477846
ENSA	0.00857178	0.477749
SULF2	0.0489858	0.477674
C7ORF44	0.00110681	0.47749
CCDC104	0.0475193	0.477351
GSTT2	0.0276989	0.476864
ANAPC13	0.0208689	0.476564
ILF2	3.97647e-05	0.47638
LOC728635	0.000949035	0.476372
ATP6V0E1	0.0010261	0.476009
RNF19A	0.00660398	0.475861
FTO	0.0245278	0.475823
CLDND1	0.00819439	0.475718
FAIM	0.00248466	0.475331
TMEM4	0.0027626	0.475314
SYT15	0.0162503	0.475229
CTSO	0.0421133	0.475047
LOC652672	0.00518746	0.474895
UQCRFS1	0.00181103	0.474586
CUL4A	0.000148289	0.474509
SMC3	0.00122134	0.473724
NGRN	0.0322759	0.472786
PRKRA	0.001216	0.472576
FLJ38482	0.0160491	0.472438
LCMT2	0.0156034	0.471845
NDUFA10	0.0213819	0.471705
ACPL2	0.0364921	0.471279
PECI	0.000793785	0.471262
RAB7B	0.0120655	0.470787
SPCS2	0.00244486	0.470705
PRMT1	0.00551754	0.470432
MKI67IP	0.00330158	0.470098
RBBP7	0.00125827	0.470002
VPS29	0.00174114	0.469751
PAQR4	0.0313538	0.469568
P76	0.00974739	0.468343
LDHD	0.0325978	0.468308
SIRT2	0.0387838	0.468098
COPE	0.0137907	0.467646
MRAP	0.0147019	0.467476
ANKMY2	0.0488643	0.46743
AGPAT5	0.00126207	0.467405
BRD7	0.00196183	0.467096
TJP2	0.0197911	0.466617
EXOSC1	0.00541816	0.466113
ZDHHC17	0.0124849	0.466052
IFT88	0.00569457	0.466038
COMMD3	0.000130498	0.465921
PPP1R8	0.00257021	0.465696
LGI3	0.00638597	0.465419
YEATS4	0.0394214	0.465216
BET1	0.00526255	0.465109
NCAM2	0.0310166	0.464821
C18ORF51	0.044717	0.464759
SLC35D2	0.0115684	0.464693
HIP1	0.0212857	0.464649
CCT7	0.024365	0.46325
KPNB1	0.0139648	0.463115
GOLT1B	0.00285766	0.462913
PRKAG1	0.0174656	0.462409
HIAT1	0.00375948	0.462324
COMT	0.000135969	0.462142
EID2	0.0295121	0.461727
LOC399942	0.042433	0.461505
PTRH1	0.00551401	0.46138
PCNP	6.71631e-05	0.461193
CYB5R2	0.0271536	0.460839
HPN	0.000920682	0.460565
LDB3	0.00321373	0.460552
SMC4	0.000965762	0.459819
PFAAP5	0.0179725	0.459799
DPH4	0.017037	0.459758
TMEFF2	0.012792	0.459426
LRRC8D	0.00229614	0.458732
NDUFB5	0.00326947	0.458608
ARL1	0.0378725	0.458516
SEDLP	0.0088872	0.458348
RPAP3	0.0232121	0.45793
LIPE	0.0237136	0.457752
MTERFD1	0.00719427	0.457515
EXTL2	0.0345188	0.457229
TSG101	0.000933798	0.457094
GPBP1	0.00200724	0.456665
SSBP1	0.000920527	0.456663
C2ORF33	0.00507804	0.456021
CRBN	0.00324592	0.455515
TCTEX1D1	0.0213902	0.455511
TMEM60	0.00423153	0.455002
C11ORF74	0.00207602	0.454931
PSIP1	0.0224187	0.454837
PSMC4	0.00155466	0.454638
RRAGA	0.0268821	0.454511
MFAP5	0.0394919	0.454487
SERINC1	0.0310438	0.454457
C11ORF54	0.00512762	0.454221
CREG1	0.00151777	0.454219
FLJ10986	0.0174325	0.452769
LOC441150	0.00356549	0.452634
KIAA0256	0.00978536	0.452593
GSTO1	0.00302808	0.452069
EXOC1	0.00674024	0.451897
CPSF2	0.00802448	0.451793
RBX1	0.000525997	0.45107
TRIM23	0.00343729	0.451039
C11ORF67	0.0059584	0.450835
SERINC3	0.00820368	0.450584
TATDN3	0.00264316	0.450546
TMC7	0.00100782	0.45044
DPP8	0.0283484	0.449891
PIP5K2A	0.0356614	0.449683
LOC653071	0.0229198	0.449673
DPYSL2	0.00225088	0.449216
ANKRD13C	0.00449597	0.449152
LOC644590	0.000526424	0.448463
FLJ20628	0.0295674	0.448349
RSRC1	0.00462546	0.448177
TMEM11	0.00461655	0.448117
HEPACAM	0.0050282	0.447167
HMGCL	0.00344099	0.446667
RTN4	0.0378729	0.446565
HIST1H2AC	0.00276037	0.446463
CCDC23	0.00174613	0.446076
KLHL9	0.00401753	0.445665
MRPL47	0.0314647	0.445549
ABHD12	0.0359031	0.445542
HSD17B8	0.0129841	0.445038
SP3	0.00047522	0.444849
SNRPC	0.0072243	0.444691
ALDH2	0.0451045	0.444688
C18ORF32	0.0136556	0.444539
CTPS2	6.97135e-05	0.443908
PPP2R5C	0.0173829	0.443895
ZNF627	0.000483648	0.443731
PSMB2	0.00284736	0.443477
COPS5	0.00655593	0.443448
CSE1L	0.000787407	0.443144
DIXDC1	0.0211041	0.442846
FBXO3	0.0189345	0.442431
LOC643997	0.046181	0.441864
C2ORF47	0.0209776	0.44129
C20ORF39	0.0330287	0.441283
PCDH10	0.00300685	0.441253
HSPE1	0.0492341	0.440854
RAB18	0.0188763	0.440817
ACTL6A	0.00128166	0.440671
HIST2H2AA3	0.00643319	0.440533
SNX5	3.46574e-05	0.440145
HNRNPL	0.000575143	0.440119
CHCHD9	0.0161415	0.439936
MGST1	0.0461154	0.43972
C14ORF156	0.01058	0.43947
TMEM126A	0.0110885	0.439308
PRKCSH	0.00476406	0.438315
SDHD	0.000636121	0.438142
C1ORF41	0.0151714	0.437152
FAAH	0.0118641	0.437125
FUCA2	2.75595e-05	0.436664
PSMC2	0.0023402	0.435887
GLTP	0.0480891	0.435883
WDR12	0.0257682	0.434874
RPL15	0.00906248	0.43474
KBTBD3	0.012606	0.434352
SYNCRIP	0.00199772	0.434339
C15ORF24	0.00442752	0.433579
ALKBH3	0.0108334	0.433533
COX17	0.000838589	0.433463
PIK3R4	0.00849294	0.433151
C6ORF120	0.016649	0.432525
PDHB	0.0384518	0.432465
TMEM116	0.000247886	0.432136
ALG14	0.0116981	0.432094
RAN	0.0476239	0.432089
MGC87042	3.4235e-05	0.432088
PRDX1	0.00572924	0.431897
DVL3	8.32387e-05	0.43154
PARN	0.0136576	0.431437
TMEM59	0.000147764	0.431281
TOR1AIP1	0.00125459	0.430981
GBAS	0.0364758	0.430438
SEC23IP	0.0137907	0.429863
ACSL3	0.00582985	0.429851
IFIT3	0.0448546	0.429762
C11ORF10	0.00262265	0.429721
MANEA	0.00363109	0.429505
USP16	0.00505039	0.429202
PIPOX	0.0472334	0.428694
TAF9L	0.00442589	0.428652
HLA-DQB1	0.0263355	0.428494
RPL23AP7	0.00154294	0.428472
ATP2C1	0.00725119	0.428334
PTPLA	0.00270936	0.427875
APH1B	0.00199629	0.4275
C3ORF68	0.00373502	0.427498
LGMN	0.041951	0.427484
C20ORF194	0.00873149	0.427413
BRMS1L	0.0155924	0.427411
SDC2	0.00398244	0.427336
CRIPT	0.00147989	0.427168
NNMT	7.50956e-06	0.427061
BBS2	0.0254586	0.426966
NDRG2	0.0417689	0.426842
NDUFA1	0.0171408	0.426706
PSMA4	0.000895051	0.426581
FDFT1	0.00311258	0.4264
KIAA0367	0.00369468	0.425991
SURF1	0.00218811	0.425946
PPAP2A	0.0121516	0.425843
MPL	0.0119429	0.425543
EEF1B2	0.00847121	0.425404
SBDS	0.0305	0.425213
SH3D19	0.0126554	0.424857
BXDC2	0.00189625	0.424343
PDPR	0.00235753	0.424204
C6ORF52	0.0213785	0.424035
LOC440926	0.00102357	0.423563
PSMB1	0.00190981	0.42355
BCHE	0.0171174	0.423435
CDC123	0.0207436	0.42326
COMMD10	0.00390121	0.422949
SYPL1	0.0334656	0.422929
GOLGA5	0.00528353	0.422615
PSEN2	0.0304085	0.422406
DR1	0.0151766	0.422289
EVI2B	0.00942754	0.422036
MRPL24	0.000225118	0.421416
TMEM87A	0.0137996	0.421368
TM7SF2	0.0399605	0.42128
THOC4	0.00147624	0.421191
WDR51B	0.0291778	0.420909
SPAG9	0.0233382	0.420398
WDR68	0.0356848	0.420229
CEP192	0.00699653	0.41986
SRRM1L	0.00195992	0.419647
CDKN1B	0.0167897	0.419621
MAP1LC3B	0.00612696	0.419604
IDH2	0.0454085	0.419566
STAG2	0.0158687	0.419134
ATP5J	0.0212429	0.418845
HSF2	0.045929	0.418639
C5ORF35	0.0403211	0.418398
C9ORF135	0.049243	0.418329
C1ORF108	0.0128885	0.41824
TBP	0.000427596	0.418168
KCNH8	0.0289896	0.418048
STAU1	0.00485952	0.41766
PDCD10	0.017699	0.417617
ECHDC1	0.00628161	0.417594
IQCK	0.000853365	0.41735
CALCOCO2	0.00396028	0.416721
PRPF40A	0.000966826	0.416325
HS.532698	0.00285107	0.415535
ALDH3A2	0.011678	0.415312
ALS2CR4	0.0241627	0.414898
SCO1	0.0194332	0.414525
CXADR	0.0101893	0.414188
C21ORF33	0.00319678	0.41412
POP4	0.0213808	0.413793
ACBD6	0.00897441	0.413716
PEPD	0.00114458	0.413222
EBNA1BP2	0.00227853	0.412567
POLR3C	0.00925687	0.412456
TRIP6	0.0472904	0.411826
PLD5	0.0218874	0.411736
CD47	0.0414936	0.411473
C3ORF28	0.0279993	0.411367
HS.549774	0.0135691	0.410929
P117	0.000937898	0.410908
YME1L1	0.00696297	0.41045
PTCD2	0.0203358	0.410285
NIT2	0.0417214	0.410184
C10ORF65	0.0414308	0.409642
NOPE	0.00163456	0.40955
C9ORF103	0.0270855	0.409371
MTDH	0.011195	0.409125
CAT	0.0265324	0.408896
PSMA1	0.0343758	0.408801
ARMCX5	0.0340674	0.408671
ISOC1	0.014234	0.408421
DOCK11	0.0185143	0.408398
GRPEL1	0.00602628	0.408201
LDHB	0.0140853	0.407714
LSM5	0.000353134	0.407691
LOC389033	0.0280116	0.407422
C7ORF25	0.00185521	0.407409
CDC42EP1	0.0235158	0.407228
GTPBP8	0.00775116	0.407137
PPA1	0.00108921	0.40711
TADA1L	0.0166477	0.407013
QDPR	0.0325355	0.406447
CTNNB1	0.000132464	0.406418
LOC130355	0.0011659	0.406204
KATNA1	0.00245297	0.406047
MAD2L1BP	0.0402921	0.405886
KRCC1	0.00420969	0.405182
GCLM	0.0245133	0.404809
MMACHC	0.00760448	0.40479
HMGN2	0.0139064	0.404765
LOC400657	0.0216264	0.404691
C6ORF66	0.0427094	0.404618
ARFGAP3	0.00365167	0.404458
FAM49B	0.038097	0.404232
CDV3	0.00345103	0.404086
HSPC152	0.00265827	0.404026
METTL3	0.00110157	0.403958
FIS1	0.0497556	0.403495
GTF2H1	0.026085	0.403304
ACY3	0.0336138	0.403163
LOC151579	0.0170197	0.40316
CCDC16	0.000706774	0.403153
HMG1L1	0.0296787	0.402881
STAMBP	0.0107835	0.402517
SLC39A6	0.00212768	0.402363
C20ORF45	0.00120477	0.402341
ANAPC5	0.00193463	0.401593
LOC730820	0.0456099	0.401432
KIAA0892	0.00535474	0.401083
MAPRE2	0.00374254	0.400632
FEZ2	0.00594246	0.400531
FGF1	0.0284105	0.400422
CUTA	0.016605	0.400262
TINP1	0.00767363	0.400006
FLJ22222	0.00611362	0.399729
TAC1	0.0495161	0.399702
NCBP2	0.00810103	0.399658
UQCRC1	0.035882	0.399027
TMED2	0.00196076	0.398937
MTM1	0.00841486	0.398721
GDE1	0.00868382	0.398139
ZDHHC13	0.0141965	0.397995
GTF2IP1	0.00408355	0.397848
PGM3	0.00232214	0.39781
SDCCAG1	0.010785	0.397644
PIGK	0.00541723	0.397041
COX5A	0.0158335	0.396693
SPA17	0.00820404	0.396338
PTPRM	0.0436966	0.396236
NSMCE4A	0.0352158	0.396161
ASH2L	0.0048861	0.395975
HMGB2	0.00018274	0.395425
SFRS2	0.00107926	0.395328
SLC25A3	0.0172705	0.395299
TOP2B	0.00774476	0.395127
PRCP	0.0468742	0.394724
PWP1	0.00215622	0.394554
CYORF14	0.00529714	0.394348
PSMB5	0.0135844	0.394268
YWHAQ	0.00378685	0.394199
GNPDA2	0.0277547	0.39394
GRHPR	0.00929038	0.393767
SUV420H1	0.0389765	0.393501
CHMP2A	0.00281551	0.393195
BRWD2	0.0079211	0.392766
FTHL7	0.000105122	0.392755
ZNF7	0.00228573	0.391327
LST1	0.0385587	0.391177
HS.20255	0.0352958	0.390952
NHP2L1	0.003186	0.390499
NDUFAB1	0.045834	0.390359
PRKCQ	0.00694879	0.390238
CLYBL	0.0240517	0.390003
NUP54	0.00307873	0.389988
ST6GALNAC3	0.000131744	0.389944
UBE2G1	0.016877	0.389749
PPP2CB	0.00325727	0.389714
C1ORF190	0.00812363	0.389078
LOC284293	0.000243002	0.3888
TREM2	0.0131956	0.388335
AP3M1	0.00549335	0.387797
NUDT18	0.0480605	0.387699
FBXO28	0.0350954	0.38763
RFC4	0.0151173	0.387583
RFXANK	0.00166412	0.387378
HTATIP2	0.0126935	0.387184
IFIT1	0.0266103	0.38707
EIF4H	0.0164259	0.387035
DPY30	0.0166748	0.386937
CRADD	0.00038856	0.386869
PTPDC1	0.00186478	0.38671
CNOT7	0.0201895	0.386552
C9ORF80	0.0011116	0.386092
HS.574778	0.00410353	0.385883
CCDC53	0.001922	0.385744
GSTA4	0.0402804	0.385448
ITFG2	0.0110963	0.385306
RPS27L	0.00582505	0.384888
ATF3	0.0210331	0.384813
C1ORF55	0.000904594	0.384637
LOC389599	0.0120972	0.384172
KIAA2026	0.000823565	0.384104
MGC13057	0.0229901	0.384041
LOC644762	0.00165324	0.384016
CMPK1	0.0220698	0.383914
APOD	0.0166107	0.383873
ARHGAP23	0.0455731	0.38367
ATP5L	0.0418289	0.383405
SLC30A5	0.0247218	0.383365
TWSG1	0.0231156	0.383221
TSPAN8	0.0259674	0.38272
NUP153	0.0240079	0.382543
HADH	0.00095137	0.382297
SKP1A	0.0233124	0.382217
IMMT	0.0321607	0.381985
NDUFA11	0.0262179	0.381805
C22ORF9	0.0208115	0.381481
MAEA	0.00769733	0.3813
ASTE1	0.00461251	0.381292
SAR1B	0.0218569	0.381127
CLNS1A	0.00928643	0.381125
ZBED5	0.017319	0.381091
LOC653479	0.0210885	0.380739
STRN3	0.00103345	0.380667
SIP1	0.00534173	0.380383
PIGF	0.00785284	0.380175
PRDX5	0.00756757	0.380159
HS.570988	0.00959607	0.380046
PIGH	0.0206989	0.380005
RGN	0.0210416	0.379979
ENDOG	0.0354114	0.3797
RAB28	0.00239869	0.379313
NOL7	0.00140095	0.3793
Septin 2	0.0289213	0.379279
LOC648638	0.0076035	0.379224
PDE4B	0.00808685	0.379181
PROSC	0.0203571	0.379056
KIF2A	0.0288615	0.378947
DTD1	0.018671	0.378488
IK	0.00618676	0.37847
PEX7	0.00708532	0.378211
SAP30	0.0246532	0.378174
LOC654244	0.0110062	0.378045
SLK	0.0306184	0.377838
ETFB	0.0106773	0.377743
RPLP0	0.0165172	0.377486
TMED5	0.00908904	0.377361
VCAM1	0.00297358	0.377256
SDHC	0.00358545	0.376482
LOC644063	0.0220893	0.376435
PTP4A1	0.0103529	0.376224
TAF12	0.0026647	0.376005
CREBZF	0.0040966	0.375996
SLC15A4	0.0159656	0.375882
TMEM55A	0.0067176	0.375342
SERPINB1	0.00771154	0.37534
MRPL9	0.00190406	0.375266
C1ORF122	0.0360815	0.375142
GNL3	0.0223657	0.375006
YTHDF2	0.00578279	0.374953
USO1	0.0380461	0.374784
HS.133261	0.0210448	0.37476
C10ORF78	0.00223272	0.374581
C4ORF30	0.0278292	0.374296
SRR	0.0289326	0.373972
FLJ35801	0.00703654	0.373946
CCND2	0.0395305	0.373571
RCOR3	0.0145745	0.373221
AHNAK	0.021564	0.373114
DUSP11	0.0216198	0.373023
MPHOSPH1	0.0169337	0.372963
TIMP2	0.0197755	0.372921
SBDSP	0.00716766	0.372231
MYNN	0.00197147	0.371986
DOCK9	0.0293117	0.371981
TMEM16D	0.0214938	0.371503
CHCHD5	0.0307713	0.371102
UPF3B	0.0208143	0.37107
C9ORF72	0.0422037	0.370995
PSPH	0.0108946	0.370974
PLTP	0.00219909	0.37083
MAF	0.0181277	0.370583
HNRNPD	0.0238675	0.370419
COX5B	0.00307626	0.370346
C10ORF63	0.0248905	0.370025
AKTIP	0.00925487	0.369649
TMEM41A	0.0116985	0.369453
LOC643452	0.00123262	0.369416
BTBD1	0.00748151	0.368829
U1SNRNPBP	0.0147528	0.368694
BRP44	0.00627078	0.368235
C8ORF32	0.00379425	0.368212
EDIL3	0.010179	0.368204
AKR1A1	0.017783	0.368154
DYRK4	0.00276522	0.368086
PON2	0.0170566	0.36776
C2ORF30	0.0160763	0.367647
COL4A3BP	0.0407402	0.367571
ACADM	0.0162832	0.367118
ENY2	0.0078936	0.366919
TCEB1	0.0198335	0.366843
SMPDL3A	0.0363261	0.366739
GLT8D1	0.0109854	0.366683
PTTG1IP	0.00641177	0.366628
MAPRE1	0.0318211	0.366566
CACYBP	0.0172957	0.366338
ZNF330	0.000393038	0.366182
CSRP1	0.0395115	0.365986
HSD17B10	0.00556507	0.36596
CDH1	0.00392156	0.365814
CTCF	0.0330674	0.365549
ZNF274	0.00552216	0.365505
KIDINS220	0.0163154	0.365491
LMF1	0.0312207	0.365406
LOC26010	0.0137668	0.365289
SYF2	0.0226	0.364784
MOSPD2	0.000275396	0.364558
ARMCX6	0.0102431	0.364229
LOC644096	0.0118278	0.363938
ATIC	0.0226838	0.363819
GYPC	0.0310969	0.363514
CAPRIN1	0.0166363	0.363447
FBXO7	0.0277609	0.363295
RBM12	0.00194063	0.363279
USP14	0.0145848	0.363154
PPIL3	0.0281442	0.363116
BPGM	0.00353259	0.363065
NDUFAF1	0.00922461	0.363039
OSBPL9	0.00343742	0.362734
EGLN3	0.020803	0.362669
C11ORF73	0.017665	0.362579
COPB2	0.000760523	0.362547
RBM16	0.00750424	0.362259
NCL	0.0291893	0.361869
RUVBL1	0.0222958	0.361795
EXOC2	0.030045	0.361671
C11ORF51	0.012417	0.361542
ANXA7	0.0210308	0.360926
MEIS1	0.00299025	0.360907
RTTN	0.0208952	0.360779
TM2D1	0.0156063	0.360756
NDUFA7	0.0242652	0.36073
RY1	0.0116008	0.360683
C7ORF28A	0.0239877	0.360575
HS.534680	0.0272295	0.36045
STARD7	0.00256999	0.360214
DIABLO	0.000606789	0.359874
ZNF518A	0.0243675	0.35925
VPS28	0.00382116	0.359213
RNASE4	0.0401412	0.358864
UBE2L6	0.00349288	0.358643
DAO	0.0253617	0.358591
SLCO3A1	0.00713007	0.358532
GARNL1	0.0367818	0.358462
AMDHD2	0.01304	0.358404
ILK	0.00494684	0.357561
GCLC	0.0337632	0.357341
CDH19	0.00452806	0.357259
PSMB7	0.0166363	0.357233
BCL2L1	0.00286923	0.356916
C20ORF149	0.0469902	0.356904
CCDC112	0.011874	0.356792
LOC641941	0.0211573	0.356567
TRIP4	0.00741346	0.356011
LPXN	0.0316449	0.355888
ORMDL1	9.35382e-05	0.355838
MTX1	0.00564659	0.355666
SRP9	0.0186117	0.35553
HBXIP	0.00774148	0.355414
PDCD2L	0.0492914	0.355379
C14ORF149	0.0107204	0.355366
HS.44677	0.00371142	0.355215
LSP1	0.000900725	0.35519
LOC644774	0.0355268	0.355179
EFHC1	0.00731009	0.354947
PSMA6	0.0182406	0.35485
MDP-1	0.00168234	0.354572
HNRNPA0	0.00832254	0.354448
PCDHB17	0.0123744	0.354401
ASF1A	0.0102628	0.354304
MTSS1	0.00524191	0.354239
SHFM1	0.0232117	0.354202
LRRC40	0.0205715	0.353879
LOC642236	0.0407679	0.353727
CETN2	0.0300947	0.353688
FUBP3	0.0201404	0.353546
TAP2	0.0341125	0.35354
C11ORF1	0.0485414	0.353477
TMEM77	0.00302979	0.353179
SDHB	0.0147376	0.353119
HS.400256	0.00368549	0.35305
CST3	0.0440355	0.352409
ACTR8	0.00226117	0.352379
SSR2	0.00348112	0.352132
LOC51252	0.0147355	0.351524
SLC22A17	0.0156716	0.35146
TAX1BP1	0.00811429	0.350991
CHCHD7	0.0242731	0.3508
PIGT	0.0102208	0.350724
KBTBD6	0.0416706	0.350607
AGL	0.0201742	0.350561
CLPX	0.0255249	0.350459
CISD2	0.00137336	0.350203
FNIP1	0.00492672	0.349995
PSPC1	0.0236747	0.349986
BXDC5	0.0143376	0.349807
LOC652481	0.0186062	0.349488
COL4A5	0.00406213	0.349285
HS.293676	0.0310562	0.349174
OSGEPL1	0.00951307	0.349104
BCAP29	0.0374642	0.348762
UFSP2	0.00278257	0.348601
FAM86A	0.0116744	0.348539
LOC649150	0.00875893	0.348107
ZC3H7A	0.015029	0.348081
PRPS2	0.0289081	0.347932
MRPS9	0.0217647	0.347914
GBA	0.0177554	0.347903
C12ORF11	0.000843895	0.34784
C10ORF11	0.00198456	0.347317
KIAA1737	0.0137993	0.347187
PPIE	0.0100443	0.347121
ST3GAL5	0.00237077	0.346635
NLGN3	0.0204816	0.346128
C5ORF37	0.0252483	0.346079
C3	0.00599347	0.345907
PKM2	0.0314377	0.345493
ADK	0.0144003	0.345443
TXNDC14	0.000174489	0.345283
C4ORF14	0.0224358	0.344139
COG6	0.0160866	0.343879
CNDP2	0.00188652	0.343826
NARG1	0.00455804	0.343749
CSTB	0.00246843	0.342943
DHX15	0.0211033	0.342852
GLRX2	0.0305521	0.342795
LOC645176	0.0222832	0.342721
DHRSX	0.0131872	0.342582
RRBP1	0.00607578	0.342538
UBC	0.0214992	0.342271
CTSF	0.00272341	0.342205
RNASEL	0.00714209	0.342198
GNG10	0.0366852	0.342143
FAM96A	0.00411985	0.342052
FBXO38	0.00815542	0.341659
USP9Y	0.00175413	0.341589
PSMB4	0.00355552	0.341205
DYNLT1	0.0408569	0.341001
UBL5	0.0184897	0.340473
TATDN1	0.0239917	0.340415
PTK2	0.00243382	0.340353
MAP2K1IP1	0.0477541	0.340291
MRPS18B	0.0273026	0.340286
MRPS27	0.0248086	0.340177
TCEA1	0.00911366	0.340093
C6ORF72	0.00532594	0.339937
NDUFA9	0.02795	0.339843
C2ORF34	0.0128733	0.339815
LOC90624	0.0277727	0.339516
CCDC76	0.0243699	0.339303
HS.147457	0.013116	0.339128
CXCR4	0.0169901	0.339043
CICE	0.0464611	0.33895
PRICKLE4	0.00487929	0.338942
RBMX	0.00506365	0.338896
HDDC3	0.0313284	0.338578
KLHDC2	0.0268394	0.338142
C8ORF33	0.0239941	0.338139
MGST3	0.0248271	0.337819
LOC651143	0.00391035	0.337698
OGFOD1	0.00759016	0.337628
LTV1	0.000554403	0.337621
LOC388789	0.00276958	0.337586
TMEM18	0.0113059	0.33747
IFT52	0.0306626	0.337397
CAPNS1	0.0388936	0.337365
NRD1	0.0253764	0.337352
TTTY15	0.00731428	0.336858
SEC61B	0.0360481	0.33681
SNX1	0.0115089	0.336672
H3F3A	0.00696293	0.33652
C9ORF119	0.0105451	0.336419
PEX1	0.00246842	0.336177
CHPT1	0.0473785	0.335996
SNX8	0.032067	0.335622
RAC1	0.00432558	0.334901
DHRS7B	0.0281151	0.334774
ANK3	0.0385569	0.33449
C5ORF15	0.00189813	0.334466
ANKHD1	0.00294013	0.33444
SOX21	0.0353048	0.334243
CKLF	0.0090505	0.333865
VKORC1	0.0139635	0.333403
ARF4	0.0241148	0.332957
ZNF277	0.00476103	0.332853
C8ORF59	0.0209255	0.332645
CENTB2	0.0194723	0.331711
DAK	0.0334064	0.33165
C20ORF24	0.0442844	0.331571
SPAST	0.0189206	0.331511
EIF3K	0.00186719	0.331455
HMGB3	0.00109662	0.33139
LRRC17	0.0469805	0.330793
CLN5	0.0240229	0.330763
ZNF425	0.00382023	0.330509
ELOVL6	0.0189092	0.329876
SPESP1	0.0136449	0.329762
MANBA	0.0240983	0.329596
RPL22	0.0171887	0.329236
SLC33A1	0.0121942	0.329031
ADSSL1	0.0394813	0.328828
PPIL6	0.0385986	0.328647
MRS2	0.00375414	0.328563
C14ORF166	0.0314929	0.328335
CDC5L	0.041789	0.328222
PFDN1	0.0277724	0.328219
ACSL4	0.0124633	0.327986
ZNF626	0.0129957	0.327664
ACAA1	0.00355674	0.327334
INPP5A	0.03418	0.327198
CD2BP2	0.0464424	0.326577
ELAC2	0.0227277	0.326298
FBXO8	0.00119496	0.326146
CLUAP1	0.0238698	0.325862
NOLA1	0.00704509	0.325588
LSM8	0.00911737	0.325255
FUCA1	0.0272343	0.325053
FASTKD3	0.0249758	0.324956
LYRM5	0.00894784	0.324841
C21ORF51	0.0315778	0.32442
C10ORF26	0.00311482	0.324311
C14ORF147	0.00970136	0.32403
LIPT1	0.00326901	0.32383
LOC643888	0.00358026	0.323493
BCAT1	0.010606	0.323196
C2ORF49	0.0377788	0.323163
FAS	0.00085542	0.323141
ZNF610	0.000768164	0.322982
GALNT1	0.0059391	0.322956
SRP72	0.0268801	0.322879
POP7	0.00448719	0.322847
FAF1	0.0178524	0.322668
DTWD1	0.0243734	0.322176
PDE12	0.00453315	0.321877
NXT2	0.0205926	0.321855
DERA	0.0160269	0.321854
PPIH	0.0087184	0.320712
AMZ2	0.0393519	0.320703
SSR1	0.00466997	0.320501
TMEM38B	0.000692708	0.320381
ZNF177	0.0335645	0.320292
C7ORF57	0.0353731	0.320198
LOC400506	0.00479538	0.319973
SUCLG2	0.0497863	0.319885
FBLN1	0.00405979	0.319772
RIOK2	0.0351278	0.319702
HSGT1	0.00117117	0.319322
DCTN2	0.00507201	0.319319
PAPSS1	0.0423746	0.319312
CENPQ	0.00999122	0.319283
C9ORF10OS	0.0080655	0.31928
GPIHBP1	0.0148612	0.319234
NGLY1	0.0186587	0.318996
RWDD3	0.00760271	0.318718
ZNF185	0.00401376	0.318616
MYADM	0.0183706	0.318587
RARRES1	0.0144463	0.317991
GTF2IRD2P	0.000976166	0.317944
TTC8	0.013608	0.317794
CCNDBP1	0.0129362	0.317763
FSCN1	0.031173	0.317582
COX7C	0.0354103	0.317508
CHRAC1	0.0236614	0.317381
MGC39900	0.0383104	0.317215
THOC5	0.0410035	0.317154
TMEM154	0.019462	0.316943
FARS2	0.0387236	0.316767
MRPS34	0.013257	0.316698
C11ORF71	0.0163543	0.316311
LOC728564	0.0144897	0.316199
SNRPA1	0.0360222	0.316184
RNF181	0.00445868	0.31618
PNKD	0.00745788	0.3161
RPL39L	0.0363837	0.315933
EIF4G2	0.0209727	0.31582
TMCO1	0.0241506	0.315763
TNFSF13B	0.0121829	0.315676
CTSC	0.0307929	0.315569
FAM70A	0.0144765	0.31504
LOC730740	0.0314406	0.314715
ALB	0.015251	0.314627
MTO1	0.0363605	0.314256
GPAA1	0.0116064	0.31419
ABCF1	0.00265475	0.314167
ATP5G2	0.00843799	0.314044
HTRA1	0.0184259	0.31376
NDP	0.0456835	0.313753
USP34	0.0146473	0.313667
DMXL1	0.00807279	0.313604
RDH11	0.00663735	0.312837
ATP5EP2	0.0061534	0.312833
CCT6B	0.033636	0.312822
GPX4	0.0146459	0.312109
ARCN1	0.00259634	0.311462
ZNF512	0.00876011	0.311461
FPR3	0.00240572	0.311445
ELP2	0.0185814	0.311439
ITPA	0.0321077	0.311306
LOC650215	0.0485317	0.311289
COX8A	0.0028063	0.311256
VPS25	0.0303674	0.311241
ZNF226	0.0322957	0.311226
NIP30	0.0158698	0.311203
ASCC3	0.031317	0.311078
C14ORF104	0.0380721	0.311034
MGC16169	0.0211522	0.310809
CYB5R4	0.0178553	0.310761
C11ORF77	0.00960953	0.310756
C15ORF44	0.00457468	0.30991
MRPL45	0.0213998	0.309326
ASTN2	0.00107439	0.308862
TMEM33	0.00873976	0.308829
CUEDC2	0.00919082	0.308528
PGBD1	0.0180375	0.308525
C20ORF111	0.0276593	0.308476
DHPS	0.0143789	0.308281
HINT2	0.0394677	0.308103
EPRS	0.0214678	0.30804
KRT10	0.0263479	0.307875
SLC25A17	0.0111743	0.307812
RNF8	0.0342134	0.307642
HSPBP1	0.0165375	0.307398
EEF1A1	0.0021381	0.307359
RBBP9	0.00950284	0.307352
RDH10	0.0230248	0.307128
MRPL42	0.01382	0.306638
LOC648354	0.0105374	0.306406
ZNF828	0.020276	0.306333
ANKS1B	0.045535	0.306325
PACRG	0.048473	0.306282
CWF19L2	0.0466239	0.306256
PGM1	0.0225766	0.306117
ACADS	0.034174	0.305985
RBM26	0.027274	0.305848
EAF1	0.0455356	0.305747
ZNF294	0.0128749	0.305634
SUMF1	0.00261739	0.30539
CRYL1	0.0415555	0.305152
CCDC59	0.00203037	0.305126
PDCD5	0.0420499	0.305116
ATP5I	0.0222018	0.304783
SEC22C	0.00375639	0.304635
CTR9	0.00830068	0.304487
ADO	0.0064549	0.304484
DYNLRB1	0.0294389	0.304175
SNX19	0.0283434	0.303904
ALKBH7	0.00618297	0.303774
UQCRQ	0.0376968	0.303585
HIST1H2BK	0.00170742	0.30318
ILVBL	0.00293511	0.303148
TGIF1	0.0310703	0.303119
NPC2	0.0301378	0.302874
LOC653242	0.00468641	0.302689
LOC650494	0.0426391	0.302486
SELL	0.00988567	0.30236
CLTA	0.00697644	0.302262
PARP11	0.00271071	0.302189
ZW10	0.0203751	0.302173
COQ5	0.00123406	0.302114
RBL2	0.00891642	0.302085
FAM13C1	0.0237233	0.301758
CD58	0.00882132	0.301561
PIGB	0.009508	0.301019
LOC652773	0.00778905	0.300749
RNF103	0.0398337	0.300635
DHRS9	0.0457132	0.300386
USP54	0.00848277	0.300072
PPIA	0.00834272	0.299811
ARIH1	0.0365198	0.299679
RBM7	0.0106159	0.299629
OTUD6B	0.00815568	0.299587
SLC35A2	0.00212446	0.299322
C14ORF135	0.0158524	0.299315
MKKS	0.0140549	0.298974
USP8	0.016727	0.29856
NDUFB2	0.0138998	0.29855
PIGN	0.0304301	0.29851
C6ORF70	0.0482285	0.298213
PHF11	0.0245622	0.298188
SLC35B3	0.0284926	0.29816
HS.40061	0.0391226	0.297725
FAM10A7	0.0193411	0.297635
NDUFB7	0.00979944	0.297249
CASQ2	0.0379792	0.297243
C14ORF108	0.0269272	0.296921
UVRAG	0.0235225	0.296612
KTN1	0.000159176	0.295958
SH3GLB1	0.0159303	0.295725
ERCC1	0.0182724	0.295608
MLC1	0.0315072	0.295338
CENPJ	0.00458298	0.295188
STT3A	0.0149854	0.294862
HS2ST1	0.0461069	0.294458
CTSD	0.0329668	0.294368
UCHL3	0.00789139	0.294357
HMGN4	0.0191539	0.294346
MPP1	0.0457919	0.294178
PSMD14	0.0331532	0.29385
GCSH	0.0168569	0.29376
MRPS22	0.00397477	0.293754
SYNGR1	0.00447522	0.293648
SFRS17A	0.00116744	0.293468
NUDT14	0.0379839	0.293364
ZNF181	0.0162838	0.293274
MORF4L1	0.0393471	0.292732
LOC729101	0.0225153	0.292604
CRISPLD1	0.0312785	0.292421
MRPL39	0.0169543	0.292263
ALG8	0.0107541	0.292226
PPP1CB	0.00756404	0.292159
NAPEPLD	0.0294897	0.291996
DNAJC18	0.0197747	0.291926
IMMP2L	0.00932084	0.291914
PGD	0.0348785	0.291168
THAP1	0.0157927	0.291073
ZNF10	0.0138135	0.291055
RNF125	0.00595953	0.290996
PDGFRL	0.0425591	0.290836
ZBED1	0.0328357	0.290585
SIAH1	0.002479	0.290474
FAM18B	0.0165335	0.290442
OIP5	0.00282592	0.290287
GADD45A	0.0380268	0.290282
SFRS5	0.0313584	0.289736
LUM	0.0151165	0.289494
NUFIP1	0.0068485	0.289357
SNX13	0.00292047	0.289242
C2ORF18	0.0191145	0.289106
SMARCAD1	0.0340863	0.289097
CC2D2A	0.0149012	0.289
CHKB	0.00738733	0.28891
RCL1	0.0130243	0.28872
FLJ11151	0.00160127	0.288526
PRKAA1	0.0482223	0.288266
RPL41	0.00822026	0.287986
VPS37A	0.0212627	0.287774
MAGED2	0.019023	0.287733
SLC20A2	0.0232013	0.287709
THOC7	0.0374243	0.287456
WDR45L	0.00927637	0.287447
NSMCE1	0.0304169	0.287259
DHRS4	0.0142363	0.287189
LOC653874	0.000780631	0.287008
CLN8	0.038801	0.286652
ZNF559	0.0204037	0.28645
WRN	0.00328376	0.286184
CDC14B	0.00555614	0.286176
KIAA0776	0.00785236	0.285991
SFRP4	0.0171401	0.285959
KLHL12	0.030967	0.285801
2001-03-01	0.0456431	0.285726
TWISTNB	0.0240043	0.285635
ALDH3B1	0.032732	0.284222
M160	0.034692	0.284192
CHCHD8	0.0014681	0.284118
RPL9	0.0129536	0.283723
UQCC	0.00698846	0.283591
EIF4A1	0.00229474	0.283412
STEAP1	0.0034433	0.28317
IFNAR2	0.0228298	0.282967
SLC22A4	0.0405785	0.282806
APLN	0.0319561	0.282638
LOC643599	0.0106166	0.282605
MRPS11	0.021367	0.282555
CCDC90B	0.0131021	0.282391
TMEM185B	0.0405417	0.281998
PCCA	0.0292194	0.281962
PSMB3	0.00838322	0.2819
USP1	0.000177129	0.281866
FBXO32	0.0210196	0.281693
PITPNA	0.0225508	0.281592
ASCC1	0.043321	0.281521
SDCCAG10	0.0130217	0.281488
OBFC1	0.00938773	0.281406
CRLS1	0.034693	0.281363
SLC35B1	0.0333847	0.280941
LAMA4	0.0128049	0.280408
NUBP1	0.00313044	0.280285
FXR1	0.00600027	0.280271
LOC729466	0.0124665	0.280172
PMS2CL	0.0166951	0.279901
TSR1	0.016012	0.279866
C7ORF10	0.00802947	0.279836
BCDIN3D	0.00666201	0.279799
LDOC1L	0.0238282	0.279799
CLEC11A	0.0128382	0.279621
RBM4	0.0165995	0.279498
DPP7	0.0443136	0.279413
IKZF5	0.0232047	0.279372
SCARB2	0.00849528	0.278476
APRT	0.0113854	0.278463
DPH3	0.000201761	0.278293
SIL1	0.00628531	0.278257
MYO6	0.0042179	0.278072
PPIC	0.0298459	0.277791
MAGEH1	0.0452837	0.277602
CDKN2C	0.0149732	0.276909
LPAR1	0.0254636	0.276625
API5	0.0386398	0.276503
TUFM	0.0153418	0.276487
GALNT6	0.0487008	0.276162
ISY1	0.00224644	0.275875
PDCL	0.00109328	0.275611
ASRGL1	0.0379005	0.275573
SF3B5	0.0138648	0.275418
TFB2M	0.0480378	0.275207
APLP1	0.0251889	0.275144
NSUN5	0.00196459	0.27488
SR140	0.0177286	0.274741
MRPL50	0.0147196	0.274449
RASSF1	0.0066767	0.274078
MBOAT2	0.0117356	0.273939
PSRC1	0.00809519	0.27393
KATNAL1	0.0285442	0.273912
ITGB4BP	0.0023995	0.273889
PIGC	0.0199249	0.273856
PIGO	0.00272947	0.273559
TMEM42	0.0100079	0.273544
NOVA1	0.0194507	0.273104
ING3	0.0133085	0.272856
DHX58	0.0221139	0.272681
COPB1	0.00853456	0.272557
GLB1L	0.0248545	0.272506
NFX1	0.0147519	0.272363
KIAA1147	0.0296399	0.272313
TMEM5	0.00438709	0.272127
PCBD2	0.0191702	0.272025
SEC11A	0.0482528	0.271907
ELL2	0.0478188	0.271831
ZNF684	0.015627	0.271791
SFRS2B	0.0305053	0.271786
LOC124512	0.0175653	0.271777
EXOSC10	0.0357348	0.271685
ADIPOR1	0.0267226	0.271611
LOC644172	0.0257861	0.271398
GM2A	0.00860619	0.271148
USP48	0.0278206	0.271123
CLU	0.008632	0.270832
LYZ	0.0129831	0.270768
TBCB	0.00546788	0.270686
KIAA0391	0.0219712	0.270466
KIAA0261	0.022757	0.270449
C14ORF112	0.00645613	0.2704
GTF3C2	0.0479755	0.270357
GNAO1	0.00926926	0.27035
LOC650321	0.00722936	0.27035
C8ORF40	0.0180404	0.27024
PRMT2	0.0125073	0.270197
LOC644768	0.00772873	0.270196
SCRIB	0.0114964	0.270184
CYFIP1	0.0482174	0.270163
TSEN34	0.00775981	0.270086
FBXW11	0.0395366	0.270044
HS.34447	0.0339584	0.269953
DHX40	0.00816735	0.269894
MTRR	0.00564749	0.269862
C21ORF34	0.0367877	0.269738
TRIP12	0.0316588	0.269674
FIBIN	0.0345809	0.269415
FLJ22662	0.0479584	0.269373
HS.363526	0.0424593	0.269346
RAB4B	0.00950726	0.268945
SLC30A1	0.0277401	0.268711
PSMB6	0.00699036	0.268678
LRRC47	0.0118091	0.268445
STK39	0.0144067	0.268318
TIAL1	0.0246588	0.268288
EXOC5	0.0274979	0.268123
ALKBH1	0.0199903	0.267937
CTHRC1	0.0232258	0.267873
PMF1	0.0312744	0.267459
CLCC1	0.0382544	0.26705
WDR20	0.0277974	0.266843
WDR53	0.00769206	0.266662
TPRKB	0.047075	0.266571
TMEM16A	0.0115429	0.26649
KDELR2	0.0210815	0.266472
C7ORF11	0.0269594	0.26634
PRIM1	0.013815	0.266288
PCGF5	0.0106576	0.266223
RANBP6	0.023826	0.266221
TTLL4	0.0139656	0.266199
NUP133	0.0196869	0.26616
GTF2F2	0.0183221	0.26614
TH1L	0.00385359	0.265969
MLH1	0.0147363	0.265845
GABPA	0.0072687	0.265822
BTF3	0.0238368	0.265418
SCNM1	0.00488854	0.265036
BP75	0.00121379	0.264923
HPS3	0.0299877	0.26436
UBE2E1	0.00314367	0.264284
CYP20A1	0.00436823	0.264198
KEAP1	0.0184733	0.264192
ERGIC3	0.0111784	0.264082
FN3K	0.00244527	0.263561
NOLA2	0.0339209	0.263538
EBI2	0.0185623	0.262639
CXORF12	0.0355817	0.262595
GLT8D2	0.0493917	0.26235
ECM2	0.0462918	0.262314
LOC644739	0.0285333	0.262165
ALS2CR8	0.0097074	0.262113
MAD2L1	0.0405651	0.261846
RPN1	0.0119606	0.261206
DKFZP781N1041	0.023443	0.260947
LOC646345	0.0204627	0.260909
CAST	0.00378871	0.260587
C12ORF49	0.032352	0.260571
DCTD	0.0289623	0.260416
SCML1	0.0148898	0.259859
LOC389435	0.0104215	0.259809
STX12	0.00918752	0.259535
ERH	0.0278313	0.259502
VPS52	0.0116649	0.259458
DPY19L4	0.0100384	0.25944
CWC15	0.0182895	0.259271
KIAA0859	0.013777	0.259006
SSR3	0.0108911	0.258906
LOC339804	0.0354397	0.258846
RAD17	0.031496	0.258698
C14ORF102	0.0426285	0.258584
KIAA1370	0.0440171	0.258261
ZNF280C	0.0432697	0.258261
NSUN3	0.00604409	0.258014
C1ORF77	0.0162127	0.257984
ZNF654	0.00255349	0.257958
PECR	0.0109412	0.257923
FRG1	0.0451502	0.257894
PRRC1	0.0239251	0.257845
IL12A	0.016507	0.257801
GMPR2	0.0187611	0.257641
PPP1R12B	0.00181566	0.257578
IDH1	0.010769	0.257501
HCG22	0.0463385	0.257418
ETF1	0.0147497	0.25723
MANSC1	0.0449274	0.256849
ZFYVE20	0.0491672	0.256377
DNAJB12	0.0105192	0.256328
TMEM64	0.0137135	0.256284
UBE1DC1	0.00939645	0.256272
SPOPL	0.00893185	0.256104
LOC646915	0.0249653	0.256038
AHCY	0.0367147	0.255903
C1ORF25	0.0143313	0.255873
CSNK1A1	0.0263245	0.255804
HADH2	0.0379738	0.255716
BLVRA	0.033356	0.255553
JAKMIP2	0.0172664	0.255373
FAM73A	0.0200357	0.255318
HS.12489	0.0114832	0.255244
SGCB	0.0298837	0.254995
UNC50	0.0134059	0.254957
DMBT1	0.0182624	0.254905
HNRNPAB	0.0422442	0.254747
FTL	0.030576	0.254659
CD300A	0.0228812	0.254485
ROCK1	0.0196401	0.254289
ELMO1	0.0231751	0.254007
TTF2	0.00441578	0.25399
EPB41L5	0.0465961	0.253973
KCTD18	0.0443412	0.25387
KIAA0241	0.00530293	0.253747
DDX5	0.00451562	0.253618
APPBP2	0.0171071	0.252878
ZNF548	0.016663	0.252804
AGRP	0.0399057	0.252508
EI24	0.0190727	0.252341
GTF2IRD2B	0.0210567	0.252334
SNX25	0.0326929	0.252232
FAM123A	0.00244927	0.252109
C1ORF131	0.0170872	0.251755
MRPL23	0.0103868	0.251445
HSD17B3	0.0111631	0.251341
TIMP4	0.0343906	0.251296
C21ORF7	0.047422	0.251036
RGS22	0.0257981	0.251029
MUT	0.0396988	0.250767
LOC646200	0.0455292	0.250412
FLJ44881	0.0275715	0.25037
KRT23	0.00479054	0.250366
GPX7	0.0420145	0.249987
POLR2J3	0.0446382	0.249903
LOC642897	0.0290411	0.249867
C9ORF66	0.00119393	0.249798
HS.448871	0.0183962	0.249744
IPO7	0.0226772	0.249682
DYRK1A	0.0209104	0.249662
MCCC1	0.0253869	0.249406
STAM2	0.00483136	0.249237
AQP6	0.0316867	0.249132
CYHR1	0.0293422	0.248569
KIF16B	0.0158693	0.248338
PHB2	0.013117	0.248179
CKAP5	0.0185141	0.24817
SF3B1	0.0153122	0.248011
EXOSC3	0.0254459	0.247894
COPA	0.00821778	0.247583
MSRB3	0.00711028	0.247439
CHRM4	0.000657515	0.246882
MCRS1	0.0296798	0.2465
HEXB	0.0167396	0.246443
SGCD	0.0174973	0.246215
HERPUD2	0.0441224	0.246101
RUFY2	0.0415022	0.246069
RABGGTA	0.0320183	0.245959
RPS26	0.000730889	0.245949
DST	0.00776208	0.245755
MRPS23	0.0129463	0.24554
BCMO1	0.0133769	0.24544
C18ORF55	0.0263141	0.245155
CXORF38	0.0156026	0.244915
SLC39A3	0.0330412	0.244903
RSU1	0.00491631	0.24473
EIF2B1	0.0296651	0.244716
LOC641849	0.0137049	0.244546
ZBTB5	0.0246947	0.244453
FKBP15	0.041599	0.244368
LOC120376	0.00661159	0.244288
GAPDH	0.0349038	0.243669
TMEM199	0.0227516	0.243658
ZDHHC9	0.0429312	0.243582
LOC644380	0.0339851	0.243497
AP3B1	0.0400086	0.24345
EMG1	0.00842558	0.243401
MME	0.00205958	0.242956
RCBTB2	0.0209253	0.24287
ING5	0.0269834	0.242726
SDC1	0.0110703	0.242688
PSMD4	0.0255274	0.242338
AATK	0.00281296	0.24232
LOC652324	0.0439426	0.242211
C22ORF28	0.0154309	0.242014
HS.570838	0.0336517	0.241652
EFTUD1	0.0443146	0.241599
CLEC4A	0.0189337	0.241264
ZNF670	0.00927496	0.240972
PHPT1	0.0331033	0.240756
TBC1D12	0.0199135	0.240619
EGR3	0.000772117	0.240596
DCUN1D1	0.0415872	0.240538
STX5	0.013045	0.240523
SUCLG1	0.0204686	0.240521
FAM36A	0.0448457	0.24002
LMX1A	0.0300884	0.239946
LOC731096	0.0163128	0.239915
ATRN	0.0117864	0.239469
ZNF570	0.00145462	0.239376
CEACAM1	0.00351927	0.239126
TSPY2	0.0288121	0.239038
CXORF56	0.0121637	0.238939
FUT4	0.028768	0.238932
TTC27	0.00659783	0.238863
WDR1	0.00875564	0.238748
CCNYL1	0.00856954	0.238518
PPWD1	0.0225899	0.238504
ZNF501	0.03445	0.238404
KCNMB1	0.0356074	0.237899
SNRPD1	0.0476699	0.237894
LECT1	0.0143355	0.23789
SPPL3	0.0121693	0.237749
C4ORF41	0.013142	0.237383
FLJ45684	0.00226354	0.237328
PARK7	0.0285311	0.237301
DIS3	0.00507428	0.23698
STAG3L1	0.0364507	0.236911
AKAP12	0.0426841	0.236877
DUSP10	0.0195212	0.236501
QKI	0.0205362	0.236158
LOC652826	0.0484562	0.236127
STAT1	0.0175282	0.23598
DNAJC14	0.00843505	0.235698
RFC1	0.0427488	0.235593
FLJ45717	0.0112132	0.235141
MRPL54	0.0393641	0.23514
LOC653199	0.033699	0.23481
ANKRD16	0.00783071	0.234661
PCGF6	0.0234715	0.234269
[truncated: 3,405 more rows]

## Sheet: Table S4
Table S4:	DEGs found between F-AD vs. F-controls in the CA1 hippocampal subfield
GeneSymbol	p.value	logFC
RGS1	0.00149664	2.21042
FLJ46266	0.0212389	1.50258
AGTRL1	0.00165074	1.48881
LOC440585	0.0477819	1.46534
CAPS	0.0204008	1.41147
SERPINA3	0.00839829	1.39462
CD44	0.00672502	1.26686
CD163	0.0273629	1.16068
ECM2	0.0315631	1.13541
ANXA1	0.012326	1.1194
LOC649362	0.0435915	1.11144
C11ORF70	0.0326208	1.05928
FOS	0.0251186	1.04433
HSDL2	0.000526805	1.02736
CD99	0.00158738	1.00228
GMPR	0.00494372	0.999693
IL13RA2	0.00475362	0.99608
SLC39A12	0.0174355	0.991881
EMP1	0.000604867	0.98034
PRODH	0.00164541	0.973204
MGST1	0.0131992	0.970095
MAOB	0.0113172	0.959582
DTNA	0.01797	0.958037
NUPR1	0.000912555	0.940494
KIAA0644	0.000476005	0.926091
C9ORF135	0.022369	0.925912
MFAP5	0.00238013	0.922239
GYG2	0.0158479	0.915026
SDC4	0.00107068	0.905879
P8	0.00131105	0.893856
MAPK4	0.0010778	0.889511
C14ORF152	0.00238045	0.870316
SCARA3	0.015348	0.867385
JUNB	0.000296683	0.865792
BBOX1	0.00791009	0.860425
ITGB4	0.0283931	0.859894
S100A10	0.00187826	0.858341
HSPB8	0.0115965	0.851505
RNASE4	0.00781499	0.849599
SSPN	0.011858	0.847608
C10ORF107	0.023998	0.844554
SPARC	0.00998666	0.842375
C1ORF87	0.0289744	0.840846
ACSM5	0.00460268	0.839832
ANGPT1	0.0359959	0.829323
NNAT	0.0110136	0.822138
PBXIP1	0.00194642	0.82031
WDR16	0.048107	0.819782
RASL12	0.00766558	0.814962
C8ORF13	0.0102679	0.812722
KIAA1881	0.0165772	0.808898
B3GALTL	0.0021036	0.805119
C9ORF116	0.0177288	0.801139
ACSBG1	0.00366115	0.800433
ALDH1L1	0.00787231	0.79663
SEC14L2	0.00134688	0.794072
GLIS3	0.0165601	0.783181
JUN	0.00716298	0.782805
PLCD1	0.00296751	0.780042
C1S	0.00600356	0.779162
PI16	0.0121257	0.778905
GJA1	0.0139813	0.773075
DKFZP586H2123	0.00938042	0.770987
SCGB1D2	0.0219486	0.768203
NEK11	0.0233819	0.760868
DDR2	0.0271889	0.760161
PFKFB3	2.32877e-05	0.75379
PHYHD1	0.00213491	0.743161
TRIP6	0.0146316	0.739037
SOX9	0.0401568	0.737741
MYL3	0.00151746	0.737136
ERBB2	0.0220308	0.736508
S100A13	0.0131303	0.734883
PPAP2B	0.0305425	0.723841
ENTPD2	0.0173853	0.713069
VIM	0.00726701	0.709275
WWC1	0.000654234	0.709208
GALNTL2	0.0173878	0.708765
C18ORF16	0.00593242	0.708748
CHST6	0.0248114	0.705979
IQCA	0.0470588	0.698036
S100A1	0.00665545	0.689025
RARRES3	0.0425835	0.68695
GPR177	0.0102044	0.682037
ARRDC4	0.0366087	0.675851
TPST1	0.00230452	0.674895
NEBL	0.00812037	0.672308
ITPKB	0.0162806	0.671385
PHKG1	0.00710204	0.670404
HS.527103	0.0274823	0.666893
C9ORF18	0.0440131	0.664645
AGA	0.0219272	0.662995
LRIG1	0.00796538	0.658959
EFHB	0.0256102	0.655218
HES1	0.000524988	0.6543
FHL1	0.000440188	0.653715
CXCR7	0.0162705	0.653412
CD36	0.0259098	0.649943
FXYD1	0.00854876	0.649037
OSGIN2	0.0324989	0.647504
YAP1	0.00509562	0.643732
HIG2	0.0206855	0.643414
MYBPC1	0.0348369	0.642864
AMOT	0.0187049	0.641049
VASN	0.019897	0.641014
WDR49	0.0422044	0.640441
LOC400566	0.0151862	0.640035
DMN	0.0131995	0.637365
GFAP	0.00710603	0.636584
RANBP3L	0.0118835	0.635649
LFNG	0.0230975	0.635387
2003-03-01	0.0184215	0.632528
C6ORF52	0.033514	0.631434
PRDX6	0.0085062	0.631074
PPIL6	0.015568	0.630872
FLJ35258	0.0151039	0.630183
SLC1A4	0.00875406	0.629695
CHMP6	0.0122275	0.627544
FGFR3	0.00312788	0.625748
MYL5	0.0241428	0.624811
ACPL2	0.0190292	0.622419
TSPAN6	0.0259603	0.622364
DOCK7	0.0245799	0.620655
ECHDC3	0.0238844	0.618048
ANXA2P1	0.00879593	0.616405
C9ORF61	0.0272257	0.614688
PRPH	0.0443654	0.614223
C11ORF66	0.019073	0.614174
FLJ22167	0.0337818	0.613053
Septin 11	0.00525079	0.612126
GADD45G	0.0301721	0.612111
GABRG1	0.0293531	0.608591
PAX6	0.017058	0.607238
PRDM16	0.00447006	0.606077
NTRK2	0.0160504	0.604003
TJP2	0.0218813	0.602221
HS.575038	0.00291771	0.602018
C6ORF192	0.00879384	0.594738
SYNC1	0.00136917	0.593091
HS.573062	0.0374713	0.591732
PALLD	0.0473116	0.589589
MGC33846	0.0069537	0.589014
PFKL	0.009936	0.588935
OPLAH	0.00987257	0.586187
PLSCR4	0.0219061	0.586077
COLEC12	0.0151066	0.58286
HHATL	0.00744737	0.581177
SNN	0.00280583	0.577105
ZMYND12	0.0473823	0.576189
PLCD3	0.0310221	0.574868
PAPLN	0.0173065	0.574861
C2ORF40	0.0409717	0.568884
SMC2	0.0125251	0.56876
CETN2	0.0224601	0.565456
CTSD	0.00789454	0.565394
DDR1	0.0330607	0.56379
TMBIM1	0.0300163	0.559548
JMJD1A	0.00776754	0.558419
HMBOX1	0.0412948	0.557878
AQP1	0.0277536	0.55552
LOC645489	0.0013086	0.553716
FAM14A	0.00471688	0.553578
TCEA3	0.0135944	0.551585
EFEMP2	0.00653136	0.551055
SEC11C	0.0094946	0.550909
RENBP	0.0118726	0.549959
MFAP4	0.00793461	0.545871
CYB5D1	0.0235551	0.545688
MATN2	0.0330453	0.543572
NOPE	0.0465058	0.540858
SLC25A43	0.00159593	0.540764
ABI3BP	0.00962562	0.540724
SNTB1	0.0172484	0.539523
LRRC51	0.047432	0.538219
DPYSL3	0.0163008	0.537783
RYR3	0.00482718	0.537358
EMX2	0.0469954	0.535905
HS.50125	0.00661591	0.533711
ACBD7	0.00645577	0.532198
FMN2	0.0310498	0.531522
PYGB	0.000280297	0.529216
C10ORF65	0.033855	0.528073
HSPB7	0.00704838	0.527259
C14ORF45	0.0433695	0.526492
MSRB3	0.0114466	0.526007
S100A6	0.000986194	0.524694
CD24	0.0183218	0.523436
ZFP36	0.0340225	0.521479
GADD45B	0.011168	0.519677
LOC652672	0.011487	0.516432
BCL2	0.0152673	0.510888
PDPN	0.0102525	0.509838
MAFB	0.0255452	0.505884
CTNND2	0.00122319	0.505655
FBXO2	0.0080825	0.505178
DDAH1	0.00795392	0.504634
HSPB6	0.00876719	0.50236
GRAMD3	0.0319766	0.501978
RNF19A	0.00263156	0.501639
SNTA1	0.0373807	0.500078
GPAM	0.0400925	0.497182
NEK1	0.0286007	0.496977
CCDC109B	0.0016969	0.49513
CRTAP	0.012297	0.493337
STOX1	0.0468481	0.491541
AHCYL1	0.033746	0.488697
ACACB	0.0395727	0.488519
EDN3	0.0367048	0.486106
LRRC16	0.0201019	0.485986
CTSF	0.00895331	0.484913
HMGB2	0.0143382	0.484878
IQCK	0.0430436	0.483769
FGF2	0.00376728	0.483281
STON1	0.0442736	0.481613
SOX2	0.040128	0.481319
S100B	0.0128505	0.480843
METTL7A	0.0316713	0.480286
TSPO	0.00774107	0.475983
SLC25A18	0.0129936	0.473445
SELENBP1	0.0200297	0.473305
SUCLG2	0.0185053	0.473013
PLEC1	0.0184902	0.472832
AHNAK	0.0218074	0.470263
LCN12	0.047883	0.469539
SERPING1	0.0180074	0.468848
CAB39L	0.000184496	0.468749
ALDH4A1	0.0207673	0.467941
GPR137B	0.0127744	0.467692
PLEKHA4	0.047792	0.467586
SIGLEC5	0.0415947	0.465487
STK33	0.0230463	0.464266
TTYH1	0.0117665	0.464137
LOC219854	0.0215289	0.461708
SLC39A11	0.0205838	0.460886
FGFRL1	0.017029	0.459501
TGIF1	0.0361909	0.458891
GYG1	0.0280713	0.458222
CXCR4	0.0216844	0.456844
ADD3	0.00926462	0.455959
MOBKL2B	0.0483629	0.454527
RHOBTB3	0.0477413	0.452364
PLEKHG1	0.0107021	0.451322
TGFBR3	0.035673	0.450837
SRP14P1	0.0441599	0.449189
IL17D	0.0360093	0.44908
PRRX1	0.0254173	0.448146
FZD7	0.0313627	0.448028
CCDC23	0.00691712	0.448025
TMEM149	0.0104463	0.444853
RHOC	0.0285119	0.443796
GEM	0.00827158	0.443353
PLIN	0.0273578	0.4428
PPCS	0.0420626	0.441988
PPFIA1	0.00114207	0.440997
CRYL1	0.010165	0.440242
SAP30	0.047243	0.438658
C21ORF34	0.00233928	0.437714
APOM	0.0444005	0.437642
ZNF32	0.00159774	0.437459
EMP3	0.0169584	0.436917
PRCP	0.022181	0.436536
CSRP1	0.00650911	0.434481
ITM2C	0.0208719	0.433879
GOLM1	0.0173819	0.432606
PLEKHA7	0.0279473	0.430433
C10ORF63	0.0255438	0.429183
COPZ2	0.00107375	0.428798
C9ORF103	0.0264683	0.427079
SALL2	0.0120442	0.423709
MUC1	0.0383249	0.422772
TOR1AIP1	0.0495358	0.422373
MYOM2	0.0116035	0.420131
C10ORF32	0.0418406	0.419335
PTPRF	0.0209415	0.419099
LTBP3	0.036751	0.418936
MAP3K5	0.00838908	0.418179
MLC1	0.0267975	0.418043
GSN	0.0453611	0.416325
ZKSCAN1	0.0418258	0.41412
ORMDL3	0.0098075	0.413676
VIL2	0.0152539	0.412791
STOM	0.00387482	0.411749
GPR98	0.0391889	0.411695
SLC22A4	0.0258241	0.411632
DCBLD2	0.0336331	0.411562
SNX5	0.0182615	0.411479
A2ML1	0.00239513	0.410378
PRDX5	0.0432056	0.410343
GPT2	0.0344225	0.409976
CADM3	0.0187367	0.409809
ID4	0.000576758	0.409732
C14ORF147	0.00745368	0.409122
SORBS1	0.0397549	0.409007
HSD17B14	0.00987252	0.408482
C10ORF116	0.011634	0.408154
C21ORF128	0.0429547	0.408108
CNN3	0.00236091	0.407389
HSPB2	0.0119739	0.406888
RAVER2	0.00353596	0.40635
CRISPLD1	0.0173361	0.405999
ZNF185	0.00274601	0.405513
SOD2	0.00058418	0.405026
OSBPL11	0.0429595	0.404813
HS.532698	0.00549303	0.403912
ZFP36L2	0.0125334	0.403788
ARHGEF6	0.0110866	0.403227
UBTD1	0.000774655	0.403146
PMM1	0.0297609	0.403125
RND2	0.0467428	0.402389
CACHD1	0.0470462	0.401902
BAALC	0.0229815	0.401802
RCN1	0.028674	0.400737
CSGALNACT1	0.00338836	0.399648
POFUT1	0.000995089	0.399607
ALDH3A1	0.0260239	0.398317
ANG	0.0155129	0.397125
CLEC5A	0.0202275	0.396026
ADCY8	0.0410076	0.395903
GLT8D3	0.0227127	0.395672
SLC44A2	0.0307979	0.395327
ZAK	0.0318526	0.394911
G6PC3	0.0255725	0.394787
LOC399715	0.0487712	0.394278
MPP6	0.0174408	0.393987
FAHD2B	0.00184748	0.393882
C9ORF9	0.0129409	0.393866
C8ORF40	0.0029972	0.393559
C6ORF130	0.022168	0.392306
GSTZ1	0.00716378	0.391596
PSD4	0.0090431	0.391035
BHMT2	0.0190636	0.390565
FAH	0.0454897	0.389015
PNMT	0.0377339	0.388042
HEPACAM	0.0463059	0.387947
RAMP1	0.000433082	0.387418
ADCK4	0.0050841	0.386271
MTFR1	0.0469052	0.385777
RER1	0.00536306	0.385014
PGM1	0.0353497	0.383807
MTTP	0.0324783	0.383526
THRA	0.0155298	0.383072
GCLM	0.0332676	0.382636
ACADS	0.00522193	0.382479
NME7	0.0128508	0.381543
HS.524129	0.032593	0.381522
CYB5D2	0.0268155	0.377372
SNX29	0.00700867	0.37545
CHCHD5	0.0150848	0.375394
PTTG1IP	0.0296613	0.375004
ANKRD35	0.0207839	0.373571
CDKN1B	0.0253241	0.371103
CPE	0.0295749	0.370392
NDP	0.0153074	0.370375
ABLIM1	0.031695	0.368385
TMED1	0.00886114	0.368105
MGAT4C	0.0198965	0.368068
ALG14	0.0247695	0.36756
LOC389286	0.0330688	0.366928
CANX	0.0174264	0.366865
DHX36	0.0405905	0.366534
HS.574778	0.0124336	0.366448
ALKBH7	0.02522	0.366077
MEIS3P1	0.00519576	0.365095
FTH1	0.023239	0.364368
IFT57	0.0184666	0.363144
CAT	0.0479452	0.362879
PC	0.00832154	0.361778
LOC653114	0.0369731	0.361641
ACAD9	0.0265156	0.36092
PEBP4	0.0158157	0.360799
SMOX	0.0429354	0.359749
CTSO	0.0317685	0.356362
PITPNC1	0.0322088	0.356341
NOTCH2	0.015802	0.35576
ISLR	0.0138478	0.354538
SLC9A9	0.049463	0.354414
FBLN1	0.0477607	0.354404
C20ORF29	0.0318915	0.353903
RRP15	0.00534937	0.353748
CALCOCO2	0.0427693	0.351779
GLUD1	0.0154705	0.350682
NEK6	0.0131522	0.349898
SLC9A3R1	0.0355172	0.349715
ZNF217	0.0400986	0.349309
ENO1	0.00823015	0.348963
DHX40	0.0161363	0.347959
LOC653071	0.0496955	0.346964
FTHL2	0.00516735	0.346946
STX8	0.02778	0.346875
GABARAP	0.00995144	0.34663
CTTN	0.019992	0.344636
LOC388588	0.0401317	0.343605
PACSIN3	0.00562486	0.343436
HIATL1	0.0183248	0.343408
SLC22A5	0.0317413	0.34321
HS.550282	0.00164236	0.342097
SLC25A20	0.0452046	0.339818
LTB4DH	0.0424422	0.339484
AKR7A2	0.0352524	0.338657
RUVBL1	0.0243123	0.338315
ASCC3L1	0.0378677	0.337977
C10ORF67	0.0130717	0.33732
SHFM1	0.0205485	0.337296
NXT2	0.0286701	0.33648
BCKDHA	0.0320889	0.335324
MBOAT2	0.0401779	0.33502
CHODL	0.00246067	0.334715
RABGAP1	0.0442063	0.334685
HS.354110	0.0318107	0.334539
SWAP70	0.00462562	0.333263
CUL4A	0.0348339	0.333126
VPS13D	0.028057	0.332597
SCRN1	0.0186	0.332329
ADSSL1	0.037411	0.331708
COX15	0.00167635	0.330715
GRSF1	0.0234163	0.330318
HS.559714	0.0272138	0.329965
UFM1	0.028401	0.329297
TRIM47	0.0289704	0.329078
GPR125	0.033798	0.3282
LOC284293	0.0440943	0.32781
CNPY4	0.0352106	0.326004
SP1	0.00768377	0.325859
CPEB1	0.0163572	0.322644
ATPBD4	0.0372129	0.322265
LGALS3	0.0102616	0.321433
FYN	0.0118162	0.320322
FDFT1	0.0352772	0.320149
HAT1	0.0491111	0.319258
DNAJB12	0.0448869	0.319018
APC	0.0260142	0.318491
PGLS	0.0159048	0.317907
SNX33	0.0312703	0.317896
EMD	0.029013	0.316998
CCDC8	0.0318374	0.31665
ZMYM1	0.00674241	0.316643
SUMF1	0.0329971	0.316636
S100A3	0.0156253	0.315692
OR11L1	0.0262719	0.315433
N4BP2	0.0358301	0.315161
DDX42	0.00173899	0.314893
AKAP12	0.0317664	0.314166
C9ORF89	0.00109851	0.313603
DSC2	0.00454605	0.313591
ATOX1	0.0371057	0.313434
LOC285074	0.0285109	0.312585
SOX17	0.0321303	0.312353
HS2ST1	0.033206	0.311396
BRI3	0.00817584	0.311013
TRAF3IP2	0.00896114	0.310848
SUPT6H	0.0369257	0.310677
LOC643037	0.0346523	0.309291
EIF4EBP3	0.0404497	0.308848
UNG	0.0184405	0.308539
PAX7	0.000348173	0.308392
AMY1C	0.0121369	0.307331
TMED5	0.00723598	0.307103
HS.448059	0.0239613	0.306715
DPP7	0.0154061	0.305739
CABC1	0.00654238	0.305064
EGR2	0.0260836	0.304602
LOC728758	0.013646	0.304337
GRAMD4	0.00708623	0.303921
SIRPA	0.0118743	0.303917
C8ORF33	0.0150016	0.303821
SIRT5	0.0204282	0.303478
CTPS2	0.0389751	0.300494
PSTPIP1	0.0076125	0.298225
USP39	0.00643726	0.297785
PAQR7	0.0376142	0.297463
ZHX3	0.0355578	0.29669
NIP30	0.0194425	0.296583
C3ORF34	0.0335731	0.296123
UBE2E3	0.0317995	0.295472
ETF1	0.00085164	0.295268
ZDHHC1	0.0455839	0.294757
B4GALT4	0.0341371	0.294022
CENTB2	0.0120258	0.294011
PSIP1	0.046399	0.293525
LRRC8A	0.00967163	0.292857
TMEM16F	0.00515642	0.291869
HSD17B10	0.034636	0.290333
PSRC1	0.0297531	0.289694
LOC134121	0.0392022	0.289482
STIM1	0.0220504	0.289028
LXN	0.0470324	0.288265
C1R	0.0200145	0.286694
ORMDL1	0.00318972	0.284806
ZIC4	0.0481735	0.284465
RNF141	0.026116	0.284298
SERPINE2	0.0303453	0.284138
ACP5	0.0116609	0.283653
HS.209202	0.0072877	0.283636
C5ORF29	0.0339696	0.282685
Septin 9	0.018665	0.282334
C16ORF71	0.0145819	0.2817
CLEC2D	0.0403418	0.281641
PPP2CB	0.0292569	0.281607
C19ORF34	0.00937141	0.280926
BLOC1S1	0.0379725	0.280033
NUBP1	0.0192061	0.279579
LOC644391	0.0248061	0.278542
CLU	0.0159347	0.277944
SIN3A	0.0198211	0.277499
ST6GALNAC3	0.0223027	0.277488
C7ORF49	0.0131338	0.277421
C10ORF76	0.0417603	0.277131
TSEN34	0.0418309	0.2763
CDYL	0.00349142	0.275771
PPP2R5A	0.0480885	0.275202
CST3	0.0227452	0.274399
FLJ13236	0.0144214	0.274324
SLC41A1	0.0156355	0.273785
LOC648638	0.0161806	0.2723
SLC4A4	0.0311499	0.271566
RNF214	0.0198125	0.271139
TANK	0.0453765	0.270364
LSP1	0.0219441	0.26962
ALOX15B	0.0277099	0.269118
PSMD7	0.0112637	0.26854
CENTB1	0.0354369	0.268171
OPTN	0.0154312	0.26733
EPPB9	0.0296088	0.267125
ALDOC	0.0350096	0.266481
WRN	0.032242	0.266316
PARVA	0.00070291	0.266301
DSG4	0.0338528	0.266227
ARHGDIA	0.00296702	0.265443
DHRS1	0.0413573	0.264865
LOC126661	0.0370151	0.264836
EIF4G1	0.0240838	0.264075
AP2B1	0.0342259	0.262905
HIST1H2BF	0.00115469	0.262738
PILRA	0.00827271	0.26248
LOC650518	0.00295223	0.262464
TROVE2	0.031617	0.261283
SLC22A17	0.0218252	0.260866
CAST	0.0317647	0.260384
SGCB	0.0143264	0.259829
FAM119B	0.0207392	0.25982
BID	0.0382142	0.259145
SLK	0.00706622	0.257598
DCTD	0.00317318	0.257471
HDGF	0.0355291	0.257121
ERBB2IP	0.0387228	0.256615
FLJ20920	0.0406806	0.25656
BA16L21.2.1	0.0412587	0.256419
RPS6KB2	0.0322867	0.256076
SELM	0.0464165	0.256013
SNX17	0.0201786	0.255997
CC2D1B	0.0287426	0.255566
C6ORF108	0.0492043	0.255443
FLJ90757	0.0434062	0.255423
PMVK	0.0311025	0.255006
ZBED1	0.0410335	0.254714
ZFP90	0.0277463	0.254533
CROT	0.0231207	0.25332
TMEM33	0.0299798	0.252502
RAB32	0.014634	0.252068
HS.170035	0.0282292	0.251378
ING2	0.010721	0.251354
CDH2	0.01024	0.251104
ITGA6	0.0388159	0.251074
POLR1E	0.0424959	0.250875
HS.93739	0.00824344	0.250662
PCBD2	0.0195303	0.250661
BRUNOL6	0.0128717	0.25064
RILPL2	0.00100444	0.250364
EXOC1	0.0276775	0.249833
LOC389199	0.0406082	0.249571
PUF60	0.0326374	0.249404
BBS4	0.0370383	0.24927
TFE3	0.0262861	0.249205
LOC649049	0.0449479	0.249157
ZDHHC6	0.00642001	0.249096
GAPDH	0.0303408	0.248407
SYF2	0.0479585	0.247909
HS.449857	0.030349	0.246977
CLUAP1	0.0303299	0.246524
TTLL5	0.0160055	0.24633
WDR45L	0.0103562	0.246253
NIBP	0.0431479	0.246013
SEC22B	0.0342158	0.245818
HS.562619	0.0261704	0.245448
CYLD	0.0444245	0.244904
HS.571426	0.0040597	0.244469
AK2	0.0475804	0.243968
ACTL7B	0.00959982	0.243382
AKR1B1	0.0374091	0.243368
MAPK3	0.0323445	0.242582
KPNA4	0.00464085	0.24175
CCBP2	0.0427132	0.241456
RNASE9	0.0191572	0.240503
HNMT	0.046554	0.23954
STAT3	0.0351067	0.23932
C17ORF82	0.0201449	0.23914
CCL28	0.0108667	0.238854
C14ORF79	0.0472051	0.238444
PI15	0.0307169	0.238381
GALM	0.0499595	0.23802
DDX11	0.0116817	0.237578
HS.444808	0.00346322	0.23731
LOC646396	0.0111025	0.236661
CNTLN	0.00218131	0.236044
IQCD	0.0365324	0.23592
LOC145845	0.00160691	0.235211
IFT81	0.00173833	0.234662
SDC2	0.0342826	0.234658
SUNC1	0.0225933	0.234232
IRF5	0.0431444	0.233595
MYC	0.0346131	0.233233
SYTL3	0.0411166	0.232779
RAB5C	0.0255235	0.232699
CDC14A	0.0374566	0.232685
GPC1	0.0455083	0.232577
HS.559884	0.00233025	0.232328
CCDC88A	0.0305999	0.232228
CD81	0.0106081	0.231362
PCGF5	0.0430964	0.230983
HS.537890	0.0102654	0.230713
KRTAP4-8	0.0306767	0.229901
PCDHGB6	0.0380364	0.229843
HNRPUL1	0.0301163	0.229636
LOC651315	0.0129303	0.229385
HS.158480	0.0206916	0.2292
TMEM185A	0.00609259	0.228929
DDHD2	0.0115482	0.228651
MAGED2	0.0257884	0.228561
POLA1	0.0244209	0.227397
HS.12440	0.0256338	0.226706
SMPD2	0.0476975	0.225931
IPO11	0.0439779	0.225264
SLC7A2	0.0146604	0.224593
LOC642412	0.0304707	0.22456
MGC57359	0.0188899	0.224191
LOC649571	0.0174042	0.222643
HS.564196	0.0206246	0.22261
SERINC3	0.0394129	0.222267
CDGAP	0.0192213	0.222233
FBXL3	0.0309899	0.22175
HS.545585	0.010085	0.221688
FBXO6	0.0224592	0.221584
USP22	0.0300475	0.220953
HS.212582	0.0236999	0.220684
GLB1	0.0256448	0.220532
C10ORF119	0.0217624	0.220158
HS.527885	0.00600058	0.219077
LOC642782	0.00927914	0.218547
HS.291069	0.0384352	0.218199
C12ORF54	0.0411678	0.217831
SIX2	0.00283031	0.217697
PSAP	0.0112455	0.217448
PCDHB6	0.0122174	0.217008
BOC	0.0230374	0.216771
AQP6	0.0245318	0.216543
PTPRA	0.0320645	0.215945
STX2	0.0456607	0.215412
HS.566845	0.0370146	0.21529
PRDM15	0.0405125	0.214861
TNKS1BP1	0.02701	0.214389
C2ORF24	0.0423698	0.214212
C6ORF1	0.0393322	0.21406
HS.145162	0.0160298	0.213341
HS.554702	0.0384351	0.213202
SCGB1D1	0.0438324	0.212624
CRB2	0.0202346	0.212316
HS.583715	0.00586611	0.212224
ARMCX6	0.0367911	0.211935
KIAA0261	0.0389396	0.211807
HS.551147	0.0113874	0.211288
ATG9B	0.0302033	0.210852
FGF18	0.0389083	0.210668
C1ORF168	0.0331882	0.210083
HS.541621	0.0357262	0.209397
TPP2	0.0271099	0.209274
TERC	0.00219112	0.209167
ACADVL	0.0421497	0.2091
PHPT1	0.026899	0.208732
HS.543627	0.0179101	0.208584
IL17RC	0.00993802	0.208346
ANKRD30A	0.0116762	0.208021
SPATA4	0.0345933	0.208014
CAV2	0.0333308	0.207041
FLJ26850	0.0348173	0.207035
BRWD2	0.0371472	0.206822
FBXW8	0.0300247	0.20661
HS.540076	0.006541	0.206466
CCDC103	0.0437423	0.20631
DNASE1L1	0.030663	0.206187
MACROD1	0.0310397	0.205947
CNOT6L	0.0130248	0.205412
CYB5R3	0.0449117	0.205025
COL6A2	0.00305658	0.20472
C18ORF1	0.012059	0.204006
HS.556994	0.024371	0.203946
FLJ44379	0.0454447	0.203722
PIGO	0.0435607	0.203643
MRPL55	0.0396438	0.203227
TRIM35	0.0338969	0.203201
ANKRD12	0.0274933	0.203147
CLEC4A	0.0291977	0.203122
NFIC	0.0323208	0.202719
C5ORF21	0.00880125	0.202256
EIF3B	0.0219864	0.201811
CDRT1	0.0212038	0.201597
LOC643619	0.00309314	0.201597
HS.445442	0.0225671	0.201534
HS.49127	0.0375883	0.201422
MSL3L2	0.0263143	0.201374
YIF1B	0.0165892	0.1988
SMARCB1	0.0362337	0.198478
METTL2A	0.0380586	0.198316
PCDHA6	0.0380431	0.198228
LOC647037	0.0351928	0.198003
HS.574683	0.0303986	0.197917
HS.545305	0.0198832	0.197346
HS.542854	0.00868542	0.196645
BAD	0.0238425	0.196473
HIST1H3B	0.0122484	0.196361
LOC391703	0.00642292	0.196122
STK32A	0.01841	0.196083
LOC650146	0.00470386	0.195958
KIF1B	0.0219286	0.195354
GRPR	0.0215799	0.19523
BST1	0.0498562	0.194914
HS.577526	0.0220104	0.194136
HS.574976	0.0138556	0.19403
C8ORF49	0.00854674	0.193986
HS.177151	0.00399448	0.193693
HS.541111	0.0141261	0.193623
ZNF792	0.0291691	0.193561
HS.284464	0.033105	0.193528
HS.158961	0.00871308	0.193406
LOC641996	0.0373058	0.193154
DHRS12	0.0497745	0.193021
LOC649350	0.00688061	0.193006
HS.571661	0.0356071	0.192883
HS.541186	0.0345434	0.192808
DUT	0.0454721	0.192684
HS.540137	0.0388964	0.192523
HS.562127	0.0277491	0.192511
SULT1C3	0.0182237	0.192479
LRRC37A	0.0191687	0.192177
HS.544507	0.0059268	0.192114
LOC91561	0.032325	0.192097
RXFP4	0.025738	0.191896
GPR110	0.0124416	0.191722
NDUFA13	0.0128645	0.191694
LOC653650	0.0190988	0.19127
WTAP	0.0243218	0.190597
C6ORF64	0.00675767	0.189643
SAMSN1	0.0036502	0.189542
CCL4L1	0.0207066	0.189469
HS.192503	0.0230643	0.189296
TAF1L	0.00352373	0.189094
HOXC11	0.0453879	0.189011
HS.564676	0.00637694	0.188975
LOC642443	0.0150168	0.188818
TOX4	0.0304955	0.18852
HS.574095	0.0157849	0.187852
FAM116A	0.0419588	0.187623
SERINC2	0.00540901	0.18743
TMEM34	0.0307972	0.186897
KDELR3	0.0287568	0.186637
TMEM61	0.0162898	0.186248
ZNF582	0.0484226	0.184791
HS.540143	0.0154603	0.184714
LOC400752	0.0237746	0.184512
HS.436442	0.0386722	0.184445
LPA	0.0392771	0.184402
LINGO4	0.0267766	0.183672
CAPS2	0.0494224	0.18344
HS.123430	0.0173387	0.183391
FCRL1	0.00678704	0.18334
LOC728012	0.00884485	0.183337
LOC647250	0.0245226	0.183314
RNF14	0.017943	0.18291
CDX2	0.00830213	0.182742
LOC653093	0.00603259	0.182299
LOC391092	0.00417458	0.182079
HS.541554	0.0176901	0.181667
RAP1B	0.0168767	0.181622
OR5AR1	0.0197262	0.18155
LOC644711	0.0455401	0.18151
KRT23	0.021448	0.181366
IGF1R	0.014453	0.181106
HS.442773	0.0232729	0.181105
HS.129114	0.0184157	0.180899
HS.131238	0.0385687	0.180786
FLJ43950	0.0192516	0.180739
HS.145875	0.0286855	0.180687
HS.570467	0.00400181	0.180515
KRTAP9-8	0.00394178	0.180414
HS.576760	0.0271059	0.179889
HS.576872	0.0183264	0.179528
ZNF460	0.0443883	0.179413
HS.538833	0.0134602	0.179125
HS.572270	0.037732	0.179071
RRAS2	0.0479205	0.1788
RELA	0.0384119	0.178736
HS.563530	0.0337917	0.178524
C20ORF67	0.0441525	0.178482
HS.146741	0.0384549	0.178458
HS.541033	0.0462738	0.177716
LOC648829	0.00961237	0.177671
LOC643320	0.0288773	0.177383
TMCO4	0.0345423	0.177378
C13ORF33	0.0405633	0.177322
ABCC3	0.0424361	0.177128
LOC653249	0.0239712	0.176613
FLJ90086	0.0174967	0.176561
CHIC1	0.027853	0.176496
ERC1	0.0484837	0.17633
HS.583317	0.00316693	0.176302
HS.578089	0.0225069	0.175903
BFSP2	0.027419	0.175883
ZNF33B	0.0284089	0.175872
SOX6	0.0370103	0.175679
HS.298112	0.0119833	0.175665
LOC642780	0.0166689	0.175403
LOC439951	0.0215543	0.174635
HS.130455	0.0206852	0.174493
TMEM67	0.0160077	0.174363
HS.323590	0.0233354	0.174183
PRAF2	0.0475412	0.173843
USP41	0.0280093	0.173492
KIAA1553	0.0421838	0.173291
HS.527315	0.00729591	0.173167
HS.245558	0.0393904	0.173095
LOC648553	0.0263329	0.172415
C1ORF166	0.0459663	0.172397
HS.545836	0.027734	0.172116
LOC644705	0.0104023	0.171948
LSM12	0.0419851	0.171772
LOC390531	0.0412468	0.171713
HS.564470	0.0166596	0.17153
LOC389901	0.030231	0.171464
FLJ34306	0.0275638	0.171045
HIST1H3H	0.0277191	0.171034
PSMB3	0.0413459	0.170682
HS.122007	0.0125927	0.17047
LOC652405	0.0358145	0.17009
FLJ00312	0.03086	0.169417
HS.147826	0.0158456	0.169256
HS.545234	0.0285266	0.169216
MARCO	0.0353748	0.169138
HS.175811	0.0261085	0.168998
HS.545946	0.0487576	0.16889
ZNF749	0.0326188	0.168839
HS.545430	0.00681603	0.168439
OR1L4	0.0216935	0.168251
CCDC111	0.0382176	0.168233
HTR4	0.020253	0.167996
LOC643684	0.0248513	0.167937
TRSPAP1	0.0384932	0.167853
DIAPH2	0.0349774	0.167723
HS.516300	0.0206596	0.167246
FSHR	0.026318	0.167073
HS.561477	0.0339095	0.16678
TCF1	0.0122835	0.166755
RFC5	0.0412398	0.166696
HS.546087	0.00328838	0.166344
HAO1	0.0256445	0.166077
HS.569414	0.0290737	0.165983
LOC643910	0.0221094	0.165867
HS.377021	0.0141732	0.165727
HS.544258	0.00980522	0.165716
HS.570667	0.0223715	0.165462
PKHD1	0.0430251	0.165461
HS.566412	0.00816558	0.165245
MGC51338	0.0286322	0.165225
HS.584074	0.028109	0.165041
KBTBD4	0.0379398	0.164951
FKSG24	0.0455273	0.164732
LGR5	0.0438116	0.16468
FBXL13	0.0351212	0.164452
HS.583647	0.00503993	0.164268
LOC341356	0.0391863	0.164185
HS.580087	0.0265606	0.164156
NALP5	0.00567427	0.163948
ZNF443	0.015297	0.163922
OR56A1	0.0259333	0.163232
IRX4	0.0303413	0.16311
LOC390998	0.0243749	0.163046
MGC5139	0.0390136	0.162785
MGC27121	0.0140178	0.162656
SPINLW1	0.0470306	0.162567
LOC653125	0.0229024	0.162387
IL22	0.0253566	0.161853
HS.473802	0.0231929	0.16181
LOC651287	0.0210859	0.161533
PNRC2	0.020627	0.161422
LOC653088	0.0222542	0.161325
GJB3	0.0236778	0.161253
LOC653086	0.0362393	0.161232
HS.436815	0.0410923	0.16108
C10ORF91	0.0366933	0.161063
HRG	0.0472236	0.160796
LOC648469	0.0125707	0.160723
LOC643149	0.0442178	0.160585
RAB7A	0.0344055	0.160502
LOC648585	0.040698	0.159948
LOC150763	0.0369768	0.15982
HS.325020	0.0365466	0.159792
HS.47037	0.0466611	0.159718
SHBG	0.0422825	0.159711
HS.544692	0.0474292	0.159594
DCHS2	0.0259655	0.159529
HOXA3	0.00568303	0.159423
OSGIN1	0.0380166	0.159277
LOC649248	0.0245538	0.159123
HS.257891	0.014076	0.158916
HS.520477	0.0457487	0.158804
HEPH	0.0061483	0.158543
LOC645442	0.0165061	0.158438
PHF8	0.00728339	0.158112
HS.128446	0.0249367	0.158065
LOC649203	0.0346245	0.158046
HS.577627	0.0216635	0.157988
HS.541913	0.0152102	0.157972
LOC641719	0.0195092	0.157688
TBX19	0.00743351	0.157414
HS.126664	0.0433516	0.157411
LOC643652	0.0179807	0.157296
HSD3B1	0.024972	0.157211
HS.464273	0.0344461	0.157152
HS.538500	0.0275423	0.157105
CSNK1G3	0.0454023	0.15699
LOC643988	0.0275231	0.156928
HS.474032	0.0188623	0.156776
LOC647028	0.0394919	0.156673
DEFB103B	0.041319	0.156402
DEFB131	0.042528	0.156278
HS.543797	0.0297163	0.1561
TAGAP	0.026502	0.15609
HS.542501	0.0366959	0.15595
HS.579702	0.00606015	0.155559
HS.121322	0.0375997	0.155438
HS.544031	0.0163104	0.155404
PRAMEF1	0.022843	0.155394
AFP	0.0464587	0.155095
LOC642250	0.0394242	0.155068
HS.539700	0.0357452	0.154978
NKAP	0.0307636	0.154765
LOC650140	0.0336503	0.15463
HS.544257	0.0172825	0.154492
HS.551220	0.0353857	0.154324
CLCA3	0.014223	0.154123
LOC649139	0.0345291	0.154057
C8ORF47	0.0492377	0.153961
HS.557847	0.0474038	0.153559
C1ORF210	0.0313839	0.153431
A1BG	0.0447372	0.153354
LOC199882	0.0305544	0.153124
HPX	0.0208652	0.152775
HS.564297	0.010997	0.152443
HS.537217	0.0167319	0.152388
BTRC	0.0467392	0.152136
HS.540974	0.0390414	0.152029
ST6GAL2	0.0477997	0.151736
HS.570977	0.0485246	0.151718
LOC729966	0.0402216	0.151406
HS.565225	0.020853	0.151378
C1QTNF6	0.049454	0.151375
CSHL1	0.0339162	0.151309
HS.132481	0.0341955	0.151286
HS.566993	0.0177041	0.150912
HS.570423	0.0359815	0.15091
HS.575256	0.0100416	0.150777
LOC652373	0.0483354	0.150771
TMEM131	0.0464489	0.150607
FLJ42258	0.0498738	0.150336
HS.542939	0.0158522	0.150274
HS.540255	0.0177328	0.150268
SC4MOL	0.0333181	0.149863
GLI2	0.0217826	0.149756
LOC144776	0.0287136	0.149547
HS.116179	0.0478216	0.149513
CGB8	0.0268809	0.149507
HS.538116	0.0220226	0.149289
KIF23	0.048973	0.149059
PFN2	0.0236009	0.14901
HS.543183	0.035776	0.148997
HS.577996	0.0467809	0.148989
HS.520691	0.0193075	0.148943
HS.149578	0.0108999	0.148804
FAM83A	0.0321469	0.148691
HS.553015	0.0252047	0.148631
HS.574771	0.0353609	0.148554
HS.148886	0.0347777	0.148494
HS.544275	0.0325011	0.148439
IL1RL1	0.0490631	0.148436
LOC647274	0.0139157	0.148326
LOC646437	0.0412602	0.148318
LOC645724	0.0414099	0.148136
SERPINA9	0.0231701	0.148097
MAPK7	0.0349366	0.148071
LOC646209	0.00831147	0.147928
HS.563866	0.0296578	0.147783
HS.537804	0.0475254	0.147741
UBE2L6	0.0476538	0.147722
LOC642821	0.0172231	0.147503
LRRTM3	0.0456379	0.147192
HS.579965	0.0171349	0.147191
HS.565837	0.0420564	0.147102
TAC4	0.0266992	0.146794
LSR	0.0173829	0.146644
HS.582468	0.0360842	0.14661
HS.545199	0.0355424	0.146336
LOC653746	0.0446279	0.146209
LOC651059	0.0156115	0.146184
LOC644268	0.0329664	0.146137
HS.470701	0.0298886	0.145569
CLGN	0.0196585	0.145341
LOC652635	0.0428048	0.145237
HS.538933	0.0337179	0.145118
HS.538007	0.014611	0.14506
HS.537591	0.031931	0.144767
HS.543053	0.0296855	0.144761
HS.542920	0.0339538	0.144438
LOC728395	0.0429832	0.144403
HS.579914	0.0347617	0.14435
HS.561174	0.0398033	0.144343
LOC440261	0.0356741	0.144147
HS.112745	0.0459649	0.144095
RGNEF	0.0414888	0.144087
LOC390760	0.0450677	0.143792
C11ORF41	0.0475351	0.143755
LOC646110	0.024009	0.143415
HS.130562	0.022955	0.143387
HS.544099	0.0453363	0.143267
LOC642419	0.0189419	0.143025
HS.539562	0.0328506	0.142791
HS.258979	0.0151005	0.142667
SP6	0.0359413	0.142278
HS.546067	0.0218727	0.142117
PAWR	0.046719	0.142069
HS.441649	0.0373627	0.141824
MTMR8	0.0306231	0.14167
BRS3	0.0206459	0.14155
PRIMA1	0.00823478	0.141329
LOC648145	0.0497919	0.141322
MYRIP	0.0328717	0.140962
LOC391817	0.0406972	0.140809
LOC643824	0.0319783	0.140498
LOC401238	0.0433949	0.14028
HS.250340	0.0441923	0.140186
HS.541677	0.0493214	0.14012
HS.538460	0.041332	0.139995
RANBP2	0.036471	0.139912
HS.552203	0.0415294	0.139818
HS.545282	0.0185319	0.139732
PCDHA3	0.0421966	0.138942
LOC653217	0.0499658	0.138836
CTDSPL2	0.0384736	0.13869
KRTHA5	0.0294024	0.138626
LOC646568	0.0119954	0.1384
HS.270133	0.0404706	0.138204
HS.565972	0.0322904	0.138073
APOL4	0.0397522	0.138047
HS.128933	0.0158387	0.13789
MAGEA4	0.0295968	0.137846
HS.385479	0.0483812	0.137645
IFNA13	0.0489672	0.137627
LOC728904	0.0482451	0.137576
HS.541260	0.0380111	0.137568
LYZL2	0.034095	0.137296
LOC440080	0.0387783	0.137215
HS.437395	0.0486229	0.137051
VDAC2	0.0319656	0.13696
NKAIN1	0.0475922	0.136939
LOC653425	0.0199246	0.136534
HS.583834	0.0257304	0.136248
HS.380575	0.0355023	0.135578
KIAA1975	0.0427933	0.135567
IL16	0.0372885	0.135501
HS.149804	0.02746	0.134493
PXMP2	0.0375863	0.134419
HS.537803	0.0213646	0.134176
HS.156328	0.0351641	0.133995
HS.583640	0.0423384	0.133991
CGB7	0.0480753	0.133966
LOC644957	0.0401933	0.133815
HS.578974	0.0493711	0.133728
GAGE5	0.0419735	0.133508
LOC442204	0.014806	0.133362
LOC648533	0.0487662	0.133158
LOC642497	0.0338259	0.132922
HS.409982	0.0484421	0.132782
HS.577718	0.0482237	0.132726
HS.543929	0.0347438	0.13267
L3MBTL4	0.0379385	0.132178
LOC646428	0.0452633	0.132057
HS.131773	0.0412703	0.13175
MLL3	0.0306347	0.13131
POU2F3	0.0495969	0.131025
MYO5B	0.0431191	0.130947
HS.582332	0.0175539	0.130413
HS.122226	0.026117	0.129927
WDR3	0.0364821	0.129474
FAM18B2	0.0237255	0.129052
LOC730411	0.0463194	0.128916
HS.537973	0.0303207	0.128896
HS.579510	0.0216282	0.128431
LOC388259	0.0346351	0.128226
HS.125626	0.0233709	0.12813
LOC442710	0.0337596	0.128127
LOC641806	0.0439914	0.127856
LOC644379	0.0491446	0.127816
LOC730194	0.0331167	0.127751
HS.568884	0.038439	0.127659
HS.522002	0.0200595	0.127593
FLJ46109	0.0485059	0.127585
MGC16075	0.0290182	0.127145
HAS2	0.0395473	0.126897
LOC645052	0.0459327	0.126403
TTTY13	0.0374285	0.126147
HS.539016	0.0401053	0.125509
SEC22C	0.0237034	0.125322
UNKL	0.0449339	0.125151
HS.580710	0.0471319	0.125064
ARSG	0.0365875	0.124931
HS.436336	0.0175541	0.124771
LOC646825	0.0424301	0.124241
PSEN1	0.0386316	0.12403
LOC729266	0.0333891	0.123756
SPANXA1	0.0480388	0.12367
LOC653410	0.0316488	0.123487
TCTE3	0.0410242	0.123483
TCL6	0.0250083	0.122637
HS.581011	0.0484784	0.122606
MMP23A	0.0224375	0.122382
LOC645183	0.033742	0.121703
LOC651381	0.0259288	0.121512
TMOD3	0.0332372	0.121462
LOC652046	0.0457379	0.12136
HS.567685	0.0461654	0.121205
HS.117115	0.040923	0.121185
HS.564326	0.0316881	0.120804
SLC26A1	0.0482861	0.119157
HS.333264	0.0479486	0.118546
HS.574305	0.0291083	0.118415
HS.566316	0.0483918	0.118156
LOC646713	0.0259796	0.117204
ANRIL	0.0453455	0.116666
HS.162279	0.0365384	0.11622
HS.544874	0.0307423	0.115869
BRD4	0.0420337	0.115773
NFASC	0.0394955	0.115103
ZNF578	0.037551	0.114614
TTTY18	0.0359377	0.113114
LOC647783	0.0480773	0.111916
HS.186848	0.0415317	0.111087
NRG1	0.0475055	0.110969
LOC643982	0.0446842	0.109216
HS.436205	0.033823	0.105455
HS.569495	0.0473884	0.0959573
LOC643346	0.0486294	0.0950868
HS.578072	0.0495995	0.0936205
PAK2	0.0456336	0.0546781
ANKFY1	0.0368394	0.0304008
SLC5A12	0.0326006	0.014304
VCX2	0.0296473	0.00585672
CENTD1	0.0169905	-0.0215115
HS.229512	0.0427734	-0.0992035
HS.559824	0.0465699	-0.106551
LOC642156	0.0327509	-0.109449
HS.130048	0.0478581	-0.109769
HS.569196	0.0425383	-0.10988
SPACA3	0.038099	-0.111292
HEMGN	0.0254052	-0.113493
HS.580554	0.0376799	-0.113919
PER2	0.0373741	-0.115326
SPATA21	0.0333902	-0.115534
HS.543445	0.0417275	-0.116933
LOC642083	0.037269	-0.117494
MOBKL2C	0.0225831	-0.117668
TAC3	0.0236588	-0.118754
HS.125563	0.0452461	-0.11919
LOC646128	0.0390582	-0.119717
VPRBP	0.0412337	-0.120461
HS.511483	0.0413266	-0.120694
FCN2	0.0457114	-0.121412
CDT1	0.0394878	-0.121668
CEACAM20	0.0487845	-0.122029
HS.570941	0.0490292	-0.122322
HS.581405	0.0418509	-0.122411
LOC643152	0.0371009	-0.12242
HS.577421	0.0465222	-0.12297
LOC731159	0.0188989	-0.123053
SLC6A4	0.0283201	-0.123372
MGC34800	0.0410948	-0.123639
ZNF221	0.0423485	-0.123987
LOC653832	0.0452038	-0.12419
SPATA5	0.0451053	-0.124356
OVOL2	0.0448566	-0.12439
AKR1C2	0.0497107	-0.124655
LOC728654	0.0455969	-0.124678
NANP	0.0360448	-0.124952
POU5F1P1	0.0485365	-0.125348
HS.555069	0.048651	-0.125446
HS.200768	0.0400783	-0.125644
GPR148	0.0454049	-0.125711
HS.130457	0.0265735	-0.126024
LOC375295	0.0227246	-0.126225
RGS8	0.0373294	-0.126982
HS.384594	0.035593	-0.127239
HS.539259	0.0342856	-0.127243
XAGE-4	0.0217747	-0.127642
TRAM1L1	0.0480097	-0.127752
LOC649886	0.046847	-0.127996
ACYP1	0.0172776	-0.12822
LOC388946	0.0265127	-0.128411
HS.545144	0.0315268	-0.128525
RAB23	0.0264372	-0.128783
HS.560419	0.0476918	-0.128913
HS.573566	0.0287619	-0.129776
HS.445613	0.0383915	-0.129778
LOC652526	0.0268164	-0.129816
LOC648040	0.0486707	-0.130478
LOC650509	0.0451737	-0.130971
HS.553019	0.0292408	-0.131071
HS.571860	0.0249398	-0.131141
LOC648834	0.0363625	-0.131367
RCOR1	0.0327356	-0.13157
FTSJ2	0.0384992	-0.131697
MUPCDH	0.029479	-0.131723
HS.568951	0.0485013	-0.132033
ARL13B	0.044154	-0.132116
HS.542592	0.0374186	-0.13271
LOC641765	0.0387859	-0.132753
HS.543360	0.0407048	-0.133011
LOC643075	0.0393372	-0.133737
POLR2J4	0.0293799	-0.133947
TTN	0.0265318	-0.13408
SNAI2	0.03	-0.134204
HS.543983	0.0452529	-0.134444
LOC339047	0.0437023	-0.134624
MMP19	0.0331989	-0.134936
KRT85	0.0257716	-0.135129
LOC650794	0.0258953	-0.135227
HS.540760	0.0164751	-0.135319
TNKS	0.0427325	-0.135793
HIST1H2AM	0.0239845	-0.135867
DKFZP586I1420	0.0280308	-0.135967
DUSP13	0.0309412	-0.136081
LOC645492	0.0309262	-0.136089
BCL7A	0.0366842	-0.136263
HS.581230	0.0254208	-0.136486
DAZ4	0.0228709	-0.136645
NBPF3	0.0389126	-0.136732
LOC441554	0.040781	-0.136831
NF1	0.0274046	-0.137043
HS.371906	0.0208656	-0.13726
HS.12799	0.025162	-0.137489
LOC650739	0.0275844	-0.137781
HS.576500	0.0443477	-0.138013
LOC647747	0.0202102	-0.138025
HS.277835	0.047423	-0.138251
HS.570118	0.0253197	-0.138477
LOC139116	0.0326146	-0.138589
HS.545647	0.0498432	-0.138877
SPRY1	0.0344394	-0.139046
HS.565310	0.0393562	-0.139541
HS.553279	0.0229667	-0.139608
RRP1B	0.0481945	-0.140017
HS.576067	0.00901739	-0.1401
HS.543322	0.0452895	-0.140117
LOC645981	0.0442236	-0.140232
HS.138248	0.027043	-0.140276
DYNC2LI1	0.0360815	-0.140422
HS.561823	0.0416551	-0.140423
HS.559836	0.0368441	-0.140676
CENPI	0.0364035	-0.140743
GAS7	0.0282743	-0.140835
HS.303112	0.0458418	-0.140917
HS.570383	0.0188293	-0.140945
LOC648481	0.0123077	-0.141164
OR8K5	0.00973709	-0.141203
HS.207531	0.0361255	-0.141306
HS.542459	0.02439	-0.141474
HS.578888	0.0208301	-0.141941
HS.544325	0.0335513	-0.142079
CHIA	0.0193516	-0.142208
SOBP	0.0347479	-0.142481
ATE1	0.0483565	-0.142526
HS.577393	0.0371638	-0.142672
OR4D10	0.0451185	-0.142704
LOC653199	0.0373212	-0.142992
7A5	0.0487054	-0.143106
FLJ35880	0.023309	-0.143146
OR13H1	0.00815389	-0.14324
TXNDC5	0.0261846	-0.143643
HS.544255	0.0326016	-0.143932
LOC642570	0.0386199	-0.143993
HS.538855	0.0465029	-0.14401
HS.104823	0.0303787	-0.144297
HS.572754	0.0158654	-0.144492
LOC440706	0.0306196	-0.144632
MSL3L1	0.0331378	-0.144882
HS.432470	0.0446446	-0.144913
HS.490042	0.0468415	-0.145166
LOC642736	0.0459518	-0.145204
HS.565969	0.0461717	-0.145706
SEMA3E	0.0218962	-0.145715
C2ORF48	0.0302068	-0.145907
DOK2	0.0256301	-0.146056
HS.448392	0.0275011	-0.146278
HS.540313	0.0233229	-0.146394
C4ORF6	0.0235385	-0.146597
LCAP	0.0228449	-0.14678
LOC340069	0.0474854	-0.146855
LOC644151	0.0449997	-0.146973
LOC727811	0.0177652	-0.14699
LOC645304	0.0289237	-0.147056
LOC619207	0.0420347	-0.147095
SYT2	0.0459128	-0.147306
OVCH2	0.0448772	-0.147364
HS.542891	0.0462074	-0.147435
ADAMTS2	0.0374715	-0.147534
ANP32C	0.0419312	-0.147563
NMNAT2	0.040623	-0.147607
LOC646882	0.00771726	-0.147721
HS.72367	0.0471558	-0.147728
SLC18A3	0.0291394	-0.147809
HS.556879	0.0331806	-0.147902
CD207	0.0159347	-0.147946
SLC10A4	0.0425178	-0.148284
HS.568801	0.0102935	-0.148308
DMD	0.0300758	-0.148584
HS.539406	0.0215636	-0.148741
TRIM39	0.0451144	-0.148955
SP7	0.0101184	-0.149267
GLRX2	0.0383097	-0.149373
RGPD2	0.0403847	-0.150209
C1ORF114	0.0345942	-0.15021
C10ORF46	0.0214352	-0.150405
LOC392843	0.0219684	-0.150449
HS.147420	0.0450514	-0.150668
CYP3A5	0.039891	-0.15068
LOC652127	0.0047032	-0.150857
HS.543925	0.0352317	-0.150882
HTRA2	0.0235206	-0.151044
HS.342943	0.0310153	-0.151098
HS.267882	0.0383527	-0.151182
LOC645153	0.0426898	-0.151226
MGC70863	0.0285229	-0.151414
PSMD13	0.0243926	-0.15142
HS.149078	0.0203621	-0.151471
HS.449309	0.0179784	-0.151601
HS.543576	0.0440355	-0.151853
MYF5	0.0454174	-0.151947
RBMY1J	0.0243633	-0.151976
HS.537569	0.04037	-0.151982
ZNF607	0.0273306	-0.152135
HIST1H2BB	0.0361432	-0.152147
FLJ44955	0.0122922	-0.152152
OR2W1	0.0109329	-0.152216
CACNA2D1	0.0384436	-0.152391
LOC649851	0.0137526	-0.152541
HS.543320	0.0386452	-0.152608
IFNA10	0.0200176	-0.152788
HS.582437	0.0257273	-0.152802
LOC646334	0.0479955	-0.153037
HS.564153	0.03421	-0.153067
OPRM1	0.0377255	-0.153265
LOC647488	0.0378309	-0.153476
C20ORF165	0.0119069	-0.153505
NGDN	0.0271028	-0.153735
PAX8	0.0420784	-0.153745
LOC389936	0.0189207	-0.153777
HS.334122	0.0461647	-0.15379
HS.534476	0.0468697	-0.15382
LOC728248	0.0168066	-0.153885
BCL2L14	0.043309	-0.153997
OR10G7	0.0490486	-0.15412
OR5F1	0.0496935	-0.154178
HS.539159	0.0230618	-0.154188
PLEKHG5	0.0235311	-0.154349
HS.190261	0.0381436	-0.154467
UGT1A6	0.0208242	-0.154572
NOTCH2NL	0.0418354	-0.154594
HS.558098	0.0164295	-0.154602
LOC652848	0.0378476	-0.154665
LOC645450	0.03412	-0.154695
TFF1	0.0227311	-0.154785
C21ORF41	0.0296517	-0.154837
HS.131085	0.0455036	-0.154877
HS.548213	0.0279835	-0.155004
LOC643547	0.0228964	-0.155018
PNPLA3	0.0438646	-0.155463
LOC646278	0.0201768	-0.155489
WDR7	0.0461593	-0.155582
AURKC	0.0337955	-0.155591
HS.556937	0.0277724	-0.155842
UBTD2	0.0298484	-0.155958
HS.560137	0.0152339	-0.155963
HOM-TES-103	0.0484805	-0.15608
KRTAP10-1	0.025037	-0.15628
LOC648039	0.0158661	-0.156395
HS.538459	0.0323441	-0.157201
ARGFX	0.0268033	-0.157302
HS.582478	0.00917895	-0.157526
HS.333197	0.00868703	-0.157627
HS.545582	0.0270148	-0.157841
TRAF5	0.0369487	-0.158171
HS.541027	0.0253033	-0.158517
SH2D1B	0.0114222	-0.15853
HS.258947	0.0446712	-0.158601
HS.532720	0.0484412	-0.158711
LOC121006	0.0199728	-0.158801
HS.581906	0.045221	-0.158807
HSF4	0.0418733	-0.158882
TAS2R7	0.0342151	-0.159086
COL27A1	0.0214085	-0.159118
LOC730920	0.0439228	-0.159295
HS.537676	0.017185	-0.159348
LOC400950	0.0189235	-0.159548
STRN	0.0237714	-0.160006
C20ORF135	0.0356009	-0.160174
TRIM14	0.0334415	-0.160191
RDH11	0.0458567	-0.160226
HOXC8	0.0475228	-0.16058
DMTF1	0.0290232	-0.160754
SMPDL3B	0.023538	-0.160805
FLJ14107	0.026614	-0.161177
CUGBP1	0.0396813	-0.161287
DHPS	0.0389522	-0.161334
GFRAL	0.0329929	-0.161426
LOC402117	0.00752269	-0.161902
DDX26B	0.0252818	-0.162227
HS.119164	0.0360742	-0.162428
SEMA7A	0.0475832	-0.162542
HS.177930	0.020186	-0.16284
KLF12	0.0311273	-0.16324
C16ORF3	0.0496571	-0.163744
HS.383001	0.015571	-0.163945
HS.196134	0.00870932	-0.163947
HS.476854	0.0192904	-0.163998
HS.544901	0.0448154	-0.164068
TNFSF8	0.0454604	-0.164107
HS.545626	0.0363481	-0.16413
LOC643961	0.0178308	-0.164145
HS.537809	0.0488795	-0.164159
ELK4	0.029745	-0.16446
NUDT16L1	0.0477049	-0.164504
LOC152667	0.011225	-0.165151
LOC401280	0.0260491	-0.165283
BRMS1L	0.0395839	-0.165362
WHSC1L1	0.0343476	-0.165622
LOC654235	0.0481714	-0.165709
HS.540271	0.0341251	-0.165729
LILRA3	0.0194401	-0.165845
HS.538760	0.00983309	-0.16588
PVRL2	0.0323469	-0.165911
AKAP4	0.0312596	-0.166095
PPEF1	0.0230306	-0.16622
RPL6	0.0363529	-0.166433
LOC283970	0.0285831	-0.166578
LOC650681	0.0270631	-0.166685
HS.540680	0.0348377	-0.16682
LOC340268	0.0465932	-0.167261
UBOX5	0.0338095	-0.167293
LOC731742	0.0401018	-0.167325
HS.573502	0.038591	-0.167355
HS.571725	0.0451261	-0.167378
CDH22	0.0315974	-0.167474
LOC651219	0.0332179	-0.167519
HS.560578	0.036471	-0.16752
EYA2	0.016552	-0.168125
FXYD3	0.00942217	-0.168314
OVOS2	0.031098	-0.168421
HS.481552	0.0171638	-0.168482
MTBP	0.0266379	-0.168532
KIAA1549	0.0240548	-0.168651
HS.570550	0.0106522	-0.168778
HS.538632	0.0284854	-0.168898
FCRL5	0.0394396	-0.169075
OR12D3	0.0258265	-0.169405
C13ORF16	0.0166376	-0.169589
KLHL14	0.0385219	-0.169688
HS.560896	0.0234091	-0.16982
CLEC12A	0.0478556	-0.170309
C1ORF67	0.038429	-0.17031
EME2	0.009413	-0.170564
RASEF	0.0380426	-0.170608
GPR107	0.00805452	-0.170719
HS.525400	0.0458438	-0.170824
LOC650836	0.0445959	-0.170841
SLC25A30	0.0435799	-0.170915
OTOP1	0.0210186	-0.170968
HS.151158	0.0174043	-0.171019
HS.170964	0.0374213	-0.171137
LEAP-2	0.0470426	-0.171506
LOC643932	0.043189	-0.171545
HS.543281	0.0351289	-0.172064
FGF16	0.0197214	-0.1722
ATP6V1C2	0.00873876	-0.172244
TET2	0.0147156	-0.172514
HS.537614	0.0181041	-0.172629
HS.566265	0.0105157	-0.172826
HS.382162	0.0105327	-0.173005
HS.561472	0.0164473	-0.17311
HS.584253	0.0367171	-0.173529
HSP90AB2P	0.0221884	-0.17422
LOC650787	0.0399464	-0.174237
CNBD1	0.0293072	-0.174286
LOC732381	0.0082823	-0.174398
TCHH	0.0177438	-0.175071
HS.542356	0.0486541	-0.175138
HS.413397	0.0131185	-0.175164
HS.120653	0.0219374	-0.175669
OSAP	0.0384173	-0.175822
HS.196595	0.0138085	-0.175897
HS.249352	0.0262116	-0.176188
EPHA2	0.0118224	-0.176219
HS.569596	0.0157723	-0.176249
LOC644045	0.0132157	-0.177113
HS.563224	0.0224965	-0.1773
DEPDC5	0.0490412	-0.177358
HS.582810	0.0312424	-0.177386
HS.540798	0.0403688	-0.1774
GPR34	0.0228193	-0.178306
LOC642861	0.0292975	-0.178315
CDK5RAP1	0.0123923	-0.178403
SMARCA2	0.0251473	-0.178801
HS.170701	0.00208964	-0.178847
LOC653394	0.0499281	-0.178906
ZNF655	0.0480193	-0.178957
FCAR	0.031343	-0.178989
C19ORF53	0.0467598	-0.179221
RAP1A	0.0249898	-0.179384
KRTAP4-3	0.0202624	-0.17954
RBM	0.0289135	-0.179568
TRMT6	0.0463815	-0.179689
HS.568740	0.010384	-0.179771
FLJ90680	0.0325386	-0.179881
HS.304539	0.00915026	-0.180006
HS.559482	0.0469055	-0.180199
HS.538708	0.0133549	-0.180216
HS.196069	0.0260814	-0.180286
LOC651450	0.0463827	-0.180528
HS.437108	0.0458333	-0.180594
YRDC	0.0381168	-0.180825
RELT	0.00994035	-0.180841
PGLYRP3	0.00177493	-0.181073
UGT2A1	0.00248455	-0.181195
HS.291528	0.0388813	-0.18128
ADAMTSL4	0.0438439	-0.181609
ZNF747	0.0475467	-0.181645
GRIP2	0.027599	-0.181795
HS.566956	0.0388097	-0.181801
HS.565535	0.0309845	-0.182016
TSHR	0.00356899	-0.182118
RPA4	0.0296144	-0.18216
TMEM30B	0.0358699	-0.18233
KCNA4	0.020921	-0.182337
LOC651333	0.0298143	-0.182374
DLEU2	0.00251478	-0.182809
HS.542819	0.00323135	-0.183231
SH2D4B	0.0178544	-0.183283
CEP170	0.0222635	-0.183691
RET	0.021078	-0.18374
PLA2G3	0.00935398	-0.183852
HS.552709	0.0377268	-0.184429
ZNF224	0.00732879	-0.184709
PMEPA1	0.0120783	-0.184755
GSTA3	0.0285243	-0.184783
HS.538759	0.0352864	-0.185144
LOC642196	0.0206028	-0.185244
HS.566889	0.0379779	-0.185258
SIGLECP16	0.044867	-0.185261
EXOC3L2	0.0296322	-0.18558
RNASE11	0.0473905	-0.1856
HS.544765	0.00826459	-0.185606
COQ6	0.0280817	-0.185621
OR2L1P	0.00617627	-0.185701
BCCIP	0.0208315	-0.185718
HS.536125	0.0482731	-0.185845
C3ORF59	0.0299047	-0.186139
LOC388524	0.003955	-0.186294
HS.530149	0.0290029	-0.18679
DNAJC9	0.0153783	-0.186916
MAGEE2	0.0393538	-0.186936
BNIPL	0.0179244	-0.186952
ERCC8	0.0169379	-0.187092
LOC392979	0.0460431	-0.187893
HS.540234	0.00808836	-0.188073
HS.578383	0.00683021	-0.188511
DHRS9	0.0192006	-0.188803
HS.573503	0.00876755	-0.189147
HS.541222	0.0107759	-0.189824
SCP2	0.0225867	-0.190004
ZNF553	0.00550259	-0.190162
USP42	0.01691	-0.19037
COG5	0.0458862	-0.19053
XKR6	0.0412664	-0.190573
FBXO27	0.0254582	-0.19064
CRYBB1	0.00842599	-0.191174
TFF2	0.00540909	-0.191494
SLC38A8	0.0143155	-0.191534
N4BP2L1	0.0274683	-0.191566
KRT74	0.0164126	-0.191952
OSBPL7	0.0479034	-0.192033
B3GALNT1	0.0450251	-0.192068
HS.128527	0.0281064	-0.192211
LOC643082	0.00424867	-0.192236
HS.583854	0.0483928	-0.192396
SMAD1	0.0101615	-0.192404
OR4F3	0.0388068	-0.192478
LOC646762	0.0248302	-0.192826
MEX3B	0.0369294	-0.19297
YIPF3	0.032652	-0.193727
FLJ44790	0.0253015	-0.193777
PNOC	0.0311136	-0.194109
HS.566867	0.00672462	-0.194271
JRK	0.0307815	-0.194354
LOC648600	0.00289313	-0.19466
HAS3	0.019536	-0.19468
HS.543898	0.000992462	-0.195026
CIDEC	0.0175617	-0.195361
HS.559454	0.0400379	-0.19658
ZNF554	0.0183773	-0.196653
KLK15	0.00518007	-0.196808
MTMR11	0.0360069	-0.196945
ZNRD1	0.036193	-0.196955
OGT	0.00852836	-0.198325
ZNF197	0.0308946	-0.198836
KRTAP15-1	0.0130896	-0.19905
LOC728554	0.0270243	-0.199287
DEFB32	0.0147564	-0.199566
C10ORF51	0.0489627	-0.200144
LOC653352	0.0436064	-0.200289
CSH2	0.0195453	-0.200312
C20ORF116	0.0056215	-0.200654
MEP1A	0.0462809	-0.200752
HMGA1	0.00651455	-0.201171
LOC650909	0.00936871	-0.20141
WWP1	0.0332673	-0.201435
HS.540180	0.00261669	-0.202068
RAP2A	0.0237332	-0.202108
HS.543138	0.0459829	-0.202309
LOC732139	0.00454208	-0.202573
LOC646011	0.00611392	-0.202777
HS.564653	0.0210813	-0.202857
NOL8	0.0402099	-0.203031
CHST11	0.0135047	-0.20309
LOC643922	0.00674187	-0.203189
LOC652517	0.00269045	-0.203232
REPIN1	0.0112488	-0.203311
DGKA	0.0353503	-0.203562
LOC647193	0.00934184	-0.203672
IL15	0.0154764	-0.203834
TAF4	0.0429643	-0.204179
DSEL	0.0311906	-0.204254
LY6G5C	0.0399612	-0.204444
STK35	0.036134	-0.204917
AGER	0.0469605	-0.204978
CDK5RAP3	0.0325213	-0.205094
HS.579409	0.0130395	-0.205344
KIAA0430	0.0416199	-0.205363
AIM1L	0.0142465	-0.205548
PSMD12	0.0467026	-0.205564
PAXIP1	0.0346169	-0.206098
LOC645899	0.00381204	-0.206102
HS.562889	0.022532	-0.206607
HMBS	0.0308596	-0.20661
HS.191395	0.00490863	-0.206676
RARB	0.0185994	-0.207039
NPY5R	0.00641953	-0.207082
TNNI3	0.0160587	-0.207243
INOC1	0.0193422	-0.207336
CACNA1F	0.0240717	-0.207602
HS.518414	0.040109	-0.20776
HIP1R	0.0448105	-0.207792
IL1RN	0.0278907	-0.207956
HS.566482	0.0241423	-0.208305
EMILIN3	0.0164872	-0.208513
KCTD14	0.0127007	-0.209173
HS.544434	0.01405	-0.209179
HHCM	0.0116192	-0.209364
HS.60556	0.0175047	-0.209512
RHOV	0.0319292	-0.209602
LYPLA2P1	0.0305087	-0.209775
PAIP2B	0.045334	-0.210005
LOC650853	0.00611536	-0.21016
POGZ	0.0486801	-0.210249
ZNF432	0.0396674	-0.210296
GDF6	0.00296055	-0.21051
NEK10	0.0359906	-0.210554
TLK2	0.0389233	-0.210585
PDCD2	0.0280977	-0.210629
HMGN3	0.00935965	-0.21064
RSPO4	0.0125642	-0.210729
LOC651732	0.00468355	-0.21107
LOC651576	0.012202	-0.211199
ONECUT3	0.00142599	-0.211316
MRPL4	0.018995	-0.211427
LOC644899	0.0135439	-0.211574
HS.578359	0.0111846	-0.211723
LOC649991	0.00590108	-0.212386
OGFOD2	0.0317184	-0.212848
TBRG4	0.021459	-0.21288
MC2R	0.019037	-0.212919
ARPM1	0.0419203	-0.212949
OR13J1	0.0133779	-0.213232
GTPBP8	0.0482644	-0.213384
HS.540270	0.00680451	-0.21346
TAC1	0.0302304	-0.213577
MED15	0.0248252	-0.213814
LOC653319	0.0129314	-0.214161
RBM4	0.0327529	-0.214863
RLF	0.0413287	-0.214864
PSPN	0.00494668	-0.216194
GPR55	0.0165347	-0.216237
C7ORF41	0.0349908	-0.216381
LOC644262	0.0469542	-0.216783
C14ORF101	0.00607607	-0.216888
WDR75	0.0405198	-0.21699
KCNJ14	0.0215528	-0.217101
HS.444692	0.00436921	-0.217348
HS.147526	0.0225644	-0.217492
DDX17	0.0470975	-0.217716
ESRRA	0.0249721	-0.217814
MRPL10	0.00353472	-0.218221
TMEM151	0.0127093	-0.218467
HS.545277	0.029144	-0.218573
GBP6	0.0148544	-0.219237
GPRIN3	0.0202221	-0.219378
ECM1	0.0284976	-0.219774
GRIK2	0.023629	-0.219913
ZUFSP	0.0450474	-0.220173
HS.559864	0.0127731	-0.220322
TRIM41	0.0456811	-0.220361
HS.543210	0.0192655	-0.220621
PLEKHG7	0.00652352	-0.220727
ATL3	0.0120376	-0.220758
TMEM45B	0.0293686	-0.220849
FBXL10	0.0418651	-0.220923
METRNL	0.0237348	-0.221087
LOC391767	0.0304314	-0.221115
ZNF142	0.0143349	-0.2215
ATP2A1	0.0176771	-0.221544
LOC643169	0.0331062	-0.221814
HS.382684	0.00246414	-0.221818
MTA1	0.0183169	-0.22203
ASCC3	0.0326762	-0.222616
HS.147381	0.0069215	-0.223261
OR10H4	0.0194234	-0.224473
SPATS2	0.0377683	-0.224686
MTRF1	0.0108846	-0.224762
C4ORF23	0.0435655	-0.225046
ROGDI	0.0390846	-0.225818
DIRAS3	0.0304997	-0.226135
LRRC37A3	0.00227716	-0.226457
HS.126245	0.0224404	-0.226458
LOC441052	0.00900428	-0.228088
LOC134466	0.00491149	-0.228765
MUC12	0.0240241	-0.228788
HS.541362	0.0082737	-0.229461
ABCC11	0.00525395	-0.229542
SLC36A1	0.0494182	-0.230022
RAB12	0.0301786	-0.231058
HS.555138	0.00162333	-0.231149
HS.578107	0.0127833	-0.231161
TMEM188	0.0170678	-0.231658
RABEPK	0.0491844	-0.231819
MED18	0.0366078	-0.232087
LOC645084	0.0283323	-0.232411
HS.58013	0.00608102	-0.232553
UBXD7	0.0323503	-0.232936
CDKL3	0.0169501	-0.233105
LOC648987	0.0260581	-0.233105
DLG7	0.0332949	-0.234301
CERK	0.0363628	-0.234876
ZNF573	0.0197924	-0.234886
UGT2B7	0.014979	-0.235105
CSDE1	0.00114797	-0.235319
SUSD5	0.035522	-0.235736
CDY1B	0.0060695	-0.235997
LOC648752	0.0270112	-0.236047
PDIK1L	0.00907143	-0.236452
DTX3	0.0273535	-0.236473
B3GAT3	0.0212664	-0.236574
ATP12A	0.043975	-0.236896
C16ORF56	0.0337312	-0.237043
RTN2	0.0297212	-0.237279
B3GNT4	0.0431254	-0.23729
TULP4	0.0311177	-0.239098
KCNJ1	0.00585321	-0.239422
VCL	0.0187955	-0.239762
HS.539461	0.0290843	-0.240096
UBE2V1	0.00727924	-0.24014
PIK3CA	0.00527914	-0.240282
UBE2F	0.00663929	-0.24035
HS.565166	0.00986046	-0.240353
HS.540335	0.0441096	-0.240417
RAPGEF1	0.024169	-0.240736
HS.557339	0.0366654	-0.240853
CTCFL	0.00530837	-0.242439
C11ORF17	0.0117182	-0.243166
HS.581822	0.000413999	-0.243686
ATP5I	0.021911	-0.244721
NGF	0.0421652	-0.24513
ING1	0.0349656	-0.245252
DHDH	0.0346426	-0.245819
BMP2	0.0325719	-0.245872
ONECUT2	0.0484534	-0.246012
HS.560407	0.0244768	-0.24627
HS.106234	0.0340676	-0.246379
MRPS15	0.0212233	-0.246528
CCNE1	0.00736161	-0.246559
KBTBD8	0.0492927	-0.24676
GEMIN7	0.0031263	-0.246871
MRPL27	0.019191	-0.247093
KIAA1024	0.0238263	-0.247773
HS.540503	0.0296384	-0.247812
FERMT1	0.0301134	-0.24787
HS.571515	0.0307646	-0.248297
HEXDC	0.0388246	-0.248634
AATK	0.0187786	-0.249121
WBSCR18	0.0489746	-0.249252
ZBTB45	0.0303785	-0.249783
OPRL1	0.0175286	-0.251014
SOLH	0.0135078	-0.251159
RASGRF1	0.0256508	-0.253897
LOC651096	0.0037105	-0.25399
HS.299279	0.0463974	-0.254048
RPUSD4	0.013965	-0.254364
LOC646444	0.0254085	-0.255129
ADCK5	0.017029	-0.255133
RPSA	0.0138491	-0.255324
ADAM22	0.034182	-0.255773
RECQL4	0.00256598	-0.256126
THSD3	0.0216872	-0.256794
HS.564154	0.0456862	-0.256919
CTGLF3	0.00937948	-0.257146
C6ORF114	0.00199583	-0.257175
GALT	0.0157975	-0.257531
GPR12	0.0493078	-0.257957
NUPL2	0.033548	-0.258039
HS.561963	0.00803736	-0.258069
NOL5A	0.00846285	-0.258877
HS.389313	0.00445348	-0.260488
BTBD14B	0.0286111	-0.260663
ACSS2	0.0262889	-0.260743
ALG9	0.011588	-0.260945
LOC554203	0.0273511	-0.261102
UBFD1	0.04715	-0.261241
OSBPL8	0.0379314	-0.261628
FAM53B	0.0453763	-0.262252
C1ORF218	0.0480126	-0.262444
FKBP3	0.0364023	-0.263089
ZNF133	0.0328314	-0.263132
TNFSF9	0.0466824	-0.263184
NSUN5B	0.0247956	-0.26425
AKT3	0.00606494	-0.264404
KLK5	0.0378796	-0.26516
MRPL41	0.0156363	-0.265724
C7ORF26	0.0100667	-0.266207
KLHDC5	0.00693208	-0.267284
C12ORF30	0.00988291	-0.267451
RRS1	0.036972	-0.268035
TAZ	0.0232796	-0.268435
TBK1	0.0118391	-0.268582
NSUN5	0.0449049	-0.268866
USP32	0.046193	-0.26894
MTMR15	0.000845377	-0.26936
ABCG1	0.0483788	-0.270148
FANCA	0.00422143	-0.271165
DPY19L4	0.0272643	-0.27179
VAV1	0.0179639	-0.271977
MAGMAS	0.0369435	-0.272672
MDGA2	0.0113505	-0.272898
AQP7P2	0.00349035	-0.273356
SEMA4B	0.00760305	-0.273801
PDE4A	0.0256292	-0.274649
REEP6	0.0326732	-0.274681
NR1I2	0.00624199	-0.275478
C12ORF25	0.00706801	-0.275802
HS.560980	0.00184334	-0.27657
HS.547260	0.0381609	-0.276931
LOC652513	0.00816784	-0.277268
HS.537420	0.0172187	-0.277468
HS.577888	0.044988	-0.278682
MYO7A	0.0340763	-0.279478
ADCK2	0.0159969	-0.280435
HS.537616	0.0292997	-0.281186
LRRC3	0.00252854	-0.282091
SAC3D1	0.0178039	-0.282492
STOX2	0.0395626	-0.28285
HS.385784	0.0240011	-0.283339
ARPC1A	0.0134863	-0.284206
GPR162	0.0252249	-0.28451
TUBA1B	0.0216416	-0.285004
BCAT1	0.0366103	-0.285042
CCT5	0.0414011	-0.285914
YPEL3	0.0156692	-0.286452
NOS2A	0.014582	-0.286515
CAPRIN2	0.0464489	-0.287633
ZNF271	0.0364754	-0.288464
ZNF213	0.0426684	-0.289762
STRC	0.0471662	-0.290163
TFPT	0.0481296	-0.290344
ARID5B	0.0262632	-0.291006
PARC	0.00389859	-0.291675
TCEAL4	0.00509904	-0.292727
ZNF324	0.0259306	-0.293242
HYLS1	0.0286307	-0.293943
LOC440934	0.0259407	-0.294431
ZC3H7B	0.0274822	-0.294463
KCNK3	0.0402526	-0.295025
FREM1	0.0215133	-0.296969
FLJ43806	0.00475653	-0.296985
TNRC6A	0.0102249	-0.297001
ZSWIM6	0.0417055	-0.29795
SYPL2	0.00672454	-0.298058
DNMT1	0.0219187	-0.298464
TBC1D10B	0.0273664	-0.298501
CTSK	0.0101469	-0.298956
EIF4E1B	0.0138615	-0.29909
FASTK	0.0133379	-0.299926
HS.126768	0.007965	-0.300113
STK39	0.0170763	-0.30017
SMARCD3	0.0355479	-0.300304
THBS3	0.0453269	-0.300378
ATP2C2	0.00131297	-0.300444
TUBAL3	0.0432839	-0.300575
HDAC5	0.0208019	-0.301134
ACCN4	0.0310407	-0.301205
UBR2	0.00535428	-0.301663
MZF1	0.00779551	-0.301751
KIAA1602	0.0120437	-0.301778
NDUFB8	0.0366798	-0.302588
PPIL3	0.007125	-0.302673
CD22	0.0380941	-0.303578
ATXN10	0.012713	-0.303861
LCOR	0.035438	-0.304876
HS.571151	0.0275005	-0.304885
CXCL9	0.00370878	-0.304999
FEZ1	0.0131104	-0.306026
ANXA11	0.026302	-0.307022
GGTL3	0.0284753	-0.309381
SULT1A3	0.00324142	-0.3095
PALM	0.0424863	-0.309698
PIK3R5	0.0398797	-0.311901
GHR	0.0153926	-0.313056
RSAD1	0.0150067	-0.31329
HS.388287	0.0323324	-0.313444
TMEM31	0.0142383	-0.313521
C2ORF44	0.00323534	-0.314554
HS.293184	0.0314909	-0.315067
HS.567088	0.0177545	-0.315518
SNRP70	0.00764013	-0.315842
SMCP	0.044388	-0.315948
SH3MD4	0.00118258	-0.316272
NIPA1	0.0040326	-0.316517
BLM	0.023364	-0.317338
LRRN1	0.0346009	-0.319735
LOC647174	0.00070143	-0.32007
SMC4	0.00506676	-0.32135
SLC7A6	0.0183537	-0.321588
SNRK	0.00309001	-0.321591
PPP2R5B	0.0259958	-0.321963
HS.444999	0.00802196	-0.32197
LOC653778	0.0143481	-0.322125
PLCB4	0.000844395	-0.322435
COL16A1	0.0253745	-0.323366
EDC4	0.0316451	-0.324165
PDE8B	0.0169076	-0.324399
C16ORF14	0.00824443	-0.324955
HECW2	0.0140981	-0.325554
HS.569318	0.0399807	-0.32576
NTN4	0.0218953	-0.325912
HS.545615	0.0175914	-0.325937
ATG16L1	0.0085093	-0.326223
MYO1B	0.0248033	-0.327403
FAM133B	0.0186548	-0.327633
LOC653438	0.0260979	-0.328852
RB1CC1	0.0325583	-0.330174
ST6GALNAC6	0.0480958	-0.331453
CFHR1	0.0362152	-0.331826
ZNF545	0.00169597	-0.332292
SULF2	0.0134948	-0.333931
PIP5K1B	0.0164346	-0.334735
ABCA7	0.00194761	-0.335352
MEGF11	0.0462739	-0.336036
HS.187816	0.00544499	-0.33754
ACVR2A	0.0405775	-0.337609
AP4B1	0.00443747	-0.339082
CCDC32	0.00321813	-0.340081
MAP3K4	0.00924724	-0.340332
HS.231861	0.000809673	-0.341272
KTELC1	0.00877353	-0.343795
FLJ20254	0.0320103	-0.344519
LRMP	0.0140718	-0.344723
CCDC34	0.0134513	-0.34496
KLC2	0.0332911	-0.346964
[truncated: 249 more rows]

## Sheet: Table S5
Table S5:	DEGs found between F-AD vs. F-controls in the CA3 hippocampal subfield
GeneSymbol	p.value	logFC
RGS1	0.00117826	2.53115
SLC39A12	0.00663484	1.67409
ADM	0.00419006	1.60846
FOS	0.00109004	1.56897
SERPINA3	0.01104	1.54506
MGP	0.0219105	1.38324
EFEMP1	0.0069158	1.32727
CD163	0.0037207	1.31652
SFRP2	0.0324474	1.30423
FLJ10916	0.00621175	1.29407
AGTRL1	0.00719877	1.2896
EMP1	0.000301401	1.22357
GJA1	0.00973718	1.20746
ANXA1	0.0091368	1.20267
CCL2	0.0129049	1.19846
VIM	0.000987769	1.12811
CA2	0.00644455	1.11966
CD44	0.0416676	1.08383
PRODH	0.0129809	1.08233
MYH11	0.03336	1.06731
MGST1	0.030111	1.04821
ZFP36	0.0055512	1.03951
GPM6B	0.00169215	1.03024
C1S	0.0116448	1.01443
ENPP2	0.0167926	0.982817
ALDH1L1	0.0202642	0.982124
SEPP1	0.00509247	0.979693
SOX9	0.00800538	0.979603
DTNA	0.00728719	0.979588
HSPA2	0.0021448	0.957787
TMEM10	0.0106694	0.957179
RARRES3	0.00649255	0.956389
TPD52L1	0.000274244	0.943503
ECHDC3	0.0187609	0.934289
S100A10	0.00803111	0.931305
CYP1B1	0.00574724	0.915353
SRPX	0.0343356	0.914127
PPAP2B	0.0103896	0.912217
LITAF	0.000488665	0.912129
LAPTM4B	0.00172106	0.909044
SLCO1C1	0.0162171	0.907308
CPVL	0.0393431	0.90391
GPR177	0.00229991	0.901187
IL8	0.0297106	0.900195
C11ORF70	0.0315522	0.884169
HSDL2	0.00265675	0.881194
ACTG1	0.00272311	0.877207
AQP4	0.0355616	0.875322
ANXA2	0.00530196	0.874783
ACTG2	0.0164212	0.860739
F3	0.00663242	0.860444
CYR61	0.00934546	0.844247
CCDC109B	0.00257331	0.839454
P8	0.0023306	0.835474
CD99	0.00226582	0.82755
HIST2H2AA3	0.00927337	0.825574
DOCK7	0.00285982	0.824918
AGA	0.0137026	0.822479
BBOX1	0.0240018	0.821057
GSN	2.27498e-05	0.820523
TMED10	0.00090288	0.814421
ALDH4A1	0.0257395	0.813231
SEC14L2	0.0031469	0.804941
HSPB8	0.0132328	0.802246
LOC387763	0.00629774	0.796844
EVI2A	0.0266168	0.78983
AGT	0.0456053	0.788649
YAP1	0.00420064	0.785035
PRNP	0.0281739	0.781539
TCEA3	0.0226343	0.776429
PBXIP1	0.0100541	0.772389
TMED10P	0.000591379	0.772385
BCKDHB	0.0143602	0.771192
HIG2	0.00736323	0.768059
COLEC12	0.00481439	0.765873
RDX	0.000281338	0.765402
TRIP6	0.00164601	0.764186
SPP1	0.0254752	0.753474
ART3	0.0131661	0.746943
GALNTL2	0.0429399	0.746724
IGFBP7	0.0379232	0.745673
HS.572752	0.018343	0.743163
JUNB	0.0106999	0.741098
SYNC1	0.000946206	0.740568
MAPK4	0.0172128	0.737899
SSPN	0.0324607	0.728155
PIGP	0.00530447	0.726404
METTL7A	0.00108509	0.723818
PPP1R1B	0.0300835	0.722568
AMOT	0.0185929	0.720353
GATM	0.027359	0.719763
RDH10	0.00232043	0.714567
CLCA4	0.00115012	0.709087
SPARC	0.0281539	0.708571
LOC649143	0.0302782	0.706165
ESD	0.00911068	0.705904
BHLHB2	0.00451326	0.701756
SPARCL1	0.00352653	0.700247
LOC653566	0.00858027	0.696078
DDAH1	0.0277222	0.686614
CALCOCO2	0.00019736	0.68519
NTRK2	0.0255704	0.684704
MYL5	0.0092844	0.683022
MYLK	0.00549438	0.682678
B3GALTL	0.0112686	0.682038
CYBRD1	0.026589	0.679285
HLA-DRB4	0.0292073	0.679048
ATP5F1	0.0386582	0.678449
MFAP4	0.0117828	0.675789
PLP1	0.0180559	0.675388
PIR	0.00956495	0.674615
RNASE1	0.023064	0.674424
PNPLA4	0.00458788	0.674204
Septin 11	0.00236145	0.673502
CTSD	0.0302954	0.672014
SLAIN1	0.00120842	0.671053
PFKFB3	0.00124272	0.670191
SERPING1	0.0347707	0.668188
ME2	0.0488863	0.666871
VASN	0.0493661	0.664857
GYG1	0.0136976	0.663716
ACSM5	0.016137	0.663634
C10ORF65	0.0141955	0.659443
METRNL	0.0197033	0.657851
NUPR1	0.0307016	0.657473
CYP4V2	0.0385461	0.6551
HIST2H2AC	0.0189964	0.653465
LOC651894	0.0265529	0.651158
PQLC3	0.016085	0.650292
LRIG1	0.0344885	0.6502
DAD1	0.00153947	0.64763
CD14	0.0361126	0.64658
PRDM16	0.0261335	0.645331
NEDD9	0.0133397	0.643813
IDH2	0.0188194	0.637706
TUBA1A	0.0412816	0.637582
ACTB	0.00425591	0.63733
ERBB2	0.0357085	0.635056
PRTFDC1	0.0163581	0.634831
CLIC4	0.0017838	0.634141
CLDN11	0.0121855	0.633585
MRPS28	0.0461314	0.632742
ETFA	0.00421121	0.632583
SLC25A43	0.00454848	0.630877
S100A13	0.0333377	0.62955
EGFLAM	0.0267094	0.628479
CD9	0.0299066	0.628424
FLJ22167	0.0104733	0.62674
ITGAV	0.000539116	0.626464
MOBKL2B	0.000953166	0.625873
GOLPH4	0.0485661	0.625672
ENDOD1	0.00219664	0.625447
ACBD7	0.0331757	0.623205
C1R	0.00200907	0.622298
C4ORF18	0.0249029	0.622146
PRDX4	0.0138034	0.621249
C1RL	0.0135193	0.620799
MOG	0.0353417	0.620524
TGFBR3	0.00782528	0.620381
STOX1	0.0432268	0.618978
SLC44A1	0.0119728	0.618266
NPC2	0.0331882	0.617931
HSPB7	0.0260292	0.617448
MORN2	0.0168428	0.616633
RASL12	0.0297944	0.616428
C10ORF32	0.0278038	0.614199
CXCR7	0.0101041	0.613212
PGM1	0.000113515	0.612166
FXYD1	0.0201799	0.611893
SRP14P1	0.0195076	0.610408
SFT2D1	0.00455562	0.60861
ARFGAP3	0.000944937	0.608304
NINJ2	0.0315391	0.607913
MGMT	0.0393294	0.606777
MSN	0.0272842	0.606354
ANXA5	0.00379989	0.605722
TSPO	0.00242757	0.605266
PDIA3P	0.00133807	0.604784
PAPLN	0.0366998	0.603273
DAZAP2	0.00179997	0.602799
HSD17B14	0.0121345	0.602155
SOX2	0.0301267	0.601982
C10ORF116	0.00658934	0.601584
GRAMD3	0.00610241	0.601345
MFSD1	0.0053074	0.600613
CSRP2	0.0348964	0.600201
LOC644863	0.00757861	0.599391
FAM14A	0.0357088	0.598741
ELOVL5	0.00461254	0.598672
TSPAN3	0.0411643	0.598501
ADHFE1	0.0371616	0.598474
SUCLG2	0.00502697	0.596373
LOC645058	0.00200224	0.596105
PHYHD1	0.0144618	0.595974
PI16	0.0178746	0.595575
EBI2	0.0175465	0.595357
MAL	0.017057	0.594425
HAT1	0.00343419	0.5943
GTF2H5	0.0170523	0.593031
DLD	0.0134586	0.592791
HADHB	0.00285907	0.591495
BEST1	0.0237836	0.591321
NFE2L2	0.00466519	0.591124
ZMYND12	0.0274392	0.59081
C9ORF61	0.0286821	0.590738
BCAR3	0.012337	0.590198
SRP14	0.00787664	0.588904
RHOG	0.00479408	0.588129
MYBPC1	0.0488373	0.586505
MAFB	0.00637192	0.583822
CTNND2	0.00467968	0.583406
HES1	0.001355	0.583312
PRDX3	0.0371094	0.583279
ALDH7A1	0.0164651	0.582595
SMC2	0.013037	0.582143
LOC644063	0.0268578	0.579625
LYVE1	0.00414519	0.579568
GYG2	0.0318946	0.577299
FLJ38482	0.0216561	0.576039
LHFP	0.00114558	0.574945
LOC647346	0.0468721	0.574429
RAB34	0.00417722	0.573808
M6PRBP1	0.0140965	0.572836
TP53BP2	0.039386	0.571505
TJP2	0.0168085	0.570609
GALC	0.0181227	0.569329
MXRA7	0.00183537	0.568505
NHS	0.0398456	0.567867
LOC646567	0.00540299	0.56729
TMEM77	0.00405299	0.567262
PTTG1IP	0.00662948	0.566191
SGSH	0.0389061	0.566006
FKSG30	0.0454043	0.564344
SPPL2A	0.0498946	0.564173
DYNLT1	0.00271147	0.563924
PLSCR4	0.0200011	0.563728
HLA-A	0.00898393	0.563346
SOD2	0.0228498	0.562891
ABCA8	0.0355977	0.562851
PPAP2A	0.0151703	0.562303
DDX21	0.000901402	0.561996
RNASE4	0.0205031	0.561976
CCDC23	0.00454633	0.561494
CTSH	0.0292353	0.561054
BNIP3L	0.0163446	0.558192
PMP22	0.0241216	0.557624
C14ORF152	0.0424314	0.557389
PON2	0.00516091	0.557233
TMEM123	0.000931272	0.556468
PLS3	0.0188968	0.55595
TST	0.0321244	0.555179
KATNA1	0.0178326	0.554997
ARL6IP6	0.00232141	0.551736
GCLM	0.0107415	0.551401
LAMP2	0.0299139	0.551086
HEPACAM	0.00570214	0.550962
DPYSL3	0.0208452	0.550814
ACPL2	0.0382264	0.549251
RFFL	0.0139437	0.549237
GEM	0.00913516	0.54812
GLIS3	0.0166208	0.545345
EFEMP2	0.0358954	0.544286
ALDH2	0.0136798	0.544064
AHNAK	0.0180436	0.543883
2003-03-01	0.0144301	0.54296
SERPINB1	8.83722e-06	0.541092
NDRG2	0.0303246	0.540929
LEPROT	0.0349795	0.540246
GABARAPL2	0.006373	0.538618
PDLIM3	0.0222504	0.53804
PLCE1	0.013588	0.538035
CXCR4	0.0302371	0.537433
PAICS	0.0203573	0.536656
TMEM144	0.0298196	0.536627
LOC653226	0.0206227	0.536139
PFKL	0.0278373	0.536011
PLOD2	0.00165785	0.535911
CPEB4	0.0351386	0.532075
RBM4	0.0418991	0.531759
ADFP	0.0137255	0.53142
HMGB2	0.00244082	0.530651
FCGRT	0.0315835	0.529612
FAM57A	0.0114242	0.528963
CTSO	0.00918965	0.528907
STXBP3	0.0310056	0.52874
AHCYL1	0.0363775	0.528515
RCN1	0.0154837	0.527952
S100A6	0.018483	0.527752
C9ORF46	0.025757	0.527583
GNA13	0.0198268	0.527364
Septin 8	0.00913413	0.527091
MRPL22	0.026309	0.526321
C7ORF57	0.0240251	0.52623
ATG4C	0.0150443	0.525316
SHRM	0.0337164	0.525154
B2M	0.00301592	0.52507
EYA2	0.0460651	0.52353
CAT	0.0215164	0.521533
CP	0.0454631	0.521533
LOC148915	0.0238224	0.521399
DSE	0.0143956	0.520287
ACTL6A	0.000194477	0.520137
GFAP	0.0349918	0.520039
NPC1	0.000220639	0.519704
RAB7L1	0.000482807	0.519171
Selenoprotein 15	0.0029461	0.518905
ACAT1	0.011593	0.518832
TMEM14C	0.00594004	0.518808
IFITM2	0.0332635	0.518553
CTSL1	0.0100838	0.518537
S100B	0.0415788	0.518255
GPR137B	0.0126651	0.516666
STAG2	1.59911e-05	0.516568
RAB9A	0.00306446	0.515764
ADD3	0.0435469	0.514002
FKBP9L	0.0155327	0.513123
EDG3	0.025089	0.513093
FTH1	0.000202569	0.512897
PDCD10	0.00531942	0.512794
ARPC3	0.018722	0.512003
C5ORF4	0.0291433	0.511239
HLTF	0.024152	0.51008
CUL4A	0.00288301	0.509317
C6	0.0167913	0.50917
RNF13	0.0250277	0.508598
PSIP1	0.0394076	0.508036
LAP3	0.0156286	0.507029
KDELC2	0.00107518	0.507023
C2ORF28	0.0208262	0.506851
SNTB1	0.0244756	0.506685
LIFR	0.00594079	0.505631
CAB39L	0.00290408	0.505618
SAP30	0.00711712	0.505475
RNF19A	0.00793131	0.505414
SELENBP1	0.0115983	0.505286
GYPC	0.0170715	0.504323
TNFRSF12A	0.000257658	0.504263
IFT88	0.022835	0.504121
SDC2	0.0268888	0.504095
LMBRD1	0.022915	0.501833
PGCP	0.0203886	0.50181
SAT1	0.00405859	0.501651
VAMP3	0.0341688	0.501611
ACAA2	0.000706268	0.501171
HS.5724	0.0147181	0.501063
SPRY1	0.0469721	0.500482
RENBP	0.00985769	0.498973
ANXA2P1	0.0164947	0.498885
SGK3	0.0267651	0.498457
NMD3	0.00927271	0.498291
WDR49	0.0349125	0.498144
CNBP	0.0240629	0.496082
SRI	0.0183784	0.495728
HADH	0.00429561	0.495537
TUBB6	0.0130994	0.494568
HMG1L1	0.0356219	0.494009
HPS5	0.00131752	0.491651
C10ORF58	0.0381037	0.490692
HS.537004	0.0292247	0.489624
LOC645385	0.0404132	0.489572
BCL2	0.0182866	0.488652
CITED4	0.00456684	0.487809
PRCP	0.016256	0.487578
SPCS1	0.0472632	0.48651
LXN	0.0239653	0.486484
NAE1	0.044703	0.486215
NXT2	0.00286545	0.485872
LOC730525	0.030152	0.484983
PRDX6	0.0261999	0.482912
TRAF3IP2	0.025747	0.482519
Septin 9	0.0265764	0.48217
EMX2	0.0419886	0.481992
ATP6V0E1	0.0146197	0.481836
PLCD1	0.00905956	0.481769
ZIC2	0.0038057	0.481443
SWAP70	0.0036954	0.481346
TPI1	0.00945052	0.481076
HLA-F	0.018377	0.480897
HS.570988	0.00380846	0.480622
HSD17B12	0.0223502	0.479807
CTSC	0.0382148	0.47947
MCEE	0.0166971	0.478553
PSMA3	0.0191056	0.477547
HACL1	0.041342	0.476956
PAOX	0.0061326	0.476739
C11ORF67	0.00118982	0.476435
IL13RA1	0.0181271	0.475891
HIST1H2BD	0.0404935	0.475205
CDC42	0.000569509	0.473888
TMED5	0.00175782	0.47328
AKR7A3	0.0311308	0.472826
CNN3	0.0044301	0.472129
BBX	0.00739844	0.471581
PPP2R3C	0.0166355	0.471214
SRBD1	0.0342525	0.469965
HMGCL	0.0159679	0.469961
CTNNA1	0.022398	0.469708
EIF5	0.0135118	0.469685
ANG	0.0322288	0.469582
PITPNC1	0.00907275	0.469306
EIF3F	0.00112531	0.46926
ASMTL	0.0274651	0.469052
TOR1AIP1	0.00636682	0.468703
C6ORF192	0.00938794	0.467416
HS.527103	0.0289828	0.465238
GCA	0.0347589	0.464582
LSM3	0.0115629	0.464251
ENTPD2	0.0367456	0.463923
PRDX1	0.00795291	0.463607
GSTP1	0.0362261	0.463509
PAIP2	0.039815	0.463395
PPA2	0.0270802	0.463331
LGALS1	0.0225631	0.462804
LOC646630	0.0153297	0.462417
CSRP1	0.00304528	0.462388
SLC39A1	0.0455122	0.462124
LOC347376	0.029427	0.461333
CNTNAP4	0.045419	0.461329
TGIF1	0.0178868	0.461122
TPST1	0.0335116	0.460841
AKR7A2	0.0211183	0.460607
FGF1	0.0307958	0.460592
PABPC1	0.00655374	0.460179
STOM	0.0225039	0.459667
WWC1	0.014899	0.459184
PHKG1	0.0441833	0.459094
LARP7	0.015661	0.458721
ALDH6A1	0.0361455	0.456851
CTSF	0.0015639	0.455997
LOC644739	0.00023226	0.455068
VIL2	0.0274608	0.454385
APOE	0.0443177	0.454018
MTFR1	0.00052054	0.453201
CMTM6	0.0177535	0.453077
TMEM116	0.0304952	0.452821
ZMYM6	0.000388422	0.452608
ALDOA	0.0260957	0.451269
C1ORF24	0.0126292	0.451134
STX8	0.0028672	0.450868
HMGN1	0.0169603	0.449138
GADD45A	0.00663584	0.449133
SCAND1	0.00986863	0.448358
DYSF	0.0464494	0.448224
PPIL1	0.0339995	0.448073
NR2F2	0.00158506	0.447473
RPLP0	0.0254767	0.446625
DC2	0.0125232	0.446602
PRKCQ	0.00354342	0.4462
SNX5	0.00643017	0.445376
KRCC1	0.0268549	0.444939
SLC31A2	0.0374035	0.444194
MCFD2	0.0283358	0.443846
HIATL1	0.0120747	0.442746
FUT8	0.0306233	0.44264
C20ORF30	0.00917783	0.442083
EEF1G	0.000264125	0.442009
SEC23B	0.0285627	0.441826
RAB5C	0.00143774	0.441379
ALG14	0.0143414	0.44132
FTHL8	0.0118629	0.441302
CLNS1A	0.0141618	0.439628
ABCC4	0.00985555	0.438996
LOC402251	0.038929	0.438745
DBI	0.0331842	0.438517
TMCO1	0.00577027	0.437868
TIMP4	0.00202462	0.437123
CDC42EP4	0.0366655	0.43711
CDKN1C	0.0396099	0.436704
LOC727761	0.000522035	0.435026
RBBP7	0.0321163	0.434236
ITGB1	0.0230664	0.434178
BRP44L	0.0311343	0.43389
LIMS1	0.000430437	0.433854
C10ORF63	0.0200154	0.433384
ZFP36L2	0.00840115	0.433009
RNASEL	0.000251515	0.432586
MRPL20	0.00908586	0.431972
GSTT2	0.00877963	0.431523
EIF4A1	0.000492595	0.431277
LOC285929	0.0193123	0.430962
LOC649049	0.0193948	0.430785
GPAA1	0.0132075	0.430638
PGK1	0.023428	0.430575
G6PC3	0.0339434	0.429625
DDT	0.014246	0.427696
LOC645489	0.0139252	0.427123
MGC33846	0.0212591	0.426696
DRAM	0.0166874	0.426446
CLN5	0.000828002	0.425909
ISLR	0.0394738	0.425699
FBXO2	0.00763811	0.425603
TMBIM4	0.0322769	0.425248
RETSAT	0.0359691	0.425007
AMY1C	0.0183829	0.424557
RPA1	0.00325309	0.424327
CAST	0.0223356	0.42361
MAPRE1	0.0132157	0.42356
GOLM1	0.0183421	0.423516
FTHL2	0.0102804	0.422452
LOC649150	0.00278428	0.421745
COPE	0.0166738	0.421701
KCTD3	0.0179996	0.421556
CST3	0.00819096	0.420767
RHOB	0.0055871	0.420673
TMEM93	0.0460739	0.420509
ALDH3A2	0.0204152	0.420285
CTPS2	0.00656074	0.419797
STAMBP	0.042227	0.419231
SLK	0.0155101	0.418242
TMEM69	0.032282	0.417899
BHMT2	0.0140619	0.417735
STAT3	0.00838978	0.417152
TMTC2	0.01087	0.416892
SGCE	0.0266062	0.416885
FAM134B	0.0400237	0.416777
SDHC	0.0195729	0.416592
FMNL2	0.00948577	0.415729
TMED7	0.0148917	0.414222
NOTCH2	0.0305376	0.414218
DYNC1I2	0.0379418	0.414138
FBXL5	0.0410214	0.413834
C9ORF103	0.0116103	0.413807
HS.552082	0.0374749	0.412719
EPB41L5	0.00970781	0.412242
C1ORF108	0.00781566	0.41224
SYPL1	0.0205966	0.412231
CYP2U1	0.0196612	0.412044
TSC22D4	0.0270837	0.409749
MANEA	0.0146142	0.409625
MRPL47	0.0451969	0.408955
Septin 2	0.00997919	0.408556
PPIC	0.00806955	0.408381
SEC11A	0.0030979	0.408082
VAMP7	0.0377628	0.407434
SLC35D2	0.00233477	0.407397
F11R	0.00154607	0.406253
TALDO1	0.0252082	0.406052
ACADS	0.0187585	0.40593
SLC35A5	0.0108926	0.405768
RPL23	0.0313824	0.405483
EIF3M	0.0437457	0.405364
LDHA	0.0410918	0.404619
AFF1	0.00187056	0.404509
ECH1	0.00205152	0.404296
USP48	0.0319308	0.40392
CSTB	0.0163285	0.403546
ZNF521	0.0129336	0.402361
GALM	0.00377277	0.402004
LYRM2	0.0416122	0.401756
ANKMY1	0.0269461	0.401728
NGDN	0.0400947	0.401406
CPS1	0.0225709	0.400953
HS.363526	0.00877143	0.399823
ABLIM1	0.0288015	0.399681
PSMD7	0.000892765	0.399586
PHF11	0.0174266	0.399323
CYP2J2	0.0338264	0.398391
SMC3	0.00114667	0.39772
ATG3	0.015627	0.397488
CD300A	0.035762	0.397258
NOPE	0.0139263	0.396376
TMEM149	0.0158103	0.396367
CFD	0.00555838	0.395637
BCL7C	0.0147215	0.39496
LOC652672	0.0350449	0.394839
PPIL6	0.036004	0.39404
DNASE2	0.00629934	0.393733
LOC643668	0.0326613	0.393644
DPY19L1	0.00094929	0.393554
LOC284988	0.0127222	0.393049
C10ORF26	0.0089503	0.392864
LDHB	0.0157722	0.392449
FPR1	0.0111003	0.39237
SEC22C	0.0287277	0.392346
LOC219854	0.0109163	0.391959
CDV3	0.0139451	0.391832
FEZ1	0.0318205	0.391675
AGTRAP	0.0393695	0.391334
LRRC23	0.0379701	0.391234
CCNG1	0.00481435	0.389178
DERA	0.0110533	0.389167
CHCHD2	0.00445612	0.389005
PLEKHG1	0.0376216	0.388596
PIPSL	0.0196234	0.387637
C14ORF100	0.0161442	0.387256
TMTC4	0.0251409	0.386919
HTRA1	0.00467982	0.386872
YPEL2	0.0460166	0.38687
LOC648638	0.0163205	0.386818
C3	0.023328	0.386699
MTUS1	0.00845818	0.38586
RGN	0.00572937	0.385709
FNTA	0.017876	0.385431
C6ORF130	0.024519	0.384386
MRPL21	0.0443977	0.383868
RIOK3	0.0102903	0.383478
MRPS18B	0.00148162	0.382987
TWSG1	0.0399081	0.382853
AK2	0.0177273	0.382398
FBXL3	0.0109427	0.381502
FIBIN	0.0445555	0.380784
FLJ22222	0.0474594	0.380744
PRPF40A	0.0125868	0.379149
COMMD6	0.0361181	0.378495
SPCS2	0.0126148	0.378282
AK3	0.0403757	0.378222
HTATIP2	0.0177708	0.377712
IK	0.0244395	0.377595
PHPT1	0.000656731	0.377488
BTD	0.0272209	0.376771
CYB5D2	0.00993355	0.376378
NUP37	0.0257356	0.375766
BRD8	0.0232541	0.375708
SLC25A20	0.0232993	0.375688
S100A16	0.036797	0.375558
KIAA0494	0.012884	0.37446
PFAAP5	0.0205327	0.374276
SSR4	0.026561	0.37394
COX17	0.0407427	0.373746
FZD6	0.0173802	0.373578
C1ORF83	0.0143542	0.373532
ATOX1	0.037696	0.373524
CAV2	0.00399999	0.372488
FERMT2	0.0288421	0.372091
GNG5	0.00396991	0.371826
CBR1	0.0402759	0.371717
PRRG1	0.0436207	0.371516
BATF3	0.00996649	0.370178
DDX3X	0.0120959	0.369985
MRAP	0.0161945	0.369805
CD302	0.0138351	0.369633
CUTC	0.00407358	0.369138
FOXO3	0.0032492	0.368984
HSD17B10	0.00393696	0.368872
POLR2J3	0.0130445	0.368571
LOC643599	0.0296051	0.36796
FTHL12	0.0170397	0.367784
ST6GALNAC3	0.000701624	0.36756
RAB7B	0.0293533	0.367463
POLR2G	0.0296832	0.367119
PIGC	0.0134577	0.366928
LOC391656	0.0259234	0.36692
STX5	0.00412911	0.366765
SASH1	0.0354209	0.366254
HS.290550	0.0146233	0.365669
CD58	0.0301122	0.365495
LOC440926	0.00796288	0.364782
GTF2IRD1	0.0102848	0.364374
LOC401052	0.0290987	0.364218
RNH1	0.0167618	0.363889
JMJD1A	0.0372926	0.363474
C14ORF147	0.0422694	0.363145
RNF5P1	0.00817647	0.362828
MTDH	0.0409203	0.362658
CLEC2D	0.00559014	0.362639
LOC390354	0.0295671	0.36218
PDCL	0.00586703	0.359831
IGSF11	0.0119536	0.359714
EFNA1	0.0180887	0.359497
RHOA	0.00507857	0.358896
C3ORF58	0.0113065	0.358606
RBMS1	0.0448187	0.357983
LOC150356	0.0399994	0.357922
COPZ1	0.00434109	0.357355
SEC61G	0.0228788	0.357184
C11ORF54	0.00459375	0.356953
APPL2	0.0334107	0.356192
RAMP1	0.014954	0.355781
SLC44A3	0.0338649	0.355675
C11ORF10	0.00498247	0.354985
CRYL1	0.00659046	0.354281
CDC14B	0.00944385	0.353482
KCNMB1	0.036263	0.353442
LOC731096	0.00221672	0.352945
ZNF185	0.0394204	0.352848
GNAI2	0.01934	0.352497
HNMT	0.0304981	0.351384
PAPD4	0.0242517	0.351301
TMEM147	0.0316519	0.350504
RRP15	0.039088	0.350345
C2CD2	0.0132956	0.350299
DCUN1D1	0.0105364	0.350164
SLC25A3	0.025581	0.349999
PSME1	0.000695032	0.3498
F13A1	0.0142048	0.349583
CRY1	0.0448199	0.349558
GSTO1	0.0201573	0.349255
BRD7	0.00443219	0.348552
SNRPF	0.0283679	0.348014
CLDND1	0.0378844	0.347676
APOD	0.0404045	0.347041
FBXO8	0.0104162	0.346681
C9ORF10OS	0.0241832	0.346629
LOC440093	0.0420711	0.346157
MRGPRF	0.0149502	0.346126
CHMP1B	0.0360891	0.345929
EIF4A3	0.0143153	0.345808
AGXT2L2	0.0141886	0.345704
LOC730740	0.0223425	0.345632
MTM1	0.0172388	0.344976
GTF2A2	0.0379694	0.344864
NNMT	0.000508369	0.344613
TMEM4	0.040951	0.344605
ERGIC3	0.0119604	0.344472
ACN9	0.0284794	0.343963
USP16	0.0238475	0.34323
NDUFA11	0.0479632	0.342987
TRAM1	0.0270056	0.342531
VKORC1	0.0134561	0.342519
GLYCTK	0.00309371	0.342489
WDR25	0.0315164	0.342329
HS.574778	0.00848266	0.342268
BNIP2	0.00385839	0.342208
SCO1	0.0301269	0.341776
STRN3	0.00307924	0.341701
NOL3	0.0174461	0.340911
AP3M1	0.0045726	0.340828
TRAPPC4	0.018426	0.340643
SPG21	0.0338899	0.340219
LOC645138	0.0113454	0.340116
FBXO30	0.0147553	0.339595
SMAD9	0.0199607	0.339076
SCAMP2	0.0153365	0.338927
RBL2	0.00611599	0.338625
MTA3	0.0235327	0.338393
RAC2	0.0222817	0.338231
HS.574286	0.0245971	0.338131
CCT2	0.0459287	0.338007
C1ORF198	0.0240138	0.337972
IDH3B	0.0467791	0.337472
SLC39A8	0.0163738	0.337071
TMEM59	0.0499859	0.336953
LOC644039	0.0358593	0.336627
UBE2L6	0.0437907	0.336152
UBE2A	0.0387231	0.335976
IWS1	0.0487302	0.335541
MNS1	0.0180462	0.335243
OSBPL11	0.0423505	0.335141
WDR51B	0.0221535	0.334858
BTF3	0.00601213	0.33476
GOSR2	0.0375812	0.334273
CUEDC2	0.00405792	0.334104
C9ORF119	0.00978804	0.33408
CALD1	0.0482968	0.33354
RPL22	0.00870337	0.333112
CMTM3	0.0115116	0.333008
RPS27L	0.0133967	0.332972
PARP4	0.0322836	0.332928
C5ORF32	0.0091526	0.332554
ZIC4	0.035086	0.332223
C11ORF1	0.0393885	0.332155
FAM18B	0.00454582	0.331862
SFRP4	0.0339542	0.331847
QPRT	0.047966	0.331598
RFXANK	0.0310703	0.331326
IL17D	0.0397607	0.331025
C14ORF135	0.0269636	0.330601
SNX1	0.0164432	0.330572
TM9SF1	0.0431217	0.3304
CTSB	0.0125118	0.330374
AK3L1	0.0334696	0.330312
SP3	0.0482635	0.329868
COMT	0.0193684	0.329647
HPN	0.019084	0.328659
BRI3	0.0231299	0.328171
UQCRFS1	0.00321644	0.327892
CLASP2	0.0453288	0.327727
TMED1	0.0382027	0.327492
PSMC6	0.0197642	0.327367
BLVRA	0.00288658	0.326884
EEF1A1	0.00249849	0.326869
SS18	0.0231016	0.326432
SPAG9	0.046353	0.326167
PLTP	0.0480353	0.326094
PGM3	0.0119803	0.325389
CENTB1	0.00903837	0.324681
CKLF	0.0400126	0.32434
SRP9	0.0261164	0.324331
PHGDH	0.0286773	0.324017
RCBTB2	0.0313952	0.323876
HADH2	0.0009974	0.323585
EFCAB4A	0.0138097	0.322988
ADSS	0.0132936	0.322845
NTNG2	0.045947	0.322434
MRPL40	0.00859829	0.322254
MAP4K5	0.0124298	0.32211
APRT	0.00451899	0.322058
PECI	0.0187144	0.32194
YME1L1	0.0216374	0.32146
SLC22A4	0.0261222	0.320945
RGS22	0.0330755	0.320943
SSR2	0.00281422	0.32092
MED30	0.0394809	0.320723
RCN2	0.00995945	0.320379
CENPQ	0.0232109	0.32028
C4ORF19	0.00015954	0.319807
RABGGTB	0.0433343	0.319756
NME1-NME2	0.0301126	0.319124
CLEC11A	0.0125859	0.319121
PKD2	0.00564274	0.319088
PIK3C2A	0.00164146	0.318911
ALKBH7	0.0209218	0.318886
CUTA	0.026597	0.318018
CXORF12	0.0200557	0.317804
TNFRSF11B	0.0105808	0.317442
LOC643888	0.0146428	0.316906
LYZ	0.012338	0.316727
MPL	0.0450361	0.314972
ACADM	0.0367422	0.31485
FTHL7	0.00935806	0.314245
USP8	0.0267326	0.313378
MPST	0.00145114	0.313089
ILF2	0.00329268	0.311943
NQO2	0.0136831	0.311307
AS3MT	0.0361912	0.311031
SELS	0.0248585	0.310741
C1ORF87	0.0409492	0.310713
ETFB	0.0241675	0.310606
UNG	0.0294361	0.310458
LOC643452	0.0281655	0.310209
ATPBD4	0.0318447	0.309917
HS.448059	0.0281621	0.30888
C10ORF11	0.0448211	0.308166
NSMCE1	0.0461492	0.307363
STT3A	0.0219563	0.307165
GPSN2	0.0256997	0.306895
PAK2	0.00571719	0.306761
ANKHD1	0.0178547	0.306682
TRIM5	0.00342788	0.306304
NOL7	0.00439212	0.306199
CDC14A	0.00932668	0.306171
P117	0.013391	0.306126
PSMC4	0.0429392	0.305956
DDEF2	0.0232773	0.305906
SON	0.0017676	0.30531
ENO1	0.0382329	0.305231
VPS41	0.0212173	0.304731
MYC	0.0147653	0.304433
COPZ2	0.0231839	0.304387
GNAO1	0.003392	0.304034
CBFB	0.0196008	0.304033
TNPO1	0.00443435	0.302126
NDUFB5	0.0496231	0.301862
FAM96A	0.0338216	0.30174
FAS	0.00529707	0.301515
KBTBD3	0.0428162	0.301455
RPS15A	0.0168317	0.300889
LOC440927	0.0372688	0.300122
OSTF1	0.0165874	0.299873
AXL	0.0339198	0.299768
BCL2L1	0.0142087	0.299681
C1ORF77	0.0134026	0.299582
MDC1	0.0389517	0.299474
DIABLO	0.0455397	0.29939
CTTN	0.0350098	0.299363
CRIPT	0.0361115	0.299096
GALK1	0.0493668	0.298026
MBOAT2	0.0049393	0.297609
ALG13	0.0263376	0.296208
PCNP	0.00387089	0.295921
USP34	0.0424094	0.295733
DSG4	0.0308498	0.295512
MDH1B	0.0460709	0.295471
SERP1	0.0355262	0.294344
S100A3	0.0335159	0.294052
SPG20	0.0218743	0.294005
IMPA2	0.0409227	0.29298
C2ORF24	0.00704417	0.292844
MRPL23	0.0234119	0.292825
C6ORF205	0.0411636	0.292649
SELL	0.0261916	0.292044
ACSL3	0.00536148	0.291983
CPSF2	0.0420141	0.29147
XKR8	0.0288248	0.291314
RNF32	0.0224966	0.291272
IARS2	0.0472539	0.291236
LOC285053	0.0138612	0.291228
SURF4	0.0426338	0.290907
LOC389435	0.00634499	0.289758
CDC42EP1	0.0496469	0.289586
RAB8A	0.0312848	0.288506
RUVBL1	0.0234094	0.288205
PIGO	0.0251514	0.28655
POU3F2	0.0285888	0.286463
C8ORF40	0.00183685	0.285689
DLEU1	0.000810426	0.285369
DDX47	0.037495	0.285091
SGCD	0.0368608	0.283542
HYI	0.00208649	0.283436
RAB20	0.0162515	0.283434
RBPJ	0.0371894	0.282258
FAM111A	0.0353746	0.28201
C13ORF15	0.0199766	0.281843
C4ORF34	0.0367845	0.280596
NUBP1	0.0251514	0.280517
TSEN34	0.0236742	0.280359
ING3	0.0239435	0.279548
RPL34	0.048385	0.279542
PSMB9	0.0211951	0.279522
C19ORF28	0.0230874	0.279266
MYL6	0.0472315	0.278875
PTPRF	0.0488367	0.278015
CCNYL1	0.00186234	0.277779
MSRB3	0.0148348	0.27709
GTF2F2	0.0487231	0.277043
LAMA1	0.044037	0.276609
PGD	0.00692127	0.274842
HS.545273	0.0181664	0.274593
ASCC1	0.0227841	0.274093
PRMT5	0.0175661	0.274054
PPP1R15B	0.00518505	0.273823
HS.435759	0.00693475	0.273409
HNRNPH2	0.00310356	0.273155
SF3B1	0.000688566	0.272746
TSR1	0.0346602	0.272693
TULP4	0.00129872	0.272259
EDNRB	0.0418279	0.271953
RPL9	0.0296559	0.271873
PDZRN3	0.00516167	0.271354
SH2D4B	0.0300424	0.271013
BAZ1A	0.0300472	0.270959
LOC731007	0.0231043	0.270803
CYB5A	0.0238211	0.269484
MKKS	0.0140844	0.269141
UBC	0.0136	0.269026
LOC644380	0.0147153	0.268446
KIF25	0.0321174	0.267889
TSNAX	0.00200405	0.26767
SLC10A7	0.0423661	0.266591
CYORF14	0.00924554	0.26621
IRF9	0.0478974	0.265883
LOC644029	0.00352196	0.265716
DDEF1	0.0113942	0.265496
MTX1	0.0257022	0.264637
HBXIP	0.0350421	0.264615
LOC120376	0.0345862	0.264216
DTNBP1	0.0385807	0.264192
CCDC76	0.00944649	0.263779
TMEM5	0.00953229	0.263492
YIPF6	0.0476699	0.262813
HSD17B4	0.0209118	0.262672
IDH1	0.00593079	0.262527
FLJ10081	0.0368146	0.262463
GRK1	0.00236969	0.261116
TMED2	0.0115166	0.261067
EIF3EIP	0.0299613	0.260564
TRIP12	0.048224	0.260045
OR1A1	0.00472163	0.259913
CNDP2	0.0310435	0.259875
IFNAR2	0.0471724	0.259464
LOC285176	0.00955143	0.259335
C9ORF64	0.0244554	0.258621
SMA5	0.0132192	0.258356
KCND1	0.0413653	0.25818
FUBP3	0.0328495	0.257746
CLUAP1	0.027406	0.25753
LOC440589	0.00902154	0.257406
OR5M8	0.00124593	0.257237
USP14	0.0350849	0.256706
PHF20L1	0.0499897	0.256702
ZNF654	0.00625713	0.255296
TBP	0.0129756	0.255055
MGC39900	0.0269297	0.25489
CCNL1	0.033107	0.254706
SMC4	0.0285591	0.254519
C12ORF11	0.0413397	0.254406
TROVE2	0.0228796	0.254216
TMEM18	0.032642	0.254182
PARK7	0.012146	0.254061
THEM4	0.00602054	0.253499
LRRC42	0.0210319	0.253484
ALS2CR8	0.0423478	0.252854
HSPA9	0.0366906	0.252771
CHRNB1	0.0420076	0.252723
C16ORF86	0.0298266	0.252526
C10ORF73	0.00849105	0.25242
RPL27A	0.0163262	0.252376
FLJ43692	0.0376587	0.252211
ITPR2	0.027617	0.251904
PRICKLE4	0.0115685	0.251784
LRRC40	0.0107274	0.251406
H3F3A	0.0219589	0.250983
SNRPB	0.0466057	0.25057
AP3B1	0.0385255	0.25021
MS4A12	0.00873679	0.24988
ATP5EP2	0.0127215	0.249652
RPL22L1	0.00854833	0.249372
ORMDL1	0.0369238	0.249311
DDX5	0.0490458	0.249257
C7ORF46	0.036116	0.248791
SNX13	0.0389809	0.248704
ZNF217	0.0435261	0.248615
PDE4B	0.0416183	0.248276
LOC729466	0.0315852	0.248088
TCEA1	0.0228202	0.247591
ITGB3BP	0.0267572	0.247288
ANTXR1	0.00554754	0.247233
LOC389631	0.0350306	0.246286
HS.568073	0.0286932	0.246202
PHB2	0.0107232	0.245555
HLA-C	0.0294327	0.244282
NACA	0.0309107	0.244078
TANK	0.0190825	0.24391
VCAM1	0.0394579	0.243305
HS.63311	0.0382206	0.243302
HS.543923	0.002842	0.243184
KTN1	0.00165055	0.242854
EXDL2	0.0253881	0.242346
MCM5	0.0337627	0.242003
CTNNB1	0.0347685	0.241973
C6ORF48	0.0452864	0.241945
HS.132600	0.00804802	0.241885
TXNDC14	0.0471085	0.241875
FAM153A	0.0183675	0.241731
LOC650167	0.00754043	0.2417
LOC652071	0.00657398	0.241362
SLC35A2	0.0138228	0.240871
LOC388335	0.0213498	0.240643
POLD4	0.0423103	0.240343
HIST1H2BC	0.0232335	0.240217
SH3GLB1	0.0386349	0.240214
ASPH	0.0234903	0.240077
RB1	0.0114852	0.23974
HS.543634	0.0074318	0.239542
F2RL3	0.0339025	0.239343
SIVA	0.0215096	0.239179
FN3K	0.0122446	0.238993
CRSP2	0.0172354	0.238953
LOC654121	0.0309463	0.238636
TLR8	0.0241963	0.238465
LOC400948	0.0414857	0.23842
PIGH	0.0486294	0.238207
C9ORF50	0.0461633	0.23762
HS.207531	0.0135121	0.237277
LGTN	0.028129	0.237243
BCCIP	0.0152535	0.236852
ILF3	0.0435144	0.236663
FBXW12	0.0440539	0.236232
PIGN	0.0261399	0.236019
ZFAND3	0.0364279	0.234915
C8ORF33	0.0430082	0.234765
MLH3	0.0315556	0.234758
ZAK	0.0370147	0.234524
CEP57	0.017647	0.234428
LOC392275	0.0190274	0.234173
SLC24A1	0.0471945	0.234132
C20ORF72	0.00813924	0.233993
LOC653242	0.0188939	0.233923
HM13	0.0400601	0.233122
C8ORF32	0.0180298	0.233025
RPS6KA5	0.0441345	0.232697
HS.44677	0.0325919	0.23251
TBL3	0.0461364	0.232469
PCDHGA3	0.0258765	0.232026
HIST2H4A	0.0100542	0.231804
AHCY	0.0324999	0.231406
LOXL3	0.0331602	0.231326
ABI2	0.0175827	0.231058
LOC728241	0.0139655	0.230892
HS.333728	0.00643467	0.230474
TRIM22	0.0400097	0.230097
FHL3	0.0211322	0.22971
HS.549784	0.0446551	0.229572
HS.560586	0.0221839	0.229334
WEE1	0.02665	0.229327
ZDHHC2	0.0386735	0.228887
LOC643253	0.0133394	0.228609
LOC653600	0.0181978	0.228034
SRRM1L	0.0487986	0.22766
LOC130773	0.0235891	0.227446
GPBP1	0.0492546	0.227319
TCIRG1	0.0335611	0.227244
COX8A	0.0298083	0.227243
CLDN18	0.0216773	0.226901
HS.158863	0.0120341	0.226889
DKFZP586H2123	0.0134761	0.226594
HS.576501	0.0151806	0.226571
NOC3L	0.0329754	0.226184
CD28	0.015832	0.226009
NOLA1	0.049566	0.225799
HS.540157	0.0155464	0.225767
LOC124512	0.0393837	0.225615
EIF4B	0.0317307	0.225455
IL17RC	0.0313652	0.225169
UBA6	0.0443426	0.224975
CCL4L1	0.0224706	0.224332
HS.545076	0.0173329	0.223472
HS.248172	0.0288484	0.223455
PTP4A1	0.0361166	0.223028
ILVBL	0.0341536	0.222653
HS.538111	0.0382625	0.222518
TRADD	0.00425355	0.222191
HS.578470	0.0371221	0.222104
HSPB9	0.023095	0.222093
HS.540974	0.0473849	0.221273
WDR45L	0.0460638	0.220439
HS.568897	0.0174162	0.22039
IL6	0.0489032	0.220131
HIPK1	0.00737387	0.220008
TLR2	0.0194713	0.219942
C4ORF23	0.0167443	0.219836
RPS20	0.0490509	0.219828
IL6ST	0.0143297	0.219525
SFRS2IP	0.0167671	0.219497
HS.577389	0.0182912	0.219368
USP1	0.0285787	0.218771
ACP5	0.0349683	0.218683
PPFIA1	0.044293	0.218158
C11ORF77	0.022993	0.217874
LYPD2	0.0363569	0.217265
STAG1	0.0231994	0.216805
REPS2	0.0160837	0.216658
SLC25A26	0.00894917	0.216611
NPTN	0.0134326	0.216113
POLR1E	0.0109057	0.215793
LOC652815	0.0218655	0.215706
FTL	0.0492911	0.215327
ZBTB1	0.0144462	0.215025
HS.566138	0.0415396	0.214761
HSGT1	0.00614762	0.21474
MAGED2	0.0209479	0.214541
HS.552127	0.0415273	0.214367
PNKD	0.0493112	0.213732
HS.334272	0.0341104	0.213725
LOC653483	0.0421184	0.213649
ZBTB5	0.0397398	0.212995
HS.481369	0.0445867	0.212488
HS.550282	0.0320514	0.212064
LOC285095	0.0414264	0.211956
DIS3	0.0349744	0.211669
HS.444059	0.00540686	0.211539
SPOP	0.0312447	0.211447
RPL41	0.0371453	0.211298
C9ORF72	0.0429727	0.211129
C21ORF66	0.0202136	0.210618
FLJ13236	0.0196515	0.21054
OR4S2	0.0144727	0.210531
HS.210969	0.0448603	0.210448
LOC642018	0.0163959	0.210199
IPO4	0.0301081	0.210179
TGDS	0.0204715	0.20964
THOC4	0.0164887	0.209516
CDH23	0.022729	0.209487
ZNF570	0.0224454	0.209299
KU-MEL-3	0.00244631	0.209115
RASSF1	0.0358254	0.209061
LOC644662	0.040661	0.208957
HS.537742	0.0240534	0.208944
FLJ20581	0.0238441	0.20871
HS.580616	0.0402721	0.208703
CRLF3	0.0265634	0.208054
GLB1	0.00727933	0.207769
FLJ35801	0.0487645	0.207619
LOC643424	0.0424049	0.207549
SFRS15	0.0463682	0.207386
HS.372832	0.0241079	0.207321
VWA1	0.045643	0.207307
LRP8	0.0192692	0.207198
SEPHS1	0.0461539	0.207055
ALG2	0.0263376	0.207004
ZFX	0.0410913	0.206573
CD81	0.0185853	0.205716
IRF4	0.0499738	0.205451
DKFZP686D0972	0.0118885	0.20537
HNRPH1	0.0135191	0.205352
HS.542980	0.0313534	0.20531
LOC653171	0.0198302	0.205276
LOC729003	0.0181796	0.205199
TAS2R14	0.0022061	0.204838
COL17A1	0.0416219	0.204632
CPM	0.0117949	0.204451
HS.575321	0.0226115	0.204271
HS.566210	0.00753237	0.204089
PLCL1	0.0490379	0.203886
ELF5	0.0345129	0.203808
GNA12	0.0367661	0.203577
SFT2D3	0.0461834	0.203535
FLJ45684	0.00506896	0.203391
BMP2K	0.0364167	0.203236
HS.565952	0.0195073	0.202693
HS.112745	0.00983083	0.202656
ABCD3	0.0474669	0.202469
LOC648716	0.00193317	0.202331
FLJ30375	0.0400354	0.201922
TCP10	0.0455579	0.201906
RREB1	0.0127337	0.201827
LOC652563	0.0193961	0.201722
LOC152667	0.0201499	0.201649
LOC652455	0.0119743	0.201623
C12ORF40	0.0157382	0.201141
LOC653683	0.00832352	0.200947
HS.252565	0.0468976	0.200727
LOC728089	0.0390164	0.200686
CCRL1	0.0440546	0.20068
HS.137068	0.0200453	0.200637
GCK	0.0182032	0.200625
NEUROG1	0.0231132	0.200483
NCF4	0.0303826	0.200435
UBTD2	0.025016	0.200364
OR5P2	0.0419901	0.200113
HS.582098	0.0395389	0.200086
PACRG	0.0425483	0.200067
SORBS2	0.0187792	0.200008
FAM46D	0.0376968	0.199835
ZNF274	0.0151337	0.199607
EPS8L1	0.00894758	0.199457
HS.442246	0.0215947	0.199365
CDH7	0.0435629	0.199299
ACSM3	0.00223699	0.19898
LOC731837	0.0332541	0.198239
HS.209308	0.0487998	0.198172
PHYH	0.0470824	0.19783
COPB2	0.0247687	0.197674
TTTY7	0.0221169	0.197374
HSF1	0.00529159	0.197251
HS.529102	0.0446896	0.197229
LOC653664	0.0206319	0.197178
SNX2	0.0146454	0.196946
PFTK2	0.0228647	0.196725
HOXD8	0.0366358	0.196552
CAMP	0.0322477	0.196191
HERV-FRD	0.035698	0.195863
HS.515725	0.0149831	0.195735
LOC648274	0.0211734	0.195051
HS.576838	0.041389	0.194794
DCX	0.00812914	0.194758
LOC647219	0.0452846	0.194744
HS.233356	0.0420303	0.194645
HS.105147	0.0131751	0.194579
PNLIPRP2	0.0224089	0.194456
C19ORF33	0.049029	0.194122
DYX1C1	0.046524	0.193499
TCOF1	0.0285524	0.192985
PSMB3	0.0361204	0.192899
HS.129554	0.00554199	0.192238
LOC145783	0.0237283	0.192003
HS.554329	0.0260002	0.191697
SSR3	0.0181544	0.191399
HERC2P4	0.0234659	0.19121
LOC144383	0.0447822	0.191191
BLOC1S1	0.04945	0.191189
HNRNPA0	0.0499333	0.190695
LOC644714	0.0132529	0.190541
HS.581937	0.0186904	0.19045
SLC45A2	0.0243199	0.190349
QRICH1	0.0438504	0.19012
KIR2DL5A	0.01469	0.190058
LAMC2	0.0438514	0.189901
LOC643227	0.0119778	0.189727
CCDC73	0.0166347	0.189625
ZNF589	0.0368888	0.189173
C1ORF141	0.0357829	0.189101
HS.580449	0.0330914	0.189022
LOC644586	0.048099	0.188954
HS.541814	0.0152473	0.188331
LOC643496	0.0359801	0.187753
LOC730034	0.014865	0.187713
HS.560050	0.0333858	0.187631
KIF12	0.0131216	0.187547
ACOT7	0.0378057	0.187528
HS.560267	0.00856742	0.187515
LOC651150	0.00562022	0.187393
HS.582436	0.0438668	0.187392
WDR89	0.00434655	0.187236
HS.373970	0.0417712	0.187069
HS.541076	0.0171693	0.186937
HS.542941	0.0496202	0.186884
DICER1	0.0269944	0.186691
LOC728519	0.0327554	0.186559
CCDC67	0.0195022	0.18645
LOC647648	0.0146663	0.186182
HS.574902	0.0218433	0.186153
LOC646486	0.0245151	0.185842
NRAP	0.0195734	0.185814
LOC441876	0.0289747	0.185322
HS.581200	0.0152557	0.18523
HS.444193	0.0307212	0.185171
LOC402057	0.0479389	0.185002
STEAP4	0.0369467	0.184659
LOC643576	0.0231676	0.184429
HS.543901	0.0475004	0.184165
HS.147320	0.0164278	0.184143
CTAG1A	0.0349432	0.184109
HIST1H4G	0.0103526	0.183737
RPS25	0.0324516	0.183671
PSMB8	0.0492754	0.183593
CPB2	0.0225942	0.183569
THRAP5	0.0401009	0.183555
HS.224015	0.039992	0.18355
RPS14	0.0388069	0.183236
HS.133851	0.0252961	0.183033
ANAPC5	0.0280001	0.182895
FLJ35776	0.0257001	0.182849
HS.576826	0.0450713	0.182834
NPAS3	0.0478679	0.182766
HS.574907	0.0265316	0.182534
LOC642592	0.012178	0.182299
GPR126	0.0487097	0.182229
LOC644422	0.0152516	0.182185
SYTL1	0.0358403	0.182128
KDELC1	0.0415	0.181968
TRIM14	0.0210463	0.181733
HS.258266	0.0349527	0.181712
LOC649092	0.0198423	0.181535
HS.554169	0.0190071	0.18153
STARD6	0.0122195	0.181335
HS.565486	0.0253336	0.181099
EHHADH	0.0471068	0.181028
MBNL3	0.0237267	0.181022
LOC653495	0.0292509	0.18068
GPR65	0.0493401	0.18044
LOC653464	0.0428247	0.18043
HS.550328	0.0455506	0.180243
HS.582717	0.0459908	0.180123
LOC643729	0.0291726	0.180104
HS.546144	0.0184173	0.179566
RPS17	0.0343969	0.179492
HS.173727	0.0314255	0.179064
HS.42279	0.0347698	0.178686
LOC653419	0.0394738	0.178545
ACSL4	0.0327285	0.178517
GPR101	0.0217589	0.178383
LDB3	0.0368378	0.177242
SLC25A1	0.00896725	0.177052
LOC127406	0.0207943	0.176998
HS.232744	0.0429953	0.176923
HS.544018	0.0487821	0.176755
HS.578444	0.0261938	0.176557
ARSB	0.00413264	0.176504
HS.140466	0.0275932	0.176436
EEA1	0.0322654	0.176275
PCDH11X	0.0203129	0.175546
HS.584167	0.0291706	0.175451
LCE3E	0.0374892	0.175359
RPS6KA2	0.046176	0.175094
HS.540226	0.0196438	0.174635
HS.547178	0.0219642	0.17463
HS.543872	0.0288357	0.173983
TACSTD2	0.0120534	0.173923
NNT	0.0380359	0.173729
LOC651610	0.0392259	0.173705
LOC374443	0.0287365	0.173612
LOC652458	0.0472793	0.173548
HS.562370	0.0226132	0.173347
PDE8A	0.0207856	0.173295
IL15	0.0166929	0.173204
CNNM2	0.0135287	0.172989
HS.516300	0.029697	0.172877
HS.281351	0.0035962	0.172629
LOC651137	0.0369054	0.172525
POLDIP3	0.0121472	0.172392
RGSL2	0.0471029	0.172072
F2R	0.0317189	0.171645
CPNE1	0.0293734	0.171428
HS.135528	0.0108566	0.171344
ARL13B	0.0034663	0.171212
NRN1L	0.0376135	0.171196
HS.130563	0.0366209	0.171115
LOC648984	0.0310296	0.170728
AMBN	0.0384566	0.170449
HS.578189	0.0208467	0.170189
HS.522673	0.0303253	0.16987
HS.508311	0.0305138	0.169804
HS.565435	0.0426368	0.168971
RHCE	0.0355726	0.168887
HS.559898	0.03432	0.168834
LOC653093	0.0468026	0.168659
HS.581231	0.0251159	0.168421
LPAL2	0.043501	0.168335
SLC18A2	0.0477146	0.168263
HS.559599	0.0254565	0.16762
C10ORF71	0.0441859	0.167616
LOC648408	0.0207745	0.166936
DYRK1A	0.0378145	0.166596
CHRM4	0.0224475	0.166579
MMAB	0.0391952	0.166577
HS.547245	0.0326972	0.166442
LOC649167	0.0155531	0.166384
HS.435075	0.0285661	0.16624
LOC389458	0.0395556	0.166155
WFDC2	0.0465933	0.165856
HS.553069	0.0499187	0.165783
RPL27	0.0299145	0.165258
PLEKHG4	0.0278154	0.165258
PAX2	0.0289793	0.164891
LOC647237	0.0346784	0.164874
SLC6A18	0.0290772	0.164825
HS.563304	0.0212239	0.164429
ULK1	0.045664	0.16427
PAX8	0.0377522	0.164255
FLJ21767	0.0479526	0.164094
GALNT5	0.03155	0.163667
PDPN	0.0466304	0.163458
HS.254521	0.020406	0.163356
HS.559646	0.0409985	0.163078
GLIS2	0.0416479	0.162967
HS.521794	0.0415004	0.162923
LFNG	0.042653	0.162775
OR2M1P	0.0112818	0.162582
IQGAP2	0.0436711	0.161992
PPP1R3B	0.0298758	0.161827
LOC644873	0.0333801	0.161748
LOC652722	0.0486985	0.161742
SNAPC3	0.0376473	0.161444
TES	0.0494051	0.160877
LOC402377	0.0403157	0.160762
LOC389043	0.0410639	0.160603
FAM20C	0.0251659	0.160542
HS.569261	0.0291442	0.160191
FLJ23584	0.0314942	0.159687
CASZ1	0.0455963	0.159465
HS.565403	0.0386998	0.159436
HS.547935	0.0173703	0.159385
LOC648898	0.039111	0.159186
C8ORF71	0.0409987	0.158953
CAPZA1	0.0472936	0.158929
HS.557218	0.040356	0.158505
LOC653240	0.0380267	0.158253
SP8	0.033857	0.1578
ANKRD11	0.0153899	0.157523
HS.540561	0.0352431	0.157516
LOC653547	0.0295584	0.157498
KIAA1919	0.0405534	0.157435
HS.541005	0.021627	0.157375
LOC646864	0.0178184	0.15684
GRAP	0.0428851	0.15677
HS.156270	0.0476568	0.156447
HS.538038	0.0261648	0.156383
HS.126501	0.0429291	0.156096
HS.560644	0.044832	0.155537
HS.576048	0.0317188	0.155375
LOC644962	0.0453985	0.15528
HS.568646	0.0219754	0.155256
HS.539683	0.0347056	0.154982
KIAA1967	0.0470389	0.154809
HS.540662	0.0266426	0.154738
HS.538368	0.0138151	0.154672
LOC402160	0.0488113	0.154538
LOC645167	0.0296346	0.154477
ADAM17	0.0377615	0.154345
TAS2R42	0.0448021	0.154321
LOC642914	0.0358532	0.153129
HS.580105	0.0217089	0.152905
KLRC1	0.0355675	0.152169
IKIP	0.0470285	0.151736
LOC648841	0.02786	0.151435
FXR1	0.0151725	0.151052
HS.539364	0.0376562	0.150883
HS.124173	0.0496028	0.150817
ARSJ	0.0458843	0.150813
LOC643345	0.0327225	0.150672
HS.564555	0.0330647	0.150481
PHC3	0.0345629	0.150253
ZNF705A	0.0205952	0.150069
HS.580479	0.032588	0.149696
LOC392215	0.0444262	0.149617
LOC653832	0.0410416	0.148763
HISPPD1	0.0324668	0.148723
LOC399937	0.046207	0.148613
LOC644591	0.0338289	0.148492
CLDN17	0.0153254	0.148486
GOLGA8E	0.0437044	0.14837
LOC652438	0.0290725	0.14832
L3MBTL	0.0419173	0.148185
HS.170993	0.0473385	0.147427
LOC648552	0.0391079	0.147237
LOC647474	0.0454049	0.146924
HS.161301	0.0213558	0.146883
COL11A1	0.0342709	0.146523
ZNF461	0.0287828	0.146451
KRTDAP	0.0411048	0.145878
HS.541707	0.0411435	0.145064
HS.118769	0.0291276	0.144968
HS.354178	0.0492858	0.144153
UBE2V2	0.0381023	0.14405
HS.571122	0.0421169	0.143879
HS.581516	0.029492	0.143522
HS.566779	0.0489169	0.143322
HS.580377	0.016528	0.142935
DOK3	0.03285	0.142689
BMPR1B	0.0476261	0.142294
LOC648732	0.048117	0.141451
HS.335002	0.0426391	0.141304
HS.333285	0.0384332	0.141108
HS.539702	0.0484385	0.140761
CSRP3	0.0274406	0.139967
HS.551221	0.0284546	0.139905
HS.257871	0.0253746	0.139581
HS.201050	0.0460339	0.139457
HDAC7A	0.0353877	0.138711
SOX6	0.0495048	0.138555
FLJ27255	0.0227866	0.138066
HS.576947	0.0339623	0.136164
HS.540020	0.0461737	0.135661
TNP1	0.0283436	0.135479
DDO	0.0390718	0.135245
NAT8B	0.0205007	0.135176
PSMA6	0.0340194	0.13494
HS.204764	0.0424677	0.134887
BCL2L15	0.0421686	0.134226
PIP5K1B	0.0487744	0.133859
LOC390748	0.0251912	0.133406
OTUD7A	0.0472618	0.13335
HS.564803	0.0250668	0.13275
OR13F1	0.032608	0.131362
LOC650339	0.0408341	0.130285
LYZL2	0.0490222	0.129883
ELSPBP1	0.0356684	0.128253
LOC253012	0.049073	0.128137
HS.131334	0.0469733	0.127108
HS.368784	0.0475887	0.124684
XCL1	0.0480884	0.121215
HS.545342	0.0481186	0.119877
HS.584252	0.0486376	0.116567
HS.560763	0.0389506	0.114821
DNAJB12	0.0273171	0.0448545
SAPS2	0.025245	0.0413743
DISC1	0.0311403	0.00415238
LYPLA2P1	0.0373148	0.00367242
LOC441155	0.0295034	-0.00769072
ARID4B	0.0439169	-0.0526832
LOC643836	0.0094808	-0.0580087
FAM126B	0.0254878	-0.0997449
HS.582279	0.0489448	-0.109118
HS.536641	0.0460558	-0.112922
HDGFL1	0.0438328	-0.113349
HS.565183	0.0246607	-0.125524
LOC644853	0.0260404	-0.127158
RNF135	0.047698	-0.127596
HS.233200	0.0466786	-0.128364
HS.580926	0.0275166	-0.128931
HS.553890	0.0473422	-0.129085
LOC652191	0.0449571	-0.129202
HS.576887	0.0397415	-0.129369
LOC143941	0.0348192	-0.131392
LOC649979	0.0383802	-0.132939
HS.540476	0.0387853	-0.134513
SLCO1B3	0.0387679	-0.135588
HS.430557	0.0481471	-0.13604
HS.540345	0.0408835	-0.136148
P11	0.0413771	-0.137663
LOC650463	0.033135	-0.137752
C6ORF184	0.0368774	-0.138263
RSPO4	0.0395463	-0.138415
TRPC7	0.0442404	-0.138808
HS.568789	0.0389867	-0.138844
HS.540034	0.0337152	-0.139645
HS.170701	0.0272435	-0.139725
LOC642688	0.0493467	-0.139878
HS.208405	0.0422055	-0.139968
GRIP1	0.0333085	-0.140052
C19ORF57	0.0190577	-0.140537
GPR78	0.0396504	-0.140967
LOC644628	0.0304445	-0.141198
HS.129581	0.034169	-0.141878
CXXC6	0.0489342	-0.141962
HS.578256	0.0438529	-0.142036
LOC646074	0.0436032	-0.14319
HS.544338	0.0398302	-0.143954
HS.580557	0.0456475	-0.143954
EIF3B	0.0490324	-0.14403
CERK	0.0493377	-0.144059
HS.563655	0.0364488	-0.144368
HS.572007	0.0312956	-0.144485
HS.543196	0.046484	-0.144841
UPK2	0.0440352	-0.144924
CCDC12	0.0395283	-0.145241
LOC442028	0.0444887	-0.14535
HS.207135	0.0188594	-0.145465
CCDC38	0.0486741	-0.146071
PPARD	0.0326204	-0.146493
HYDIN	0.0402501	-0.146932
FAM63A	0.0431976	-0.147066
DUSP15	0.0455473	-0.147071
HS.577421	0.0332021	-0.147088
LOC286467	0.0421388	-0.147792
OAS3	0.0282711	-0.147822
LOC728066	0.0295636	-0.148027
HS.567198	0.0181528	-0.148493
HS.105102	0.0457751	-0.148703
HS.565926	0.0334098	-0.14916
LOC392713	0.0368938	-0.149264
LOC646094	0.0448749	-0.149307
THAP7	0.0214886	-0.149864
HS.125409	0.0372043	-0.150145
LOC730862	0.0192019	-0.150211
HS.541218	0.0426661	-0.150274
LOC642480	0.0274342	-0.150481
HS.145597	0.0292116	-0.150519
TCP11L2	0.0213143	-0.150543
LOC646396	0.0326717	-0.150762
HS.538359	0.0386249	-0.15085
LOC283116	0.0249956	-0.151282
SNHG3	0.0454041	-0.152118
LOC442406	0.0458143	-0.152284
HS.163517	0.0328568	-0.152493
LOC646568	0.0250563	-0.152557
HS.572673	0.0163487	-0.152606
GCOM1	0.0241119	-0.152906
HS.565468	0.0332215	-0.152908
LOC729399	0.0288	-0.1531
C15ORF21	0.0416077	-0.153269
JRK	0.0204462	-0.153566
HS.445324	0.04968	-0.153688
HS.539700	0.0429505	-0.153751
MMP23B	0.0480146	-0.153914
HS.567187	0.0193831	-0.154038
HS.578211	0.026741	-0.155259
IQCB1	0.0191374	-0.155279
C20ORF166	0.0258017	-0.155494
LOC255326	0.0315023	-0.155734
HS.545429	0.0324051	-0.156103
TCF2	0.0482471	-0.156128
TMEM191B	0.0484168	-0.156362
HS.527669	0.0332859	-0.156847
HS.540972	0.0263959	-0.156878
ZNF485	0.041582	-0.157214
HS.439986	0.039456	-0.157263
HS.579531	0.0386035	-0.157366
FLJ36492	0.0404644	-0.157371
HS.543315	0.030048	-0.157373
HS.544081	0.0144645	-0.157486
TTTY6	0.0488296	-0.157712
OR4A5	0.0263789	-0.157755
HS.552183	0.0455834	-0.158205
HS.545238	0.0314592	-0.158229
HS.545334	0.0480307	-0.158384
LOC440053	0.0164927	-0.158555
LOC651603	0.0433737	-0.158704
HS.454101	0.0336119	-0.158735
BPY2	0.0336616	-0.158791
MARLIN1	0.0417019	-0.158983
TAS2R13	0.0279554	-0.159407
PIWIL3	0.0323514	-0.159488
GBP3	0.0391589	-0.159989
LOC650887	0.0369284	-0.160091
HS.583210	0.0480299	-0.160151
HS.545042	0.0442667	-0.160449
LOC642370	0.0297212	-0.160543
MAGED1	0.0478171	-0.160704
RBMY1J	0.0413457	-0.16085
LOC392364	0.0331768	-0.161377
TRIM16	0.0247872	-0.161589
HS.158480	0.0345903	-0.1616
PANK1	0.0252834	-0.161776
HS.566006	0.04609	-0.162382
FLJ35424	0.0337819	-0.162658
ELP3	0.0425148	-0.162778
LOC651577	0.0353021	-0.163147
HS.566705	0.0320543	-0.163202
LOC651746	0.0383511	-0.16328
LARP1	0.0332855	-0.163411
HS.369401	0.0225621	-0.163527
SLA2	0.027608	-0.163871
OR51F2	0.0364547	-0.163951
C9ORF31	0.045028	-0.163999
LOC642207	0.0144789	-0.164074
AMZ2	0.0356987	-0.164129
PRB1	0.00732551	-0.164141
HS.571940	0.0338774	-0.164181
ZMYND11	0.0457145	-0.164198
LOC442388	0.0238679	-0.164251
SIM1	0.0176439	-0.164533
PCP4L1	0.0470201	-0.164553
FAM71D	0.0347851	-0.164563
OR5F1	0.0491708	-0.164607
PLGLA	0.047914	-0.164713
LOC653857	0.0253738	-0.16481
HS.243861	0.0399744	-0.164942
HS.385576	0.0169879	-0.165325
RPL36A	0.0291678	-0.165674
HS.187621	0.0361598	-0.166124
HS.149648	0.0185202	-0.166195
OR10H4	0.0398111	-0.16621
LOC647946	0.0479256	-0.166315
C14ORF148	0.024355	-0.166643
ZSCAN4	0.0335305	-0.166745
TTTY1	0.0100567	-0.16683
LAT	0.0135783	-0.16692
LOC644830	0.038558	-0.167203
HS.584502	0.0274216	-0.167289
HS.97337	0.0453374	-0.167505
HS.576302	0.042718	-0.16751
LOC339674	0.0231931	-0.167737
ZFP64	0.0292734	-0.167763
SNAG1	0.00702735	-0.167956
PCDHB2	0.0209617	-0.168319
HS.508884	0.0266892	-0.168372
HS.440548	0.0222427	-0.168744
LOC647630	0.0214389	-0.168776
LOC399898	0.0298936	-0.168798
HS.543263	0.0186088	-0.168835
SIGLEC6	0.039085	-0.168866
C7ORF20	0.0313494	-0.16888
HS.579544	0.0377535	-0.168994
HS.580485	0.0410152	-0.169329
HS.521250	0.0368227	-0.169425
ARPC2	0.0418957	-0.169851
HS.545627	0.0334999	-0.169967
FLJ46481	0.0282745	-0.170006
HS.547457	0.0113459	-0.170357
HS.562367	0.0138339	-0.170365
LOC643787	0.0296499	-0.170517
C12ORF12	0.0301522	-0.170864
LOC652690	0.0376283	-0.170895
HS.571047	0.0303256	-0.170902
HS.495041	0.0090899	-0.170913
LOC728351	0.0292074	-0.171011
HS.540351	0.0145004	-0.171031
LELP1	0.0425697	-0.171119
LOC653817	0.0386347	-0.171312
HS.147030	0.0320978	-0.171395
HS.565628	0.0487045	-0.171402
LOC652734	0.0429131	-0.171493
NOL11	0.0380023	-0.171787
HS.126811	0.0308373	-0.171845
DEFA5	0.0489525	-0.171909
LOC642420	0.0221502	-0.171957
OR2A7	0.024104	-0.172086
HS.582419	0.035014	-0.172135
HS.565875	0.0242213	-0.172373
LOC283551	0.0177282	-0.172418
VDAC2	0.0358041	-0.172566
KLK4	0.0354709	-0.172626
LANCL3	0.0366391	-0.172633
HS.563056	0.0320887	-0.172635
HS.545766	0.00613077	-0.1733
GLP2R	0.0138598	-0.173502
HS.128263	0.0479534	-0.173836
LOC650509	0.0326716	-0.173847
GABRR1	0.0437041	-0.173881
XRN1	0.0166998	-0.173983
HAPLN1	0.0115831	-0.174205
HS.122864	0.0389365	-0.174605
CT45-5	0.0189781	-0.174807
IZUMO1	0.0200053	-0.175317
OR2B6	0.0352544	-0.175754
HS.459124	0.0394686	-0.175779
MYOM3	0.0119144	-0.17641
LOC642639	0.0229972	-0.176427
HS.540724	0.0191566	-0.176447
C3ORF32	0.0494706	-0.176811
HS.382374	0.0493033	-0.176914
HS.544726	0.0213624	-0.176967
HS.579914	0.00698016	-0.177103
LOC374920	0.0163232	-0.177203
HS.565661	0.0439017	-0.177502
HS.147381	0.0346453	-0.177623
HS.582165	0.0201668	-0.177925
CDC42SE2	0.0478642	-0.177992
HS.546119	0.0351865	-0.178375
LCE5A	0.0162722	-0.178391
HS.428472	0.0455884	-0.178442
HS.555208	0.0198476	-0.178621
LOC647200	0.0424721	-0.17883
LOC730076	0.00993059	-0.178846
HS.310085	0.0457328	-0.179099
HS.374903	0.0354386	-0.179119
LOC648438	0.0381342	-0.179244
HS.157271	0.0270523	-0.179445
HS.381406	0.0490768	-0.17968
HS.540843	0.0434538	-0.179769
HS.566481	0.01422	-0.180044
HS.539888	0.048832	-0.180413
LOC643446	0.0276319	-0.181024
TENC1	0.0130984	-0.181145
LOC642083	0.0325053	-0.181523
HS.565362	0.0146949	-0.181603
HS.584492	0.0473989	-0.181918
HS.525888	0.0404416	-0.182218
COX7B2	0.0142597	-0.182429
HS.514368	0.0358509	-0.183083
ZNF678	0.0295006	-0.183444
HS.564047	0.0245294	-0.183645
PPFIA3	0.0369262	-0.184102
HS.564000	0.0430614	-0.184263
LOC400954	0.0412218	-0.184472
HS.576096	0.0362242	-0.18451
HS.544343	0.0384542	-0.184592
HS.539068	0.0452069	-0.185422
HS.123594	0.0149438	-0.185467
TNFRSF25	0.0335559	-0.185517
HIT-40	0.0357798	-0.185535
LOC440354	0.0248967	-0.185622
ZNF595	0.0121144	-0.185776
SLC30A6	0.0166487	-0.186671
FOXP4	0.0283653	-0.186733
HS.541820	0.0472917	-0.186742
LOC649859	0.0340656	-0.186804
ALDH8A1	0.0315828	-0.186897
VCX3A	0.00801304	-0.186985
HS.197670	0.0337706	-0.186999
PATZ1	0.0283927	-0.187075
CUL1	0.0302651	-0.187153
TFAM	0.0229883	-0.187246
HS.573681	0.049257	-0.187352
RAB41	0.0365359	-0.187363
LOC645463	0.0111254	-0.187368
TSTA3	0.0351437	-0.187374
POLR1B	0.0232529	-0.187495
LOC651979	0.044288	-0.187716
HS.544848	0.0482079	-0.18796
LOC642675	0.0292505	-0.187972
HS.117299	0.0451112	-0.187993
PTOV1	0.0281188	-0.188428
UBE2C	0.0267643	-0.188678
HS.490715	0.0274995	-0.188767
LOC645460	0.0472074	-0.188816
HS.282153	0.0316404	-0.188887
LOC651051	0.0327963	-0.188959
FLOT2	0.0404821	-0.188966
HS.581850	0.00808416	-0.18914
RAET1G	0.0354346	-0.190058
LOC283398	0.0310407	-0.190694
HS.514453	0.0315168	-0.1908
ZNF639	0.0493109	-0.190988
ARPC4	0.0462716	-0.191307
C1QTNF7	0.0280402	-0.191931
HS.21641	0.0220126	-0.192174
KCTD1	0.0378501	-0.192188
HS.562283	0.0299849	-0.19236
HS.128393	0.00446678	-0.192445
LOC645066	0.038493	-0.192625
LOC653110	0.0322071	-0.192764
HS.583361	0.0301251	-0.193147
HS.562528	0.027018	-0.193221
LOC652808	0.0148598	-0.193298
FXN	0.00404974	-0.193311
FFAR2	0.035953	-0.193545
C21ORF90	0.00775809	-0.193573
PKIG	0.0290768	-0.193787
LOC642855	0.0335207	-0.193985
LOC651213	0.00632454	-0.194115
HS.579273	0.022727	-0.194225
EZH1	0.0302776	-0.194263
FLJ35409	0.0180111	-0.194361
LCOR	0.0398678	-0.195064
ATP5G1	0.0436613	-0.195501
LOC653420	0.0385947	-0.195678
LOC647625	0.0333394	-0.195854
FAM134A	0.0482585	-0.196035
ZNF665	0.0447248	-0.196036
SLC26A5	0.0407303	-0.196135
CCDC54	0.0270226	-0.19617
LOC650990	0.00568381	-0.196188
HS.564385	0.0334885	-0.196407
LOC641726	0.0245012	-0.197102
PCDHA3	0.0340138	-0.197239
LOC643145	0.0363401	-0.19734
TPH2	0.0256834	-0.197433
CACNA1A	0.00526148	-0.19779
HS.544902	0.0484971	-0.197855
ZNF324B	0.0382846	-0.197991
HS.555624	0.0066059	-0.198349
HS.562423	0.0306503	-0.198419
HS.541889	0.0108186	-0.19842
MRFAP1L1	0.048395	-0.198561
PPP2R4	0.00780535	-0.198613
NFIC	0.010727	-0.198776
DOCK4	0.00462286	-0.198967
GTPBP3	0.0435527	-0.199149
HS.577818	0.0442377	-0.199212
HS.538326	0.0426717	-0.199277
MYADML	0.011874	-0.19933
HS.524849	0.0340861	-0.199431
KIAA0240	0.03683	-0.199645
KRT3	0.0314613	-0.200215
LOC653337	0.014301	-0.200437
LOC642112	0.030869	-0.200675
HS.280338	0.0254446	-0.201052
NAIP	0.0358408	-0.20125
HS.499399	0.0329288	-0.201405
HS.544500	0.0194472	-0.201697
GABRG3	0.0379624	-0.201985
LOC728032	0.0473059	-0.201999
HS.564517	0.0258355	-0.202126
HS.528556	0.0108861	-0.202295
WDR44	0.0498107	-0.2024
LOC644556	0.0138926	-0.202667
HS.558267	0.0321731	-0.202951
ZNF451	0.0231224	-0.20313
LOC642816	0.0470547	-0.203187
PSMG3	0.0174023	-0.203384
HS.202201	0.0101917	-0.203387
HS.541779	0.033649	-0.203422
OR8H3	0.0422431	-0.20358
TRA2A	0.0125758	-0.204015
BTAF1	0.0427551	-0.204214
PCBP4	0.0160467	-0.20427
EPS8L3	0.0150487	-0.204541
BMS1	0.0155851	-0.204547
HS.584143	0.0191779	-0.204847
LOC645558	0.0443994	-0.20495
HS.105821	0.0368921	-0.205087
SSU72	0.0429858	-0.205641
HS.581028	0.010895	-0.205687
C9ORF139	0.029364	-0.205927
ERAL1	0.0221844	-0.206064
HS.209882	0.0412362	-0.20614
LOC441052	0.0340847	-0.206499
TSSK1B	0.0294208	-0.206678
OR51B5	0.0330686	-0.206686
HPS4	0.0386338	-0.206756
RAD51	0.0490983	-0.206839
HS.368206	0.0298699	-0.206886
PIP5K1A	0.0404287	-0.207146
CTBP1	0.024066	-0.207219
LOC652641	0.00509671	-0.207252
MUC6	0.0103696	-0.207479
HS.539123	0.00819328	-0.207756
ADAM32	0.0249366	-0.207946
PRR13	0.031568	-0.208061
HCG27	0.0297637	-0.208179
HS.563053	0.00319505	-0.208185
HOXC8	0.0148849	-0.2083
HS.348256	0.016601	-0.20837
LOC440386	0.00319105	-0.208821
PDZK1IP1	0.0261298	-0.208863
SNRP70	0.00859181	-0.208964
HS.203201	0.0154924	-0.209174
CCR4	0.00801077	-0.209297
VPS4A	0.0264097	-0.209308
LOC728006	0.0245051	-0.209316
HS.444329	0.0137392	-0.209328
TBX1	0.0212028	-0.209482
LRRC36	0.0145501	-0.209671
HS.565676	0.00367884	-0.209952
MIOX	0.016608	-0.210499
CPA5	0.0272829	-0.210535
AARS2	0.0190295	-0.211244
GPR182	0.0456243	-0.211387
ZBTB8OS	0.0416802	-0.211421
LOC147670	0.0458671	-0.211424
HDAC9	0.0124874	-0.211883
TCF12	0.0318216	-0.212019
HS.577143	0.0259923	-0.212673
HS.572972	0.0293718	-0.212678
CYP1A1	0.0391732	-0.2127
LOC730952	0.0110466	-0.212772
STK40	0.0499792	-0.212986
HS.583010	0.0277037	-0.213121
LOC728185	0.0267814	-0.21326
GREB1	0.0426671	-0.213355
SGTB	0.0151669	-0.213459
SLC29A1	0.017636	-0.213528
LOC652760	0.0217456	-0.213752
GOLGA7	0.0151696	-0.213765
HS.564633	0.034382	-0.214008
HS.545258	0.0177745	-0.214268
HS.551392	0.0478595	-0.214274
CCDC43	0.0239996	-0.214386
ADD2	0.0398768	-0.214953
HS.562146	0.0467608	-0.215031
TTLL8	0.0319071	-0.21511
COL25A1	0.0346991	-0.216114
LOC651073	0.0264218	-0.216215
NSD1	0.0354872	-0.216264
PF4V1	0.0253396	-0.21676
ARHGEF1	0.0405137	-0.216825
SHF	0.0337512	-0.217123
SMG7	0.0239364	-0.217136
RBM10	0.0362225	-0.217342
HS.565320	0.0382073	-0.217474
LOC641744	0.0223507	-0.217536
HS.537061	0.00722768	-0.217762
C21ORF41	0.0476883	-0.217838
BMPR1A	0.0289499	-0.217935
CHRNA9	0.0331644	-0.218088
GPBP1L1	0.0307889	-0.218253
FOSL2	0.0311169	-0.218794
SF3A3	0.0209994	-0.219065
HS.540192	0.0220832	-0.219178
LOC652155	0.0199229	-0.219312
PABPN1	0.0343527	-0.219587
CDKL1	0.0485792	-0.219612
KCNC2	0.0204296	-0.219689
WHSC1	0.0289733	-0.219943
HS.544218	0.0257148	-0.219967
LOC492311	0.0428091	-0.220127
TACR2	0.0230818	-0.220217
AP3D1	0.0325847	-0.220243
TMEM63C	0.0119466	-0.22027
HS.539124	0.0246745	-0.220348
HS.580662	0.047572	-0.220708
HS.144975	0.0376872	-0.220871
LOC642961	0.0180895	-0.221473
ACTN3	0.0424768	-0.221536
USP36	0.0243111	-0.221648
LOC642325	0.0261029	-0.221658
HS.577926	0.0342142	-0.221783
HS.565075	0.0140232	-0.222107
AOC2	0.0363696	-0.222314
FLJ34503	0.0331558	-0.222405
HS.561493	0.0466517	-0.222464
NIN	0.0101569	-0.222594
SUOX	0.0447306	-0.222635
KLRC4	0.0370097	-0.222885
WNT2B	0.0383354	-0.223064
[truncated: 792 more rows]

## Sheet: Table S6
Table S6:	DEGs found between M-AD vs. M-controls in the CA1 hippocampal subfield
GeneSymbol	p.value	logFC
RGS1	0.00148233	2.03861
CCL2	1.36647e-05	1.75271
HSPA1A	0.00434284	1.52131
HSPA6	0.0398284	1.418
HSPA1B	0.00713142	1.40448
SERPINA5	0.000205086	1.37914
SERPINA3	0.00366656	1.3397
FOS	0.0061682	1.32685
CD163	0.00313209	1.29219
SLC14A1	0.0220411	1.17807
EFCAB1	0.0112203	1.14585
AKR1C2	0.00101129	1.08812
DNAJB6	0.00265338	1.0517
DNAJB1	0.0346641	1.05123
AKR1C4	6.01137e-05	1.05079
P8	0.0059309	1.03479
BAG3	0.0213957	1.03422
SLCO4A1	0.0340758	1.02585
CHORDC1	0.0145664	1.02051
HSPH1	0.036569	0.983146
CD44	0.00383096	0.982952
ANGPT1	0.00829158	0.973499
SYTL4	0.0176359	0.964021
ARRDC4	0.00254205	0.956648
LOC402573	0.0031035	0.945801
CXCR4	0.0010665	0.941905
HSPB1	0.00687871	0.936095
S100A4	0.00519535	0.932357
SLC7A2	0.00697141	0.930848
LOC283755	0.0158853	0.925623
OR7A5	0.001127	0.913945
SLC11A1	0.000992981	0.902995
CSDA	0.00328765	0.900084
C21ORF62	0.00171727	0.899092
DUSP1	0.00603931	0.886482
NUPR1	0.0100186	0.886288
EMP1	0.0168942	0.883172
DARC	0.0133343	0.882623
AEBP1	0.0497683	0.861783
2003-03-01	0.00260394	0.850086
ZFP36	0.0178687	0.847569
MKX	0.00115941	0.845315
LOC255130	0.0248751	0.840091
DNAJA1	0.0119618	0.837943
RGMB	0.0252916	0.836046
MAOB	0.00859923	0.824223
C1S	0.0130857	0.819659
RASD1	0.00912074	0.814735
FABP5	0.0296937	0.810102
LYVE1	0.000539029	0.809392
TGFBR3	0.00333491	0.802854
CEBPD	0.00369777	0.801985
ALOX5AP	0.0189986	0.795225
SPARC	0.0127361	0.792628
RN7SK	0.0274899	0.785261
SLC1A7	0.00446744	0.783188
S100A6	2.40724e-05	0.776771
DMN	0.000806087	0.775587
CEBPG	0.000116113	0.773343
CHST6	0.00356589	0.763003
SRPX	0.0428657	0.761687
CD14	0.0133781	0.760328
TMIE	0.0189141	0.760083
IFRD1	0.00192035	0.759781
FZD7	0.00342917	0.759683
SPR	0.00985646	0.747544
HS.572030	0.0123356	0.73975
DTNA	0.0291487	0.738819
TGFBI	0.0190096	0.736564
LOC387763	0.00517847	0.734293
TPST1	0.00037203	0.732482
MTHFD2	0.00485286	0.730084
STIP1	0.0232107	0.726405
ARMET	0.0147825	0.724159
AKR1C3	0.0184122	0.723351
STON1	0.0013654	0.7187
PRRX1	0.00601178	0.716865
ECM2	0.0160055	0.71498
CPVL	0.0122785	0.714253
RGS2	0.00330676	0.71175
ZFP36L1	0.00548632	0.711479
GMPR	0.0176054	0.709268
DSE	0.000301894	0.708936
EDG3	0.00705298	0.69892
CD24	0.0249963	0.696627
CD99	0.0164796	0.696574
HSPB8	0.0126349	0.695982
LEPREL1	0.00450022	0.692264
AHSA1	0.0216325	0.69007
PIM1	0.000117193	0.688556
GYG2	0.00182406	0.68748
COL8A1	0.0204274	0.68636
SLC38A2	0.0096618	0.684487
HMOX1	0.00333576	0.684267
SPP1	0.00219637	0.677315
CH25H	0.00864011	0.6745
BCL6	0.00404833	0.673208
HEY2	0.00375934	0.671397
MRPS6	0.000564705	0.660304
C1ORF192	0.0122619	0.660015
CYR61	0.0302701	0.659378
STEAP3	0.0031531	0.658835
PALLD	0.0418328	0.657965
SERPINA1	0.00891767	0.654006
DLEC1	0.0197583	0.653826
TSPAN6	0.0229735	0.65308
CYBRD1	0.0410903	0.651981
CLIC6	0.0479304	0.648218
TXNRD1	0.0060333	0.648178
PAPOLA	0.0116077	0.646649
HLA-DQA1	0.0435039	0.643886
CEBPB	0.000839739	0.641345
YAP1	0.0107647	0.640957
MGST1	0.044778	0.639679
ITSN1	0.00426607	0.639022
RAMP3	0.00646089	0.637722
CRYZ	0.0251382	0.635601
NFIL3	0.00051317	0.634668
LCP1	0.0112153	0.632904
HIST1H2BD	0.0189794	0.632812
TRIP10	0.00208221	0.631846
CD93	0.02011	0.631109
RFTN1	0.0109869	0.631031
IL17RB	0.0043673	0.630421
LOC440359	0.0111162	0.628584
SCARA3	0.048254	0.628355
ANTXR2	0.00563251	0.626519
CLK1	0.0170481	0.625693
MCL1	0.0118033	0.622341
GPC4	0.0122474	0.618434
GEM	0.00380979	0.615516
C10ORF85	0.00761226	0.613784
FKBP5	0.0443909	0.612005
GBP2	0.0164397	0.611573
LRCH4	0.0411088	0.608715
SORBS1	0.0204352	0.60871
SRGN	0.00789249	0.607511
XBP1	0.00598074	0.60698
OKL38	0.0102193	0.606304
XLKD1	0.00107423	0.603897
BMP4	0.00254846	0.602002
JUNB	0.0163001	0.601115
CLDN15	0.0113889	0.597947
BANP	0.0144205	0.596789
IRX3	0.048617	0.595696
TNFRSF1A	0.0399842	0.594201
MYBPC1	0.0184136	0.591228
PDIA4	0.0142363	0.590803
GLIS3	0.0147633	0.58919
PLA1A	0.0323552	0.58701
RAX	0.0032873	0.58611
RARRES2	0.0297994	0.586041
HSP90AA1	0.0142774	0.58356
CES1	0.00860436	0.582094
PLSCR4	0.0296986	0.58053
SNHG3-RCC1	0.00201129	0.578692
RNASE2	0.0129277	0.577933
KCNG1	0.0105891	0.571243
AHNAK	0.0326621	0.569712
HS.493947	0.0144041	0.568057
C9ORF61	0.0198035	0.565433
SCIN	0.0100666	0.564185
FNDC1	0.0202814	0.560875
DSC2	0.0032025	0.559906
GADD45B	0.0382831	0.557891
OSGIN2	0.0129818	0.557502
C7ORF23	0.000331412	0.556243
KITLG	0.0184649	0.555529
HS.527103	0.0181314	0.551853
ITPKB	0.0269087	0.549608
PLOD3	0.0466588	0.549306
SUGT1	0.01797	0.548552
CLIC1	0.0247758	0.546345
PLXDC2	0.00968978	0.54595
LPAR4	0.0112475	0.545673
PGCP	0.00796057	0.542453
IRAK2	5.83976e-05	0.542213
TMTC1	0.0313927	0.540849
XPO1	0.010956	0.539508
FPR1	0.00760383	0.538354
SLC39A14	0.00803078	0.536781
RANBP3L	0.038084	0.535846
TJP2	0.0460563	0.533536
LRRC1	0.0109256	0.533378
SYS1	0.00474325	0.533294
PCDH18	0.000139208	0.533023
H2AFZ	0.00551488	0.532635
CCDC117	0.0228786	0.531934
SDF2L1	0.0297139	0.526968
TGIF1	0.00972395	0.525297
SLC44A3	0.030715	0.524501
MYOT	0.0176655	0.524417
TPD52L1	0.0243403	0.523351
PLOD2	0.0247512	0.523064
NOPE	0.0364082	0.521541
PI16	0.0124984	0.521047
SMARCA1	0.00802022	0.520183
MTMR11	0.0333483	0.5189
SULF1	0.0214716	0.516716
FRMPD2	0.00879406	0.516186
IER5	0.0265083	0.514882
LOC387934	0.0396511	0.513875
KIAA1754	0.017468	0.513767
TCTEX1D1	0.0489885	0.513751
SMAD9	0.00105544	0.512117
RNASE4	0.0270249	0.51194
KCNA5	0.0100964	0.511002
MASP1	0.0296384	0.51001
PIM3	0.00148926	0.509981
PARVG	0.0283464	0.509108
C22ORF15	0.0156314	0.508858
ATF4	0.00292529	0.507605
LMAN2L	0.0148876	0.506683
TPST2	0.0324649	0.505526
LOC441054	0.0133781	0.505294
TKT	0.0167407	0.504499
DAB2	0.00518958	0.504019
AQP1	0.0431517	0.502739
EGFR	0.00469742	0.501339
MGC18216	0.000977251	0.501276
TARS	0.00763012	0.501041
FXR1	0.00639631	0.500602
C1ORF162	0.0421908	0.499839
AK1	0.0324228	0.499814
UHRF1	0.0149183	0.499315
ANG	0.0457801	0.499063
LOC63920	0.00401536	0.498443
TMEM74	0.0170851	0.497614
A4GALT	0.00378322	0.497206
PHF15	0.00443736	0.496686
SLC6A9	0.0247168	0.496111
ABI3BP	0.0426641	0.495619
TNS1	0.0493295	0.494805
ITGA10	0.0116702	0.494005
HSPA1L	0.0452795	0.493088
DNAJA4	0.0461001	0.492733
PSME1	0.00073505	0.492162
NFE2L1	0.00264421	0.492052
STARD7	0.00134057	0.491801
CDCA7	0.0301587	0.491198
PCDHB4	0.0249733	0.49094
NUDT5	0.00806982	0.490346
FLJ46156	0.00705652	0.489489
CCL5	0.0312571	0.488054
PDPN	0.0171523	0.487681
HIST1H4H	0.00779147	0.487316
SPATA18	0.0283298	0.487286
ZFP106	0.00392277	0.486995
ZNF143	0.00362193	0.48566
CLK4	0.00106745	0.485524
MFAP4	0.0443367	0.485097
CCDC81	0.0176701	0.484679
SCCPDH	0.00718314	0.484222
BTBD14A	0.0139448	0.4821
COL8A2	0.00749157	0.480271
TRIM47	0.017377	0.478982
LOC653381	0.00755059	0.47893
SPEN	0.00588848	0.478205
OGFRL1	0.00671755	0.477721
WAC	0.00047457	0.477676
MS4A6A	0.0306357	0.47752
TMEM176A	0.0494737	0.476329
XPR1	0.0078476	0.475939
HS.50125	0.0378637	0.474645
LRRC58	0.0041157	0.472609
HIST1H2BK	0.00586357	0.471944
PRKX	0.00672019	0.471881
C16ORF72	0.00256839	0.471643
BMI1	0.000245476	0.471262
IRF2BP2	0.0103626	0.469817
WDR49	0.0280786	0.469398
MMRN1	0.00131114	0.469238
C14ORF147	0.00182297	0.468794
MID1IP1	0.00601378	0.467652
CKS2	0.00358921	0.467635
HTATIP2	0.0138023	0.466524
GADD45A	0.033817	0.466496
ANKRD10	0.00331792	0.464733
PLEKHA4	0.0463875	0.464142
RPL9	0.0167121	0.463976
BHLHB2	0.0248708	0.463975
CAB39L	0.00416511	0.463608
HS.574286	0.0280195	0.463513
ANLN	0.0103486	0.461968
EBI2	0.0366456	0.461175
FCGR2A	0.00739907	0.460957
ABCC3	0.035495	0.460287
ZMPSTE24	0.00500635	0.45965
LOC644422	0.00184835	0.458422
HVCN1	0.0101301	0.457761
IQCG	0.0279982	0.456868
C14ORF152	0.0310098	0.456192
IRS2	0.0209163	0.456169
EMP3	0.0466113	0.455481
ETS2	0.0256054	0.454195
LOC346887	0.0347113	0.453962
MS4A7	0.0437083	0.453408
GNA13	0.0308637	0.452923
NAV2	0.00869641	0.452854
LOC650369	0.0235039	0.452846
RAC2	0.00533731	0.452427
DGCR14	0.00824265	0.452265
PDLIM1	0.0224717	0.451187
NFKB1	0.00451778	0.450653
GADD45G	0.0138253	0.450485
GFPT2	0.0265353	0.450459
FBXO2	0.00257393	0.45039
PDS5A	0.000458396	0.450211
OSBPL11	0.0115513	0.449632
TCP1	0.00956357	0.448625
TTC29	0.0427308	0.448509
CASC3	0.0166925	0.448225
CTSC	0.0240544	0.448089
NSBP1	0.00727546	0.448018
C5ORF33	0.032835	0.446786
STK38L	0.00252702	0.446471
ZHX1	0.00837273	0.445101
FGL2	0.0413049	0.444807
ARID5B	0.00315758	0.444744
C5AR1	0.000504644	0.444423
NEK11	0.0488949	0.444366
FBXO32	0.0250956	0.44379
PGS1	6.19799e-05	0.443627
C9ORF40	0.00121319	0.443559
MGC13057	0.0244564	0.443353
HS.537004	0.0256543	0.443069
HSPB2	0.00250277	0.44248
ITGA2	0.00983057	0.442091
FLJ46082	0.0403789	0.441778
C12ORF44	0.000836531	0.44147
PTPLB	0.00288189	0.441372
ACPL2	0.0320743	0.441286
IL20RA	0.00847361	0.440057
HLA-DPB1	0.00116005	0.439744
MAFB	0.00329825	0.439153
HS.99472	0.00578642	0.439108
PLCE1	0.0334486	0.438954
HS.547277	0.000198079	0.438578
PFKFB3	0.0130667	0.436364
PTGS2	0.0271662	0.435984
PPM1D	0.00278268	0.435877
AP1S2	0.0354819	0.434859
DDX39	0.00265189	0.433892
VASN	0.0410258	0.43355
RPL29	0.000307178	0.433281
PPARG	0.00466313	0.433112
C16ORF53	0.00467175	0.432923
CD59	0.0149745	0.43257
CTSZ	0.0139041	0.43078
SLC1A5	0.00125854	0.430158
HS.12876	0.0158838	0.430132
SNX3	0.0109458	0.429977
C10ORF38	0.000178833	0.429703
MPZL2	0.00967917	0.428172
PCBD1	0.0222598	0.427673
NAP1L1	0.0244349	0.427439
SOD2	0.0273936	0.427035
HERPUD1	0.00422268	0.427022
PPIL6	0.0257631	0.426737
P4HA2	0.0206107	0.426522
SAP18	0.0076063	0.426425
RAB23	0.0351842	0.425366
SESN1	0.00649789	0.424564
PHLDA1	0.000375656	0.424018
DNAJB11	0.0308993	0.422327
IGF2R	0.0102255	0.422207
TFG	0.0306531	0.421522
ATF3	0.0210726	0.421225
ELF1	0.0129894	0.420879
CTNND2	0.0249651	0.42052
HS.535028	0.00946137	0.420368
SPECC1L	0.0119677	0.419413
NAMPT	0.000148099	0.419298
KIAA2010	0.00158133	0.419003
HS.483906	0.00121768	0.418801
TINF2	0.0309144	0.418179
TEX2	3.11855e-05	0.418139
HS.561844	0.0127252	0.417935
C10ORF104	0.0167309	0.417467
WDR40A	0.0147448	0.416907
CFD	0.0294597	0.41674
KIAA1666	0.00905973	0.416179
SEPP1	0.0155177	0.415765
MAPKAP1	0.00229259	0.415746
MAFF	0.0118206	0.413755
ENAH	0.0117348	0.413742
SRGAP1	0.0460182	0.412103
FNTB	0.002543	0.411003
IFI16	0.00683596	0.410937
ARHGAP9	0.00556642	0.410851
CHN2	0.0178626	0.410463
MGC13379	0.0467433	0.409982
CRYAB	0.00930337	0.407829
IL7R	0.00415193	0.407723
BUB3	0.00274588	0.4072
BAZ1A	0.0114083	0.40694
BCL2	0.0213187	0.406852
PNMT	0.00102674	0.406825
SLC44A1	0.031101	0.406398
JUN	0.0308972	0.406186
PHB	0.00618073	0.406132
SASH1	0.00365893	0.405413
CENTB1	0.000180088	0.405378
CALD1	0.0145855	0.405003
ACTL6A	0.0244146	0.404647
SLAMF8	0.000530938	0.404356
BRPF3	0.00239193	0.403613
SLC39A11	0.00356007	0.4034
ALPK1	0.0219025	0.402827
SLC22A15	0.00256274	0.402171
PBX3	0.00564378	0.401955
C11ORF63	0.00624214	0.401726
KLHL21	0.0287148	0.400825
GLT25D1	0.0264307	0.400319
PCID2	0.000607826	0.400055
ELL2	0.00110662	0.399972
CRISPLD1	0.0315337	0.399185
HNRPA2B1	0.00502916	0.399062
SAMD1	0.0101123	0.398853
KCTD12	0.000521619	0.398669
HSP90B1	0.0389852	0.398652
FRMPD3	0.00130638	0.398421
IGSF11	0.0166043	0.398255
NBN	0.00268044	0.398252
DUSP23	0.014309	0.398096
C1R	0.0478628	0.39797
MYBPH	0.0214802	0.397865
GOLPH3	0.0100318	0.396053
CTDSP2	0.0234541	0.396023
TMEM16F	0.0245963	0.39509
PRKD1	0.0148695	0.394642
STK40	0.042209	0.392872
PRCP	0.016383	0.392759
BANF1	0.0110153	0.392584
CYP4F12	0.0377583	0.392504
DDR2	0.0213828	0.392453
FAM10A4	0.0137205	0.392385
C2ORF39	0.0428755	0.39228
C7ORF57	0.0458305	0.391634
ERBB2IP	0.00160033	0.391449
FAM111A	0.045787	0.391377
APOL2	0.0396539	0.391151
CUL4A	0.0098111	0.390691
IFRD2	0.000193751	0.389713
HMGB2	0.0440086	0.389652
DEK	0.00960859	0.388995
C1ORF88	0.0180949	0.388143
OR11L1	0.00871002	0.388086
MTRR	0.0412001	0.388008
TBC1D2B	0.0115217	0.387936
BMPR1A	0.00204332	0.386951
MTMR10	0.00224039	0.386879
UBE2D3	0.00125883	0.38596
CBFB	0.0209997	0.385949
ZNF621	0.0345051	0.385786
PRPF4B	0.0043053	0.384693
ABCA6	0.0211932	0.384615
TRAM1	0.0182344	0.384384
JAKMIP2	0.0253038	0.383144
IVNS1ABP	0.00812545	0.382571
GFAP	0.0441234	0.38193
THUMPD2	0.00846447	0.381732
RAB7L1	0.0169954	0.3817
CNN3	0.0460539	0.381436
C3ORF34	0.0135974	0.380935
MSRB3	0.0497894	0.380317
DENND2D	0.000655916	0.380311
RNF145	0.00606932	0.380011
AKAP8	0.0081074	0.379983
PLEKHA7	0.0115809	0.378789
NAB1	0.0187701	0.378047
ADCY8	0.0041506	0.37784
RBBP8	0.00500785	0.377519
C5ORF41	0.00415788	0.377413
KIAA1949	0.025096	0.377299
SAMD11	0.000266929	0.376784
IKZF1	0.0212498	0.376406
LOC643310	0.0223659	0.37629
KPNA4	0.000713234	0.376184
CALCOCO2	0.00162489	0.375149
CLDN23	0.0380835	0.373646
ST8SIA1	0.00224582	0.373496
MTTP	0.00722144	0.372808
F5	0.00894473	0.372313
WDSUB1	0.0226824	0.372048
HNRPH3	0.0279925	0.371768
HS.415576	0.025336	0.371137
ANXA2	0.0108047	0.371084
CHIC2	0.0127844	0.370516
HSPD1	0.0439398	0.370012
LOC654096	0.00975855	0.370001
CD69	0.0480855	0.369761
CLEC5A	0.00852399	0.369741
LRRC6	0.0110124	0.369375
UNG	0.030149	0.369256
CFI	0.0312244	0.368856
CCT5	0.00457316	0.368838
HS.537779	0.00835492	0.368705
F2RL1	0.0122573	0.367857
PHF14	0.0154418	0.367706
DAAM1	0.0439015	0.367259
LYZ	0.0433289	0.366814
SLFN11	0.00909605	0.366223
CA2	0.0358013	0.365728
TFDP2	0.0137166	0.365199
NFE2L2	0.0482719	0.364786
SFRS4	0.00195607	0.364732
RAD21	0.0428454	0.364094
BIRC2	0.00203966	0.364
BCL7C	0.0298562	0.363723
SSFA2	0.0106843	0.363599
UPF2	0.0043879	0.363575
C3ORF39	0.00763099	0.363195
C14ORF140	0.0178465	0.362217
HS.571151	0.0195144	0.361682
ZIC3	0.0121888	0.36147
CCT3	0.0434009	0.361466
NEO1	0.0190135	0.361397
KLF6	0.0145755	0.361043
DPYD	0.0038177	0.360706
RFXDC2	0.0179606	0.360123
PDIA6	0.00902081	0.359899
CDC26	0.0324369	0.359147
CRK	0.00842766	0.358905
LOC134145	0.0143711	0.358655
MAP3K8	0.013264	0.358528
C19ORF2	0.00147841	0.358373
CYBASC3	0.00225124	0.356844
RALBP1	0.000337869	0.356394
TNFRSF12A	0.0238228	0.356188
TUBB6	0.00612085	0.355482
UIMC1	0.0052014	0.35545
MEGF9	0.0232567	0.355294
ACSL1	0.00775435	0.354207
HIST1H2AC	0.0475227	0.354089
SFRP4	0.0407665	0.35391
FAM89A	0.0177377	0.352757
TRA1P2	0.0230667	0.352483
TLR7	0.0407043	0.351789
TNFRSF11B	0.0115533	0.351518
FCGR1B	0.000608416	0.351231
RBM17	0.0329369	0.350874
KLHL8	0.0325721	0.350756
PDZD8	0.000337616	0.350401
SERBP1	0.000564073	0.349897
SETMAR	0.0262101	0.349849
RBM23	0.0342513	0.349697
RGS16	0.0240588	0.349621
SESN3	0.0181403	0.349533
RNF19A	0.0363009	0.349358
CEPT1	0.0262728	0.349167
DYRK1A	0.0493134	0.349067
BBX	0.0462401	0.349012
SLTM	0.0174192	0.348946
CASK	0.00358194	0.348837
HNRNPAB	0.00341938	0.348608
QKI	0.0453806	0.348566
KIAA0907	0.00131965	0.348246
PROK2	0.00387864	0.347228
MIER1	0.00195059	0.347039
SNX16	0.00578423	0.346964
ASXL2	0.00358805	0.346798
C14ORF151	0.000593399	0.346498
RAP2B	0.00071699	0.346393
LOC650029	0.00681804	0.345894
CARHSP1	0.0249103	0.345863
C2CD2	0.0248956	0.345677
ARFGAP3	0.00137237	0.345552
PNN	0.00312678	0.3453
LRRC8A	0.0484651	0.344731
CCDC50	0.0296461	0.344269
MTDH	0.0353909	0.343694
NEXN	0.00979594	0.343582
ARHGEF6	0.0331963	0.343171
TYW3	0.025847	0.343122
CABC1	0.00124878	0.34262
ERICH1	0.0223749	0.342402
TCF12	0.040961	0.342366
G3BP1	0.0100426	0.341973
LAMP2	0.0319561	0.341075
CCDC14	0.0157767	0.340576
MAPK10	0.0238623	0.340571
ZNF271	0.0209452	0.340332
MFAP3	0.00496447	0.339992
SIRT1	0.00776021	0.339954
SFRS12	0.0377384	0.339579
TMEM33	0.0180577	0.338746
ZNF295	0.00864698	0.338097
LEAP2	0.000838085	0.337504
CPS1	0.0230479	0.335845
LOC644935	0.0209826	0.335416
GALM	0.0146365	0.335078
IL10RB	0.0338578	0.335059
SYNPO2	0.0184178	0.334946
PRPF38B	0.00748846	0.334933
ARPP-19	0.0069496	0.334836
TNFRSF19	0.026099	0.332858
BTD	0.00499893	0.332487
GTF2E2	0.00600812	0.332045
TRIM4	0.0136263	0.331831
LRIT2	0.00508964	0.331787
SMG1	0.0396867	0.331326
POGK	0.0209261	0.330557
BTG1	0.0211079	0.329284
TANK	0.00805679	0.3292
LOC650215	0.0233679	0.329174
SAP30BP	0.0273878	0.329143
SPIN3	0.00346191	0.32844
ARL13B	0.00528891	0.328411
PNRC2	0.0202981	0.328327
RGL2	0.0464962	0.328291
TMEM43	0.0185689	0.32816
C20ORF24	0.0271579	0.327771
CNOT8	0.00838876	0.32775
GUCY1A3	0.029067	0.327659
RNASE3	0.0239559	0.327318
CMTM4	0.00772196	0.326153
ZNF397	0.0409192	0.325856
SMNDC1	0.0194052	0.325244
CDKN2C	0.00160559	0.325106
CP110	0.0139431	0.324882
CPEB2	0.030628	0.324556
PDLIM4	0.00435026	0.324536
BDH2	0.0108141	0.323929
AKTIP	0.0208986	0.323679
KIAA0430	0.0491742	0.3231
ADH1A	0.0372554	0.322466
CRY1	0.0260589	0.322033
HS.194225	0.0279367	0.322026
SPG20	0.0242783	0.321392
TAF15	0.034903	0.321041
MEIG1	0.0120586	0.320628
CASP4	0.00981055	0.320515
CREBBP	0.0261158	0.320256
RBM14	0.0464719	0.320115
HS.549784	0.00652993	0.320069
RCCD1	0.0372093	0.32002
HS.137971	0.00212511	0.319472
IL28RA	0.00632207	0.319459
HSZFP36	0.0155365	0.318704
ZNF532	0.00833965	0.318152
C9ORF7	0.0261071	0.317925
PTPN12	0.0118238	0.317841
CDV3	0.0154102	0.317627
TARDBP	0.0167615	0.317412
ZAK	0.0199446	0.31727
CERK	0.00463758	0.316864
KLRG1	0.00914045	0.316697
MAFG	0.0452398	0.316584
USP38	0.0101134	0.316128
LOC388681	0.0127059	0.316106
CD151	0.0385862	0.315569
DNLZ	0.0477126	0.315543
AFTPH	0.0374304	0.315214
TMEM189	0.0130334	0.314743
SPOP	0.00306664	0.314695
MTA3	0.0334097	0.314395
THBS2	0.0409534	0.314276
RIPK2	0.0374785	0.313997
PRDX1	0.0203763	0.313909
C21ORF121	0.0424471	0.313867
LOC642118	0.0139273	0.313255
PPAP2C	0.0174423	0.313203
C1ORF181	0.0290981	0.312116
KIAA0152	0.0187038	0.312053
PAK2	0.0165309	0.311856
DCLK2	0.0271293	0.311648
ZNF518B	0.0196552	0.311627
DYNC2LI1	0.0474924	0.311451
EFHD1	0.0351271	0.311214
RAB21	0.0214603	0.310773
TXNDC5	0.00736381	0.310529
ZNF32	0.00406681	0.310036
DUSP18	0.0331983	0.309959
ZNF250	0.0108595	0.30988
RCN1	0.00971057	0.309635
NCK1	0.0115826	0.308543
IFT88	0.016828	0.308358
ST6GALNAC3	0.022984	0.307568
APIP	0.00574531	0.307506
TNPO1	0.021838	0.307257
C8ORF76	0.0256249	0.306826
LOC645489	0.021905	0.306717
LRRFIP2	0.0089332	0.306613
RFC5	0.0021312	0.306479
ELF2	0.0195488	0.306294
ISG20L2	0.00872962	0.306024
SLMAP	0.00526187	0.305744
GATA2	0.0355743	0.305676
A2ML1	0.00985222	0.305342
MAPKAPK2	0.0142204	0.304573
SAP30L	0.031197	0.304534
SETD2	0.0145554	0.30444
ERMAP	0.0328101	0.30426
HS.518527	0.0271496	0.304184
ATP6V0E1	0.0482226	0.30408
GNAI3	0.045441	0.303975
CP	0.0414918	0.30371
KCNE4	0.00201126	0.303469
SAR1B	0.0253707	0.302833
TUBD1	0.0402355	0.302576
RABEP1	0.0171582	0.302255
SBNO2	0.0191373	0.301886
LOC730077	0.0326671	0.301875
ARRB1	0.0260198	0.301822
MATN2	0.0462424	0.301331
LOC339804	0.0499843	0.300996
SRPX2	0.0232694	0.300891
HS.143408	0.0281533	0.300808
SLC33A1	0.0236191	0.300628
CSNK2A2	0.000371273	0.300078
TMEM116	0.0295395	0.299742
PSCDBP	0.0118192	0.299398
LOC85389	0.0351642	0.298832
FLJ22639	0.00435947	0.298574
CRLF3	0.003892	0.298173
C17ORF85	0.0137949	0.297681
C1ORF25	0.0030637	0.297372
WDR45	0.0276847	0.297021
MFHAS1	0.0220603	0.29687
SPAG1	0.0301154	0.296832
MIS12	0.0108455	0.296596
LOC653764	0.0258288	0.296461
SMAD4	0.0446429	0.296432
HYOU1	0.0303565	0.295819
MAP6	0.046753	0.295534
COBL	0.0359395	0.29538
MBOAT2	0.0158589	0.295273
BACE2	0.0135619	0.29527
YOD1	0.0429209	0.295015
TMEM107	0.038589	0.29479
E2F5	0.0161059	0.294361
TFE3	0.0179623	0.294314
ZFR	0.00256924	0.294182
BBS12	0.000932802	0.294063
MORC4	0.00823217	0.294033
MRAS	0.042377	0.29401
BOC	0.00512732	0.29329
LYAR	0.00786316	0.293151
CMPK1	0.0284172	0.292781
USP21	0.027529	0.292074
ALS2CR2	0.00454578	0.292042
HS.570838	0.0297728	0.291703
SLAMF6	0.012129	0.291673
PLEKHA5	0.0391402	0.29137
NEBL	0.016898	0.29116
RTP1	0.0355734	0.29087
BCL2L13	0.00505246	0.290745
TSPAN8	0.016868	0.290433
TMEM194	0.030635	0.290347
PEX5	0.0205668	0.290297
GLT8D3	0.0474812	0.290105
INMT	0.033533	0.289797
RDH10	0.0469901	0.289541
SHISA3	0.0159669	0.289534
ITGB8	0.0088597	0.289378
DUSP14	0.0363241	0.2892
HS.545278	0.0168402	0.288402
CD37	0.036033	0.288387
TAPT1	0.0447157	0.287947
CD164	0.0162247	0.28691
SPHK1	0.0462491	0.286802
CEP135	0.00757908	0.28668
HS.13291	0.00714423	0.286406
DNAJB9	0.0412292	0.286072
CSPP1	0.00793387	0.285762
SOCS3	0.0210396	0.285361
INVS	0.00320329	0.285357
CDH19	0.0451186	0.285291
C2ORF42	0.00650072	0.285006
LZIC	0.00652987	0.284388
C9ORF89	0.005193	0.284287
TSC22D2	0.0171254	0.284198
TRIP12	0.0488513	0.284099
CDKN1B	0.0311431	0.283479
POLR2H	0.00589342	0.283144
SF3B1	0.0110838	0.283131
N6AMT1	0.0296548	0.283011
HS.547551	0.00861207	0.282962
EI24	0.0196669	0.282181
MAP3K7	0.00320844	0.282172
CLUAP1	0.0191946	0.281874
MRGPRF	0.00299432	0.281813
LDLRAD3	0.0203317	0.281577
NUP205	0.00273475	0.281512
CHUK	0.0126866	0.281378
SBF2	0.0354498	0.28082
MSH6	0.0274614	0.279746
RRAD	0.0101906	0.279541
LNPEP	0.000615215	0.27931
AKAP13	0.0449964	0.279229
RBMS1	0.00951249	0.27905
ZNF438	0.0242696	0.278744
CHMP1B	0.0483157	0.278685
KLHL5	0.0348078	0.278567
CCDC46	0.00822105	0.278294
SEPHS1	0.0244721	0.278116
YBX1	0.0354027	0.278095
TAF4	0.0240636	0.277484
SLC4A2	0.038892	0.277388
MAPK1	0.021535	0.277347
E2F6	0.0158777	0.27729
C17ORF39	0.00026604	0.277085
PPA1	0.0300921	0.276783
PCBP1	0.0406277	0.276763
CAND1	0.00815015	0.276742
LOC644655	0.0141995	0.276366
ANKRD28	0.0115451	0.276347
CD53	0.0233952	0.276335
DHX15	0.0413139	0.275821
NSUN5	0.0174485	0.275498
MBNL1	0.000649848	0.275266
FNBP1L	0.0374548	0.275108
TMEM77	0.0403002	0.27498
CCT7	0.0230714	0.274655
OBFC2A	0.00134046	0.274651
C6ORF199	0.00919943	0.274063
HS.571245	0.0363417	0.274014
TIAL1	0.0131244	0.273919
SFRS15	0.00441125	0.273825
TMEM132E	0.00345706	0.273571
YY1	0.0495864	0.272903
PSME3	0.00289715	0.272483
USP3	0.0241153	0.272449
EML1	0.0155104	0.272063
UBR5	0.00453814	0.271984
MUC1	0.013324	0.271744
ASB6	0.0457562	0.271735
SEC11A	0.0208102	0.271636
KIAA1217	0.0398795	0.271615
BHMT2	0.0367596	0.271584
HBP1	0.047002	0.271556
RALB	0.0429484	0.271539
DKC1	0.00211032	0.271401
CPAMD8	0.0353273	0.271347
SLC38A10	0.00730091	0.271177
BTBD7	0.0342482	0.271162
C18ORF25	0.0120647	0.270994
HS.527515	9.2677e-05	0.270746
SON	0.0115674	0.270599
ARL5B	0.0145435	0.270511
NCOA5	0.0280301	0.270427
LOC646531	0.0231308	0.270396
RAB4A	0.0484092	0.269922
HS.551847	0.0131138	0.269716
MCHR2	0.00758666	0.269298
CD247	0.0227449	0.269257
TMEM97	0.0461001	0.269253
CCNI	0.0138473	0.269127
HS.126768	0.0300943	0.268796
NOLA1	0.000391791	0.268713
RECQL	0.0440048	0.268501
BNIPL	0.0171274	0.267786
PCBP2	0.00600286	0.267392
PYGL	0.0404775	0.267348
DYM	0.0106399	0.267328
CEP63	0.0190807	0.267323
CCNG1	0.0255251	0.26656
LOC387647	0.00196874	0.26643
PHF20	0.000586697	0.266238
TWSG1	0.0279326	0.266143
PRUNE	0.00437532	0.266036
PXK	0.0335249	0.265799
MTMR15	0.0294069	0.265749
NFXL1	0.00849402	0.265701
FDFT1	0.0484284	0.265014
STAT3	0.0118052	0.264951
C16ORF70	0.0276569	0.264519
HS.354110	0.0111743	0.264103
ARS2	0.02952	0.264099
HS.540780	0.00293041	0.263935
AYP1P1	0.00942317	0.263843
IPO11	0.00675613	0.263589
DLEU1	0.0234454	0.26342
NUMB	0.0135313	0.263331
PHF10	0.0116444	0.263232
EXT2	0.0215208	0.263209
PPP1CC	0.0259536	0.2632
EXOSC3	0.0182581	0.262849
FYTTD1	0.0365197	0.262298
ZDHHC15	0.00532945	0.26184
NPEPPS	0.018694	0.261799
HSD17B1	0.0430852	0.261389
FYN	0.0217969	0.261188
RUFY1	0.00819341	0.26115
AVEN	0.0213667	0.261011
LIN7A	0.0209344	0.261
HOXC11	0.0137048	0.260802
HNRNPF	0.00806394	0.260197
PAWR	0.00393038	0.260073
CCDC86	0.0253533	0.259949
LOC650152	0.00366097	0.259829
LOC727751	0.000326057	0.259598
PHEX	0.000265427	0.259409
ZZZ3	0.0119299	0.259372
EGF	0.021907	0.259122
DDX3X	0.0235896	0.258806
SP100	0.00144063	0.258489
APAF1	0.0146368	0.25827
BATF3	0.0303789	0.257519
WDR4	0.0417196	0.256863
IGSF5	0.0372446	0.256845
C7ORF11	0.0365132	0.256695
FAM129A	0.0124779	0.256636
FLJ44379	0.000481667	0.256256
MRPL34	0.0367841	0.25611
HERC2P2	0.0306397	0.256002
SMG7	0.00156082	0.255693
TNPO3	0.0407733	0.255676
PROSC	0.0475419	0.255578
ZFYVE26	0.0189498	0.255295
MOBKL1A	0.0459332	0.255183
LOC400464	0.0259015	0.255114
TMSL8	0.0106921	0.254927
RIT1	0.0238748	0.254667
ARL4A	0.00796958	0.254537
GPR65	0.0114902	0.254483
MAN1A2	0.0358298	0.254401
FLJ39653	0.0173346	0.254132
THBS1	0.030631	0.254098
IQCD	0.0128417	0.253806
RGS19	0.0402098	0.2538
DYRK3	0.0249433	0.253673
FBXL5	0.0172743	0.253429
TMED2	0.0419039	0.253301
WWP1	0.00247611	0.252465
EIF2S3	0.0306093	0.252126
LOC643438	0.00789687	0.252077
JTB	0.0388321	0.252017
HS.46839	0.0149504	0.251745
KCTD21	0.0371716	0.251536
TM7SF3	0.0391183	0.251532
TCF7L1	0.00520905	0.251361
YTHDF1	0.0154091	0.250843
KIF3B	0.0357628	0.250818
RAB20	0.00344291	0.250687
SH3BGRL3	0.0129993	0.250663
CDC42SE1	0.0249335	0.250595
SND1	0.0418623	0.250229
NOLA3	0.0475862	0.249928
AKAP12	0.0135625	0.249834
FBXW11	0.0228361	0.249728
PHC1	0.0226988	0.249614
GAB1	0.0189025	0.249473
MRPS34	0.0473247	0.249424
HS.576136	0.0242607	0.249395
PILRA	0.00259726	0.249388
MED28	0.00647346	0.24937
ZCCHC11	0.00408483	0.249115
CORO1C	0.0435935	0.248647
CKS1B	0.0457978	0.248613
LAT2	0.0486694	0.248497
ELMOD2	0.0251083	0.248481
EIF4G2	0.0175667	0.248424
LPCAT2	0.0173018	0.247061
HS.123119	0.0469422	0.247038
CCDC41	0.00103503	0.246874
LOC645643	0.000683561	0.246646
IQGAP2	0.00749175	0.246333
SETD8	0.0242474	0.246289
TIA1	0.0273358	0.246192
CCDC37	0.0392067	0.245663
F13A1	0.010601	0.245627
MTRF1L	0.0345882	0.245418
LOC399715	0.0397477	0.245109
CASP1	0.0205847	0.245068
HS.193557	0.0355914	0.24501
CSRP2BP	0.00521334	0.24499
HDGF	0.0360862	0.244812
MTMR3	0.00950304	0.24402
TRIM13	0.0204992	0.244015
RBM28	0.0157988	0.243816
TAF1	0.00449318	0.243734
HS.125056	0.013091	0.243635
BVES	0.0334168	0.24338
UTP15	0.00590683	0.243371
HS.46762	0.0129394	0.243242
FAM20C	0.0262295	0.243193
S100A3	0.0410685	0.243066
PSMA2	0.014929	0.242967
TMPRSS5	0.0307271	0.242955
C20ORF26	0.0351158	0.242345
CCDC90A	0.00322049	0.242234
BID	0.0139346	0.241285
FAM101B	0.0318652	0.241284
OTUD1	0.0128593	0.241264
GDAP1	0.00330024	0.241127
LOC653103	0.0306735	0.240708
CLECL1	0.0497186	0.240406
KIAA1600	0.024248	0.240263
LILRA2	0.0279111	0.239939
GLG1	0.0412819	0.239923
C12ORF29	0.0134805	0.239922
BCL2L12	0.00817546	0.239305
LOC645304	0.0205258	0.238928
STT3B	0.0105159	0.238893
LOC643980	0.010182	0.238852
FLII	0.0163774	0.23883
YIPF4	0.0348988	0.237996
NCF4	0.0243842	0.237848
STAG1	0.020391	0.237696
SDC1	0.0283722	0.237687
WDR34	0.0119132	0.237464
EVC	0.00756016	0.237321
GSPT1	0.00408968	0.23723
CC2D1B	0.00931107	0.237142
HIST2H4A	0.0167132	0.236571
ANKRD12	0.0304254	0.236569
AK2	0.0310691	0.236438
ARSK	0.0194848	0.236229
TMEM170	0.0283505	0.236129
CUGBP1	0.0207872	0.236051
IFI30	0.0373129	0.235826
CALU	0.0163787	0.235284
FRMD6	0.028986	0.234922
HNRPM	0.0221611	0.234641
LUC7L	0.0190763	0.234529
WTAP	0.0281729	0.233882
TSGA10	0.0309228	0.233871
B3GNT5	0.0182381	0.233714
AGPAT2	0.046353	0.233571
SFRS17A	0.0288053	0.233334
ZNF318	0.0317115	0.233324
NXT1	0.0172257	0.233144
OTUD4	0.00835533	0.2328
REXO2	0.0468407	0.23248
METTL9	0.0472706	0.231623
CAPN2	0.021011	0.231604
HS.555255	0.0293178	0.231472
PIGC	0.0472167	0.231293
TRIM39	0.0160682	0.231113
OTUD7A	0.0149477	0.230873
CASP2	0.019045	0.230814
TMEM26	0.0399088	0.230779
SIGLEC5	0.0396366	0.230328
DMTF1	0.040733	0.230012
POLR1D	0.0475041	0.229995
CDK5RAP2	0.0214492	0.229831
HS.133324	0.0189756	0.229705
RAB9A	0.0414288	0.229187
OSGIN1	0.0127346	0.22881
TRIM5	0.00108503	0.228723
FLJ43093	0.00477684	0.2284
MGC57346	0.0327445	0.228363
HS.571060	0.00862433	0.228194
SETD6	0.0294704	0.227669
PQBP1	0.0451334	0.227556
NQO1	0.00445283	0.227536
DUT	0.0110978	0.227421
CWF19L2	0.0354697	0.227201
LILRB5	0.0194482	0.227199
TRIM33	0.00614299	0.227097
FLJ39827	0.02914	0.226694
NOL8	0.0387238	0.226605
UBTF	0.00947679	0.226216
PRUNE2	0.0221596	0.22593
FAM102A	0.02138	0.225033
HS.536420	0.0121685	0.224968
TMEM106C	0.0283004	0.224825
CASC2	0.0301671	0.224288
NHLH2	0.0276584	0.224206
LOC652003	0.00316354	0.224178
GSN	0.0240213	0.223977
POLS	0.0384526	0.223861
SH3BP1	0.0207792	0.223608
RPL32	0.0276774	0.223557
HLCS	0.00374273	0.222923
WDFY2	0.0180661	0.222413
AHCY	0.0346251	0.22224
C10ORF114	0.035153	0.222145
DDX21	0.0245768	0.222062
SMG5	0.0458075	0.222059
UGT2B7	0.00594109	0.22205
CDC42BPA	0.0275787	0.221999
MRPS5	0.0284358	0.221777
HS.137293	0.0245564	0.22147
SCAND2	0.0438428	0.221157
WEE1	0.0153232	0.221058
CANT1	0.0173727	0.220538
C20ORF195	0.00445612	0.220449
C19ORF28	0.00843021	0.22044
CBL	0.0264334	0.219942
MLL5	0.0217657	0.219442
RAF1	0.0257022	0.219404
HS.115881	0.00208245	0.219403
LOC91561	0.0125004	0.218929
PDZRN3	0.0190985	0.218562
HS.435027	0.0387055	0.218477
IL3RA	0.0441403	0.218346
GRSF1	0.0369322	0.218166
TRIMP1	0.00118538	0.218063
HS.131412	0.0246933	0.217827
B9D2	0.0436905	0.217626
LAMP1	0.0335715	0.217623
MYCT1	0.0215091	0.217603
TMEM183B	0.0371536	0.217547
OPTN	0.0470201	0.217461
CLPTM1L	0.0110138	0.21668
C10ORF28	0.00472519	0.216606
GZMK	0.0339223	0.216601
DENND4A	0.0197908	0.21648
DPAGT1	0.0310559	0.216415
MSI1	0.0389703	0.216235
SFRS9	0.00619168	0.216203
SERF2	0.0430961	0.215786
SDHALP1	0.020406	0.215777
RGL1	0.0102376	0.21549
IFNGR2	0.00930178	0.214988
PPP1R10	0.0351795	0.21438
EED	0.0147577	0.214313
BCL2L1	0.00449699	0.213961
C3ORF1	0.0316601	0.213961
ENOX2	0.0441376	0.213588
PPP1R8	0.00656678	0.213537
C7ORF26	0.0228153	0.213451
CABP4	0.00624131	0.213424
CCDC49	0.020978	0.213255
ZSCAN2	0.0199521	0.212725
ZNF823	0.00495091	0.212565
NPSR1	0.0169481	0.2125
HS.571032	0.0183921	0.21236
INPP1	0.0373934	0.212164
HNRPLL	0.0388686	0.212131
ANKRD22	0.029416	0.211617
HS.231861	0.029538	0.211495
AGPS	0.0480155	0.211494
LRP5L	0.0070973	0.211316
TAF5	0.0266586	0.211203
PHC3	0.00117345	0.211176
TOR1B	0.0190252	0.211052
LOC221710	0.0177338	0.211049
GORASP2	0.00049113	0.210849
RASSF1	0.0262011	0.210158
ZDHHC2	0.020711	0.209842
SLCO3A1	0.0422726	0.20984
TAX1BP1	0.0436753	0.20984
FBXO6	0.0341036	0.209724
KEAP1	0.0245208	0.209664
C20ORF59	0.00506999	0.209615
LOC646123	0.00534643	0.209084
HS.170964	0.00129173	0.20908
PPP1R1C	0.0137823	0.208869
KIAA2026	0.0467734	0.208725
NUDT3	0.0305374	0.208581
NHLRC2	0.0144509	0.20828
EIF2B2	0.0486513	0.207561
WDR33	0.0207158	0.207434
CMAH	0.0346718	0.20701
SETD3	0.0128776	0.20637
EIF2B4	0.00494697	0.205813
ZFP91	0.0355188	0.205555
LOC653188	0.0250343	0.20537
ERBB3	0.00278543	0.204976
ETF1	0.0151696	0.204891
NFKB2	0.0407836	0.20474
TRIM6	0.0182671	0.204709
HS.571180	0.0125387	0.204503
AFG3L1	0.0086784	0.204377
EP300	0.015816	0.204121
RSBN1L	0.0385816	0.202862
C10ORF73	0.0380125	0.202761
PTPN11	0.0112339	0.202464
TMEM120A	0.0407819	0.202308
IRX5	0.0111075	0.2022
FAS	0.0409594	0.202143
HS.556994	0.0278768	0.201488
SOAT1	0.00340581	0.201233
PARP8	0.00143061	0.200848
PANX1	0.0279509	0.200733
HSD3B7	0.0199501	0.20062
UBXD5	0.0157455	0.200482
LIX1L	0.035753	0.200482
DDEF1	0.0282148	0.200406
MAP3K7IP2	0.0128783	0.200377
ZFYVE1	0.0147699	0.200004
MLLT10	0.0158547	0.199961
C1ORF62	0.0178964	0.199658
VSIG8	0.0486057	0.199479
ATM	0.0326027	0.199429
CBLL1	0.0216668	0.199397
HS.528019	0.0303714	0.199153
SNX7	0.0250665	0.199145
C12ORF49	0.0345825	0.198889
RBPJ	0.00639858	0.19879
NME1-NME2	0.0179754	0.198548
RALA	0.0406819	0.198495
HS.548213	0.00556189	0.1982
JPH2	0.00127115	0.198195
POLR2F	0.0415142	0.19814
ZNF516	0.0118707	0.197715
LOC440589	0.0293418	0.19724
GINS3	0.0499635	0.196751
ZBED4	0.0310852	0.196643
HS.232649	0.0451172	0.196285
UBQLNL	0.0456632	0.196067
LOC124512	0.0266769	0.196033
AGXT2L2	0.0294092	0.19588
TM9SF1	0.00989802	0.195859
LOC652741	0.0245621	0.195761
HS.541907	0.0120794	0.195725
RANBP9	0.0386011	0.195691
RPP21	0.0488567	0.195642
GLB1	0.0207036	0.195517
MGC39900	0.00206571	0.195372
LOC730455	0.0376511	0.195312
BRI3	0.0422427	0.195233
LOC650850	0.00608927	0.19519
FAM124A	0.0272344	0.194875
KLHL6	0.0108991	0.194869
C1ORF187	0.0404965	0.194859
HDHD3	0.0202484	0.194844
ELL	0.0267307	0.19473
PRPF38A	0.0381111	0.194446
MID2	0.0366658	0.194368
2009-03-01	0.00693601	0.194351
MMP11	0.0126349	0.194064
ZNF311	0.0334361	0.193879
SAFB	0.0227313	0.193746
LOC651738	0.00612253	0.193616
TMLHE	0.0351668	0.193595
FLCN	0.0186036	0.193525
IPO7	0.0172222	0.193416
GOLGA4	0.00454523	0.193241
DDX31	0.0330933	0.193226
ABL2	0.0148724	0.193191
HS.578507	0.00931354	0.192807
GRN	0.0284249	0.192567
C6ORF145	0.011049	0.192542
PTPN21	0.0426123	0.192357
PFN1	0.0290053	0.192337
PDCL3	0.0241883	0.192255
IRF6	0.0437098	0.192223
ATXN7L1	0.0278198	0.191519
ST7	0.038943	0.191398
JMY	0.00322424	0.191055
UBTD2	0.0167425	0.191027
HS.575696	0.02124	0.19082
CASZ1	0.0275195	0.190644
HS.568753	0.0404425	0.190624
LAMB3	0.0382648	0.190599
DDX12	0.00414807	0.190359
HS.543885	0.00277455	0.190239
ARID5A	0.000582482	0.190024
ZNF511	0.0394395	0.189054
TMF1	0.0353417	0.189038
MTHFD2L	0.0213403	0.189
LOC652620	0.0377915	0.188503
CD6	0.0032767	0.188265
NTAN1	0.0496515	0.188155
ZDHHC7	0.00555866	0.187955
HS.333675	0.0276482	0.187872
KIAA0859	0.0457053	0.18772
C5ORF3	0.00800844	0.187676
LOC644519	0.0290879	0.187286
RYK	0.0325085	0.18726
TMEM126B	0.0246191	0.187161
GNA12	0.00386982	0.187004
LOC644411	0.00112738	0.186948
CD96	0.0139152	0.186266
IGF1R	0.00272176	0.18606
ZFP90	0.0267698	0.186023
HS.570343	0.038219	0.185885
AZI2	0.0174825	0.185731
HS.22689	0.0142491	0.185524
HS.164406	0.0483969	0.185493
HS.582179	0.0266785	0.184903
AMPD2	0.00581107	0.184852
C1ORF104	0.0374337	0.18484
OR6C2	0.00290591	0.184753
LOC731999	0.0379194	0.184648
BNC2	0.0455478	0.184516
PLP2	0.0173239	0.18443
LOC648997	0.0286181	0.183902
HS.555200	0.04053	0.183757
KIAA0174	0.0320347	0.183348
C5ORF29	0.0470918	0.183126
HS.582952	0.00478906	0.182778
HS.566801	0.0471519	0.182465
ARPC5	0.0372237	0.182441
TDRD7	0.025401	0.182282
CAD	0.0335999	0.182172
TGFB2	0.030268	0.182033
MIB1	0.0497798	0.181569
UGT1A6	0.00174663	0.181444
HEATR1	0.0221999	0.181428
HS.352549	0.0496916	0.181299
LRIG3	0.0313012	0.180699
HS.571875	0.00835306	0.180402
USP39	0.0126467	0.180296
TCF7	0.0122054	0.180242
LOC728069	0.0298258	0.179598
HS.352677	0.0335135	0.179394
WBSCR16	0.0458729	0.179338
CPSF4	0.000240534	0.179068
SFRS1	0.0468878	0.179066
KPTN	0.0140276	0.178929
WNT6	0.0374175	0.178859
LOC152667	0.00551559	0.178663
CDK3	0.00200558	0.178411
PPP6C	0.0237288	0.178087
HS.540450	0.0347057	0.177943
DUSP16	0.026629	0.177912
USP25	0.0166549	0.177718
LOC650557	0.0061817	0.177697
KIAA1012	0.0431833	0.177511
GDAP2	0.0248626	0.177266
GLRA3	0.00214164	0.177111
C21ORF34	0.013342	0.176649
HS.127009	0.00393596	0.176636
SOAT2	0.0381871	0.176478
HS.539250	0.00578088	0.176332
SERPINB3	0.00248447	0.17629
HS.578581	0.0138672	0.176232
RGS9BP	0.0377651	0.176145
FAM110C	0.0105276	0.176085
C1ORF132	0.0429587	0.176033
TMED9	0.0270632	0.176001
CHRFAM7A	0.00802683	0.175517
PGBD2	0.0115703	0.175465
GCK	0.0487898	0.175419
AFM	0.049721	0.175403
OAZ3	0.0180017	0.175397
2001-12-01	0.0244879	0.175304
SLC43A3	0.0316603	0.175183
PYGO2	0.049515	0.175055
C16ORF55	0.0298893	0.175021
CCNE1	0.0461103	0.17485
THAP2	0.0449801	0.174801
HS.493928	0.00245448	0.174473
HS.436134	0.0160604	0.174421
C1ORF116	0.00185086	0.174325
AFP	0.0286988	0.174282
INTS10	0.0441995	0.17417
INTS12	0.0376782	0.17394
ZNF137	0.0228359	0.173673
THAP11	0.0234504	0.173604
HS.538834	0.00847243	0.173468
STAM2	0.0280081	0.17343
C10ORF2	0.0248453	0.173409
ZBTB10	0.00553438	0.173132
USP42	0.011087	0.17258
CENPA	0.0403189	0.171773
ACADVL	0.0334878	0.171728
MARVELD2	0.0312233	0.171538
PTP4A2	0.0200008	0.171421
LOC648196	0.0371425	0.171395
HS.581004	0.0367864	0.171232
LOC92154	0.0224341	0.170633
PIAS1	0.0234553	0.170611
HS.540709	0.0247745	0.170604
HS.149755	0.0209514	0.170556
HS.146013	0.0108209	0.170198
C10ORF111	0.0253747	0.169969
HS.544350	0.00701093	0.169837
COL4A6	0.0134313	0.169698
LOC441488	0.00944595	0.169403
ZNF410	0.00818871	0.169185
TNRC15	0.0134921	0.169055
HS.545561	0.011472	0.169048
LOC339789	0.0181716	0.16894
HS.568690	0.0165333	0.168911
RORC	0.0374427	0.168862
TBX19	0.0255152	0.168581
MS4A13	0.00918997	0.168268
MAX	0.0388187	0.168084
HS.564035	0.00922956	0.167971
TMEM89	0.00663103	0.167744
LOC645441	0.00278794	0.167593
STARD4	0.0223309	0.167487
HS.544094	0.0421959	0.167366
ARHGAP11A	0.00353204	0.167142
HS.214368	0.0111761	0.167088
HS.566524	0.00541814	0.166869
CTNNBL1	0.0135322	0.166664
STAU1	0.00580454	0.166364
HS.333857	0.0416664	0.166109
HS.540911	0.00550834	0.166074
C2ORF37	0.0361027	0.165992
GOLM1	0.00637465	0.165937
CXORF26	0.031852	0.1659
BCORL1	0.0408326	0.165834
HS.134728	0.0372066	0.165725
ZNF630	0.0177351	0.165451
HS.582082	0.0163297	0.165448
DNASE2B	0.0168847	0.165374
CHEK2	0.0141912	0.16535
C1ORF141	0.0106244	0.165339
MYL6	0.023355	0.165238
LOC440910	0.00437064	0.165164
HS.564128	0.0313426	0.165098
FLJ45422	0.00314941	0.165081
LOC644577	0.0018231	0.164547
LOC653216	0.0298453	0.164442
TSC22D3	0.0283345	0.164402
DHX9	0.01831	0.164388
C6ORF103	0.0206281	0.164372
FBXO46	0.0292851	0.164224
LNX2	0.0383918	0.163853
ICMT	0.0181619	0.163756
HS.543063	0.00224655	0.16367
MRPS24	0.0331626	0.163367
PMFBP1	0.0219913	0.1632
TLR2	0.0337493	0.163155
EIF4A1	0.0191734	0.163
UBE2V2	0.000387904	0.162959
ANP32A	0.048971	0.162819
C1ORF43	0.0405781	0.162639
HS.128569	0.0176092	0.162602
ACP5	0.0403834	0.162554
HS.580011	0.0393059	0.162472
PTK9	0.0198308	0.162472
CPN2	0.00646323	0.162339
DNAH11	0.0188588	0.16227
HS.191591	0.0445064	0.16224
IL1F7	0.0155368	0.162235
HS.58423	0.0473208	0.162108
HS.571652	0.00122085	0.161842
HOXA5	0.00719874	0.161704
HS.444029	0.00306195	0.161522
DOK2	0.0170047	0.161503
HINT3	0.0344336	0.161417
CCDC131	0.0215136	0.161387
DHX38	0.0293272	0.161181
CCDC74B	0.0088957	0.160888
MGC40489	0.0253792	0.160763
MSI2	0.0381475	0.160684
HS.437407	0.00342635	0.160682
HS.567097	0.00417482	0.160609
LOC440258	0.0325607	0.16023
HS.563458	0.0483012	0.160084
HS.528065	0.0122056	0.160045
GPR84	0.0485724	0.159743
TLR8	0.0349274	0.159612
ADAM28	0.0266018	0.159473
SLC16A4	0.0380464	0.159314
SOCS4	0.039755	0.159189
HS.579070	0.0426887	0.159084
HS.578151	0.0211488	0.159081
LOC646914	0.00842581	0.159077
ZNF214	0.018641	0.159068
RAB3GAP1	0.0287684	0.159065
SNTB2	0.0153748	0.158826
HS.547239	0.0468487	0.158643
LOC653450	0.0399763	0.158257
ZFP3	0.0429729	0.158001
AP4E1	0.0444054	0.157872
LOC648761	0.0153061	0.157808
HS.149883	0.040002	0.157618
CCDC88B	0.0260212	0.15739
LOC645566	0.00553989	0.157328
DEDD	0.0148207	0.157279
TBC1D14	0.0132625	0.157237
NPC1L1	0.00949809	0.157209
TMEM19	0.0402436	0.15714
TC2N	0.0163699	0.157052
HS.526856	0.0353632	0.15699
MAGEA2	0.00225984	0.156878
HS.554153	0.0154635	0.156815
LOC402110	0.0199943	0.156727
HS.114070	0.00847263	0.156719
FHL2	0.00905001	0.156704
HS.147740	0.00717342	0.156629
HS.125420	0.0187871	0.156489
HS.147829	0.044461	0.15635
LOC645476	0.045721	0.156334
PTPRC	0.0115344	0.156189
SH2D4A	0.0394762	0.156072
HS.574784	0.0302577	0.155877
LOC441601	0.0101827	0.15584
HS.552549	0.00624625	0.155833
ZCCHC13	0.0360079	0.155723
DGAT2L4	0.0102782	0.155491
HS.538683	0.00611	0.155346
MLPH	0.0459332	0.155321
PIGG	0.03481	0.155186
HS.374199	0.0166091	0.155071
SKIL	0.0180866	0.154972
LETM2	0.0229078	0.154814
LOC646730	0.011306	0.154667
HS.122013	0.0140539	0.154578
MFSD5	0.0331366	0.15447
C16ORF71	0.0137739	0.154407
CDKN2B	0.016081	0.154403
HS.212508	0.0371245	0.154314
THAP8	0.0419885	0.154285
HS.540516	0.00700442	0.154176
AMPD3	0.0156987	0.154008
CASP6	0.0375919	0.153902
CDCA3	0.00382654	0.153754
HS.291069	0.00638653	0.153736
ADAM33	0.0059867	0.153715
HS.495200	0.0165676	0.153527
PDGFA	0.0239248	0.15347
LOC643790	0.0305972	0.15258
HS.562688	0.0393551	0.15211
SLC10A7	0.0280204	0.151926
KIAA1219	0.0405935	0.151843
HS.567016	0.00152905	0.151832
C17ORF50	0.0134998	0.151828
HS.567165	0.0245543	0.151774
C1QTNF6	0.0235469	0.151703
HS.568498	0.024129	0.151673
HS.577625	0.00636357	0.151646
C20ORF43	0.0327825	0.151589
LOC647274	0.0276547	0.151531
NMNAT1	0.0180155	0.151515
GPD2	0.0103896	0.151448
DDHD2	0.0284955	0.151441
FLJ44313	0.046983	0.151271
LOC652668	0.0355097	0.151202
ACTL7B	0.0292986	0.151058
LOC644623	0.00409125	0.151039
HS.526831	0.0306711	0.150952
PVRIG	0.00900682	0.150902
NRF1	0.0373463	0.150889
HS.563568	0.0402738	0.150734
TTC13	0.0409602	0.150669
C3ORF55	0.029472	0.150666
AFARP1	0.0496847	0.15048
HS.562026	0.0050263	0.150428
HS.202619	0.00859604	0.15034
HS.128163	0.0230993	0.150336
STARD13	0.035254	0.150296
HS.547294	0.0370435	0.150214
HS.559673	0.0221015	0.150157
LOC649443	0.00222716	0.150031
LEPR	0.0267757	0.14998
KCNH2	0.0340041	0.149837
HS.563390	0.0481935	0.149645
RNF6	0.0293984	0.149643
SPTY2D1	0.0280418	0.149533
TSC1	0.0458607	0.149439
HS.199272	0.0258409	0.149402
HTRA2	0.0390116	0.149259
LOC642147	0.0102326	0.148907
HS.579904	0.0119607	0.148825
DCT	0.00448088	0.148767
HS.540000	0.0468408	0.148704
LOC644330	0.0171021	0.148444
HS.570189	0.0317223	0.14839
LOC730809	0.0129657	0.14831
MYC	0.0431319	0.148118
LOC652708	0.0129944	0.147896
FALZ	0.0385621	0.147888
LOC221091	0.0330422	0.147682
HS.564742	0.0158985	0.147509
HS.575441	0.0339146	0.147487
KRR1	0.0454851	0.147449
HS.548302	0.0251072	0.147364
SIGLEC7	0.0253173	0.147028
TTC21B	0.012463	0.146678
HS.565170	0.021971	0.146516
GABPAP	0.0374962	0.146327
LOC650111	0.0394506	0.146264
SECISBP2	0.0436202	0.145946
SEPN1	0.0272529	0.145944
GOLGA8E	0.0447793	0.145898
ANKRD17	0.00450608	0.145864
HS.525758	0.0176099	0.145751
LOC642362	0.0431363	0.145543
HS.187293	0.0188885	0.145446
ARRDC3	0.0399023	0.145335
HS.259439	0.0188588	0.145243
PDP2	0.0463561	0.145221
TMEM202	0.0380788	0.145215
HS.543658	0.033133	0.145136
ADPGK	0.0433885	0.145035
RAD51L1	0.0301234	0.144974
ADRBK1	0.0426403	0.144856
LOC441376	0.0227204	0.144784
LOC643799	0.0236926	0.144626
ERVWE1	0.0423402	0.144444
GRB10	0.0281347	0.144435
IL4	0.0215905	0.144369
SOX6	0.0448809	0.144209
FAM35A	0.0401304	0.143858
MS4A3	0.00889353	0.143855
TTMA	0.0173797	0.143783
SLC7A11	0.0458818	0.14375
TCTE3	0.0199201	0.143627
PCDHAC1	0.0156521	0.143623
FLJ46347	0.0206383	0.143619
SLC23A3	0.0318108	0.143429
FMNL2	0.0227492	0.143402
HS.567029	0.0208436	0.143379
LOC440053	0.0406915	0.143378
HS.128270	0.0128596	0.143213
FRY	0.0482177	0.143157
LOC644326	0.0364512	0.14308
HS.566525	0.0298536	0.143046
USP6NL	0.0369437	0.142668
HS.577861	0.0413676	0.142643
PDHA2	0.00245293	0.142375
C9ORF100	0.00801923	0.142334
HS.582596	0.0167877	0.142322
LOC644668	0.0382653	0.142195
LOC647169	0.0235568	0.142134
HS.537394	0.0183714	0.141979
JAKMIP1	0.046883	0.141847
S100A2	0.00622096	0.141773
HS.581035	0.0101573	0.1417
HS.550328	0.0239268	0.14163
DHRS9	0.0474486	0.141558
HS.572920	0.0435632	0.141541
HS.540510	0.0171756	0.141515
SGCD	0.0264983	0.141487
KRT23	0.00877449	0.141393
HS.544814	0.0421297	0.141192
CYP3A7	0.0210811	0.141189
KRTDAP	0.0431614	0.141128
KLRC3	0.0469438	0.141054
CAPS2	0.0385364	0.14091
FARP1	0.0327681	0.140717
UFD1L	0.0278405	0.140646
LOC642660	0.02294	0.14061
RASGEF1A	0.0421224	0.140276
LOC644744	0.0206662	0.140153
HS.179309	0.0340609	0.140003
OR4C3	0.0229534	0.139839
HS.543824	0.0404962	0.139835
FLJ12529	0.0306489	0.139819
SERPINB8	0.0342776	0.139811
RHOXF2B	0.0369085	0.139761
LOC646407	0.0299116	0.139645
C21ORF88	0.0358521	0.139643
ARSE	0.0386824	0.139422
GNGT2	0.0254662	0.139361
HS.54940	0.0339728	0.139151
ZNF514	0.0207329	0.138958
RAB43	0.032869	0.138626
HS.460114	0.0175217	0.138472
ANKHD1-EIF4EBP3	0.040867	0.138431
HS.545459	0.0106922	0.138429
SCLY	0.0127149	0.138199
MMP12	0.0406686	0.138074
HS.116147	0.0305784	0.137986
OR2A9P	0.0335834	0.137709
LOC653579	0.0430809	0.137545
HS.157569	0.0472376	0.137466
PPAN-P2RY11	0.0375829	0.137139
XYLB	0.0440127	0.137104
HS.561799	0.0306216	0.137098
HS.577726	0.0174138	0.137069
FAM48B1	0.0230764	0.137066
HS.539660	0.017054	0.137064
FUT2	0.0432358	0.136759
LOC645349	0.0459717	0.13667
SBNO1	0.041319	0.136661
HS.545163	0.00530032	0.136635
HS.564146	0.0470958	0.136627
MMP14	0.039478	0.136568
TMPRSS4	0.0230325	0.136489
UBAP1	0.0423857	0.136465
HS.581965	0.024674	0.136429
LOC402160	0.0224585	0.136378
HS.560946	0.0490966	0.136043
ERC1	0.0291057	0.135983
HS.583757	0.0345144	0.135767
HS.544133	0.0189008	0.135764
LHX3	0.0336468	0.135621
GSTA3	0.0301493	0.135552
LOC653736	0.0046641	0.135502
LOC645241	0.0275352	0.135426
P4HA1	0.0496806	0.135409
FAM90A2P	0.0295279	0.135238
HS.541410	0.0496916	0.135117
HS.436308	0.0437916	0.135072
TOP1MT	0.009972	0.135022
HS.359393	0.0308601	0.134968
HS.571733	0.0105276	0.134891
HS.581530	0.0100918	0.13482
HS.437005	0.0108322	0.134766
HS.570319	0.0110976	0.134675
G3BP2	0.0401802	0.134638
RPS16	0.049329	0.134609
HS.560050	0.0322689	0.134453
PLEKHN1	0.0192598	0.134338
BICD1	0.00657147	0.133971
LOC649762	0.0163181	0.133956
LOC642397	0.00136095	0.133943
HS.542926	0.020829	0.133845
POLDIP3	0.0417359	0.133839
HS.149779	0.0319788	0.133766
LOC644856	0.0360082	0.133699
PSG6	0.0312991	0.133596
HS.149495	0.0356009	0.133467
HS.436151	0.027831	0.133314
HS.444411	0.0234959	0.133213
PHF17	0.0416991	0.133088
HS.151444	0.040653	0.133033
UHRF1BP1L	0.027114	0.13296
LOC651565	0.0373942	0.132548
LOC650823	0.0326527	0.132504
CACNA2D4	0.0434331	0.132395
HS.531269	0.0367353	0.132306
MLYCD	0.0362765	0.13207
HS.573503	0.0316126	0.131836
AGR3	0.00782126	0.131832
ITIH5	0.0339775	0.131468
HS.299394	0.0191649	0.131446
CYP4Z1	0.0343486	0.131403
HS.145394	0.0216471	0.131381
DNAJC3	0.0281946	0.13109
HS.566751	0.00242876	0.130807
HS.54721	0.00830975	0.13077
SEMG2	0.0228008	0.130748
HS.553983	0.0178909	0.130517
ARRDC2	0.0224232	0.1305
REG4	0.0492156	0.130477
HS.575234	0.0202148	0.130255
AURKAPS1	0.029862	0.130043
LOC651991	0.0474929	0.130042
OSTN	0.0135511	0.129836
HIST1H2AM	0.0326691	0.129823
CNN2	0.0467589	0.129588
TBX18	0.0325469	0.129566
HS.544871	0.0482253	0.129507
HS.565129	0.0398872	0.129432
PCDHGA7	0.0425168	0.129369
LOC653886	0.0298441	0.129151
LOC650599	0.028504	0.12913
LASS3	0.0219545	0.128964
LOC120824	0.0419677	0.128937
HS.544235	0.028979	0.128707
TACC1	0.0379062	0.128666
NCR3	0.0447551	0.128542
HS.561018	0.0313175	0.128507
HS.436191	0.0371292	0.128489
LOC729919	0.0313291	0.128149
HS.170701	0.039476	0.128064
HS.542578	0.0339008	0.127997
LOC644433	0.0172062	0.127916
RHBG	0.0104711	0.127669
HS.537614	0.0317463	0.12757
ERCC6	0.030022	0.127519
KCNQ1	0.0211053	0.127511
RAB27A	0.0475338	0.127497
LOC152663	0.0321586	0.12722
ZNF643	0.0410182	0.127216
TTTY6	0.0469387	0.127095
HS.259483	0.00784146	0.126979
MGC48628	0.0335632	0.126933
HS.485009	0.0381707	0.12676
LOC652113	0.049047	0.12675
HS.574767	0.0103838	0.126549
LOC254398	0.0379949	0.126536
REEP4	0.0344986	0.126526
HS.569718	0.0277809	0.126471
HS.563609	0.0327125	0.126342
EEA1	0.0424173	0.126269
HS.540454	0.0220459	0.126238
LOC727849	0.0451608	0.12622
ALG10B	0.0347948	0.126217
HS.57769	0.0414994	0.125985
HS.565442	0.0297865	0.125819
AGRN	0.032077	0.125816
LOC400696	0.0153181	0.125766
HS.254466	0.0420545	0.125752
LOC651612	0.0390097	0.125656
HS.541093	0.0293515	0.125576
TMEM121	0.0465458	0.125518
CDC2	0.0373989	0.125289
GTSCR1	0.0253088	0.125209
HS.543249	0.012085	0.125116
HS.524849	0.0156471	0.124995
PHC2	0.0440165	0.124952
LOC652342	0.0378669	0.124929
KIAA0692	0.0138241	0.124896
OR6C3	0.0161686	0.12484
TMEM156	0.0387881	0.124797
HS.212122	0.0242758	0.124784
AREG	0.021988	0.124753
OR6B1	0.0323193	0.124536
LOC133491	0.0352411	0.124528
LOC728089	0.0407904	0.124442
DBN1	0.0421989	0.124204
HS.577221	0.0383331	0.124144
HS.282040	0.0307134	0.124046
SP5	0.0432416	0.124039
HS.539026	0.0475566	0.124033
LOC391761	0.0324556	0.123997
HS.447648	0.026188	0.123896
LOC440944	0.0260428	0.123895
FKBP6	0.0340279	0.123852
HS.570861	0.0263197	0.123726
PDF	0.0467254	0.123513
HS.99150	0.040188	0.123356
HIPK3	0.0295264	0.123309
CEP250	0.0455486	0.123114
LOC651845	0.0256639	0.12298
HS.553132	0.0297342	0.122909
HS.131541	0.0376974	0.122886
HS.545308	0.0470871	0.122825
GRHL1	0.024264	0.122633
HS.539006	0.0199825	0.122541
ELK4	0.0310019	0.122491
RHO	0.043185	0.122453
MCMDC1	0.0427259	0.122278
LOC400456	0.0173407	0.122268
CTAGE6	0.0412936	0.12223
HS.539847	0.03508	0.122146
HS.580123	0.0384819	0.122093
LOC652453	0.0454398	0.122059
LOC644536	0.0262711	0.121765
LOC728912	0.0238421	0.121725
LOC654159	0.0290526	0.121646
HS.546661	0.0277742	0.12142
HS.545273	0.0376734	0.121385
PF4	0.0193076	0.121227
AFAP1	0.030269	0.120986
NBEAL1	0.0125451	0.120966
FAM13A1	0.0380123	0.12094
VHLL	0.0414699	0.120792
MUC20	0.0463714	0.120148
GRHL3	0.0151069	0.119982
LOC653876	0.0461045	0.119845
KIF23	0.0413697	0.119834
LOC645179	0.0370432	0.119608
FEM1B	0.0386979	0.119541
KCNG4	0.0184743	0.119474
C17ORF44	0.0372713	0.119322
FAM126A	0.0147007	0.119266
LOC643094	0.0105253	0.119246
ZNF331	0.0490689	0.119017
FAM70B	0.0453605	0.118834
DRD3	0.0217009	0.118598
HS.582482	0.0463494	0.118567
LOC650909	0.0306147	0.118527
HS.539584	0.0258771	0.118364
BOLL	0.0215451	0.11832
LOC388910	0.0232387	0.118269
LOC653663	0.0347306	0.118154
HS.580643	0.0379568	0.11807
HS.581454	0.0228743	0.11807
RPL32P3	0.0398497	0.118047
HS.553273	0.0491378	0.117989
HS.561435	0.0272056	0.117962
HS.352531	0.0252479	0.117905
HS.565707	0.0345499	0.117893
HS.565011	0.0237474	0.117892
HS.566818	0.0361244	0.117815
HS.579702	0.0125348	0.117762
HS.543898	0.025922	0.117594
LOC651772	0.040682	0.11742
HS.542778	0.0121743	0.117237
ATR	0.0461101	0.11716
LOC651621	0.0216171	0.117089
HS.304253	0.0093675	0.116994
CCDC102B	0.036099	0.116877
HS.566547	0.0205444	0.116793
GRIK3	0.0220188	0.11663
HS.565332	0.0133133	0.116553
HS.252746	0.0240977	0.116543
ZNF683	0.0325722	0.116494
IL17RD	0.0348455	0.11643
LOC440093	0.0214129	0.116134
COL28	0.0447668	0.116119
HS.561624	0.0141473	0.116105
LOC222967	0.0360041	0.116065
LOC644973	0.0358957	0.115898
PVRL2	0.047359	0.115768
CCDC40	0.0397534	0.115744
LOC647955	0.0476777	0.115582
TM4SF5	0.0346313	0.115578
HS.538784	0.0331633	0.115219
HS.543901	0.0241126	0.115082
LATS1	0.0442646	0.114877
HS.402814	0.0248585	0.114846
LOC650122	0.0246641	0.114754
HS.188910	0.043236	0.114706
PYY	0.0182576	0.114305
HS.544348	0.0424373	0.114305
TRIM6-TRIM34	0.0493942	0.114171
LOC283278	0.0282603	0.113721
SELP	0.0484057	0.113175
PITX1	0.0479406	0.113082
LOC642316	0.037059	0.113061
LOC645139	0.048638	0.113022
HS.579510	0.0491067	0.112951
CCDC52	0.0352866	0.112716
HS.565092	0.0334983	0.112433
HS.197705	0.0370096	0.112129
LOC441843	0.0181854	0.11197
PLEK2	0.0383779	0.111894
RASSF6	0.0412506	0.111845
LOC149643	0.0491964	0.111713
ACBD5	0.0229827	0.111548
HS.570034	0.0463172	0.111387
COL11A1	0.0486539	0.111295
PNLIPRP3	0.0493718	0.11124
VARS	0.0267942	0.111052
HS.543175	0.0433759	0.110781
LOC284064	0.0480658	0.110613
LOC400831	0.0427517	0.110409
CRYGC	0.0294725	0.110204
HS.579437	0.0495697	0.110109
CCDC78	0.0292453	0.109986
FGF22	0.0435574	0.109923
HS.550811	0.036328	0.109868
ANKRD34C	0.0338909	0.109666
LOC651427	0.0187921	0.109419
HS.385663	0.0203081	0.109166
HS.564197	0.0475466	0.108812
SNAI1	0.0202925	0.108671
TOR2A	0.0475284	0.108578
HS.22347	0.0247074	0.108409
LOC727735	0.0493978	0.108226
LOC647843	0.0449682	0.107962
HS.575479	0.0401313	0.107835
OR1L1	0.0464055	0.107765
HS.211005	0.0408226	0.107697
LOC402282	0.0474327	0.107656
HS.551420	0.0339841	0.107439
KRTAP5-8	0.0360457	0.107007
LOC653441	0.0370776	0.10697
SFRS2IP	0.0361704	0.106925
PSG7	0.0423214	0.106685
PRAMEF19	0.0340824	0.106575
LOC647129	0.0328271	0.106537
HAS2	0.0251788	0.106339
HS.544817	0.040127	0.106321
MYSM1	0.0276074	0.106204
SNORD36C	0.049262	0.106065
MMP25	0.0221952	0.106049
HS.548458	0.0319194	0.105949
LOC642591	0.0415047	0.105583
HS.583317	0.0471697	0.105063
HS.160228	0.0343427	0.104699
HIST1H4F	0.0228554	0.104619
HS.348532	0.0456223	0.104487
HS.243423	0.0431235	0.104418
HS.276442	0.0341507	0.104392
HS.580918	0.0407015	0.104325
LOC391730	0.0464577	0.10418
HS.192503	0.027508	0.104052
OR4M2	0.0197468	0.104007
LOC653428	0.0372188	0.103813
LOC642035	0.0453862	0.103641
HS.582140	0.0449783	0.103422
PRAMEF7	0.04978	0.103366
OR9Q2	0.034885	0.103176
OR5K1	0.0248151	0.102711
HS.382212	0.041703	0.102692
LOC644311	0.0473003	0.102638
LOC650339	0.0428942	0.102368
LOC650427	0.0487268	0.102199
HS.531407	0.0435861	0.102196
HS.521638	0.041601	0.102054
LOC651821	0.043675	0.101732
CACNA1G	0.0113901	0.101636
HS.578112	0.0314916	0.101615
HS.85989	0.0336837	0.101613
VEPH1	0.0387984	0.101522
HS.572272	0.0184901	0.101466
LOC440981	0.0317441	0.101274
LOC643783	0.0316317	0.101084
LOC651454	0.0305669	0.100572
HS.569128	0.0460235	0.100468
HS.173957	0.0436991	0.100108
SPATA3	0.0244877	0.100063
TRPC2	0.0336595	0.10004
HS.388031	0.0343102	0.0999719
HS.540897	0.0407937	0.0999574
HS.540082	0.0475127	0.099924
HS.564831	0.0256769	0.0997537
HS.562745	0.0199924	0.0995204
LOC641977	0.0496056	0.0992363
HS.511723	0.0472499	0.0989013
LOC402232	0.0371633	0.0988497
HS.123547	0.0443869	0.0988043
AURKB	0.0416529	0.0985019
HS.581746	0.0494918	0.0982482
HSFY2	0.0184806	0.098114
LOC648133	0.040546	0.098068
HS.303880	0.0495014	0.0979468
C9ORF23	0.0398971	0.0976304
LOC652469	0.0324531	0.0968482
HS.484363	0.0481194	0.0967464
HS.545331	0.037963	0.0965498
LOC648898	0.0375037	0.096449
HS.480375	0.0480467	0.0961141
LOC400927	0.0399926	0.0951994
NUP155	0.0495218	0.0935824
ANXA10	0.0373864	0.0926935
LOC645228	0.0469398	0.0921905
LOC732139	0.0436738	0.0914679
HS.542351	0.045921	0.0909829
HS.132416	0.0454426	0.0894501
HS.574342	0.0486301	0.0884678
HS.582001	0.0497011	0.0882801
HS.242870	0.0488298	0.0875074
HS.580230	0.0459834	0.0859153
HS.193876	0.0447108	0.0783079
HS.444348	0.0422285	0.0782667
CDC14A	0.0334393	0.0723807
PDE4DIP	0.0224696	0.039057
CDC2L1	0.0270626	0.0281805
DMD	0.0353598	0.024849
[truncated: 1,529 more rows]

## Sheet: Table S7
Table S7:	DEGs found between M-AD vs. M-controls in the CA3 hippocampal subfield
GeneSymbol	p.value	logFC
RGS1	0.000304655	1.4674
HSPA1A	0.0158468	1.27054
HSPA1B	0.0182124	1.17444
FOS	0.00607007	1.15402
CD44	0.00581733	1.03176
CCL2	0.0023954	0.984578
BAG3	0.0138753	0.971331
NUPR1	0.0031994	0.967422
DUSP1	0.01515	0.948945
SERPINA3	0.0143858	0.928424
P8	0.00322199	0.924646
EMP1	0.00196893	0.903867
AKR1C4	8.13126e-05	0.869657
LOC402573	0.00506497	0.864586
RGMB	0.0498805	0.851855
ANGPTL4	0.0345701	0.850815
LOC283755	0.0225659	0.848137
HSPB1	0.0106493	0.845229
SLC14A1	0.0318793	0.798858
ZFP36	0.0223388	0.792905
ANGPT1	0.00611444	0.785272
ZFP36L1	0.000914636	0.781467
C10ORF54	0.0224895	0.76359
YAP1	0.000435685	0.75488
TGFBR3	0.000833726	0.734834
SYTL4	0.0213428	0.734188
GJA1	0.0101044	0.733426
ECM2	0.0329876	0.73045
SRPX	0.0189056	0.725508
DMN	0.00338486	0.718641
CSDA	0.0244644	0.714867
CEBPD	0.0170748	0.70154
SCARA3	0.0162457	0.700466
AKR1C3	0.0094607	0.695805
CD163	0.0176611	0.689944
DTNA	0.0244744	0.683773
ANXA1	0.0412004	0.682769
MAOB	0.00671537	0.68031
DDIT4L	0.00411723	0.680097
RANBP3L	0.00316072	0.672722
DNAJB6	0.0447567	0.665882
PALLD	0.0203126	0.664972
UNC13C	0.0434122	0.66386
SLC7A2	0.0189713	0.658673
HSPB8	0.0129047	0.655745
RASD1	0.0115684	0.65398
TPD52L1	0.0246562	0.652111
GMPR	0.0253801	0.652021
MAPK4	0.0103959	0.648611
MT1M	0.000721168	0.646454
AQP4	0.00724878	0.640727
RND2	0.0123591	0.640038
BCAR3	0.0129318	0.63496
TRIP10	0.00143072	0.63099
GPR177	0.00256487	0.630921
EFCAB1	0.0417595	0.626121
MGST1	0.0125822	0.619102
PLOD2	0.00105922	0.615193
HS.572030	0.0348309	0.613494
TNFRSF1A	0.0104833	0.611045
JUN	0.000628948	0.610311
CTGF	0.0492214	0.609526
PRRX1	0.00814372	0.60902
DDR2	0.035936	0.604441
PLSCR4	0.00781248	0.60218
CHST6	0.0109289	0.59925
2003-03-01	0.00588534	0.593099
ZIC2	0.00173152	0.592616
AHNAK	0.0218703	0.588229
CD99	0.0092553	0.581827
CXCR7	0.0328847	0.581684
SLC44A3	0.00429828	0.581637
GEM	0.0097078	0.577671
SRGN	0.0264297	0.577556
PAX6	0.022997	0.572575
SPR	0.0195915	0.571718
XBP1	0.0122446	0.571308
LOC100008589	0.031575	0.569637
FGF2	0.005356	0.564849
SERPINA5	0.0308382	0.564021
LYVE1	0.0133623	0.562451
MYBPC1	0.00464892	0.557472
ENDOGL1	0.0129272	0.55738
KCNK12	0.0313938	0.556786
S100A10	0.0417523	0.55629
MTE	0.00493556	0.555568
PTCHD1	0.00725095	0.551585
CEBPG	0.001872	0.549023
SPARC	0.0194053	0.544305
MAP3K5	0.000105109	0.54339
C14ORF152	0.0146106	0.543153
SORBS1	0.015106	0.541493
ID3	0.0229952	0.539549
CYBRD1	0.046848	0.53951
RNASE4	0.040216	0.538336
LEPREL1	0.0155912	0.53354
HSPB2	0.00023434	0.533102
IL17RB	0.0191541	0.533036
STK40	0.0101344	0.530239
MRPS6	0.00745785	0.524612
CXCR4	0.00297689	0.524113
KIAA1666	0.0130168	0.522059
S100A6	0.000414998	0.520314
MKX	0.0299553	0.517126
DUSP14	0.00320988	0.514817
AKR1C2	0.0214568	0.513868
LARP4	0.0151762	0.513397
STON1	0.0489921	0.511409
STOM	0.00901247	0.511199
AQP1	0.0201821	0.510693
CDK2AP2	0.0235099	0.506922
LOC440359	0.043994	0.504265
TMEM47	0.0068408	0.504194
FBXO2	0.00844012	0.503045
C20ORF127	0.00459818	0.502151
FSTL1	0.00983563	0.499979
CSRP2	0.0268937	0.498447
VASN	0.0204251	0.498062
SNTB1	0.0110763	0.49579
SLC3A2	0.0179327	0.495388
SLC1A7	0.0397947	0.494557
ITSN1	0.0266734	0.49346
TMEM176A	0.0123501	0.493023
MCL1	0.0429765	0.492945
CD14	0.0206082	0.492891
METTL7A	0.0242839	0.491739
C1S	0.0175954	0.488402
BCL6	0.026046	0.488366
RFTN1	0.00338371	0.483286
MATN2	0.0328254	0.482906
RBM17	0.00809267	0.482588
TPST2	0.0416054	0.482149
BTBD14A	0.00283815	0.482145
PAPOLA	0.0479047	0.480918
GYG2	0.0389112	0.479608
PIM1	0.00117687	0.478584
HVCN1	0.0110129	0.478508
HSPA8	0.0259128	0.476284
EMP3	0.00332522	0.475661
LPAR4	0.0260224	0.475441
CNTFR	0.021548	0.474154
VCAN	0.0191326	0.474029
AK1	0.00985447	0.473432
PZP	0.0282845	0.473253
ITPKB	0.0449039	0.472394
GDF10	0.0490405	0.472368
LOC399715	0.0131547	0.467783
C1ORF144	0.0376444	0.466893
CCDC102A	0.0428378	0.465411
PRCP	0.00401054	0.465388
CNN3	0.00450794	0.459998
CMBL	0.0195422	0.458286
TRPS1	0.0196655	0.457136
TPST1	0.00785932	0.456154
STEAP3	0.0141205	0.455866
MT1X	0.00292434	0.455286
HSPA5	0.0456998	0.452638
MT2A	0.00909827	0.450585
HS.556255	0.0342187	0.449665
RAB7L1	0.00545156	0.449301
SLC30A3	0.0445334	0.449224
PDIA6	0.00200443	0.448514
CLDN12	0.00641708	0.44554
TRIM47	0.0120686	0.443348
TGIF1	0.0251031	0.443034
KLHL21	0.0148375	0.442271
SOX2	0.048896	0.439867
RCN1	0.0105174	0.439759
GCLM	0.0427474	0.439138
IFRD1	0.0169683	0.437293
GADD45G	0.00956131	0.437224
PDPN	0.0296939	0.436409
BCL2	0.0080572	0.435457
ELK1	0.0115194	0.435445
SYNPO2	0.0148973	0.433854
IFITM2	0.0272085	0.433837
MTHFD2	0.0323166	0.432877
A4GALT	0.0124774	0.432259
C21ORF62	0.0128078	0.430381
OSGIN2	0.0436605	0.428944
TSPAN6	0.0111409	0.428373
ZAK	0.0166744	0.426317
KIAA1754	0.0344748	0.425432
ANXA11	0.038058	0.424162
PCBD1	0.0279767	0.42393
GRAMD3	0.0358248	0.420543
JMJD6	0.0257317	0.420365
EDG3	0.0228769	0.419244
MAP3K6	0.0229371	0.418864
TMEM54	0.0483887	0.418481
GABRG1	0.0476166	0.414289
SLC9A9	0.0298196	0.414289
PRKD1	0.0065238	0.411818
GSTM4	0.00265055	0.410719
MT1A	0.00877089	0.410706
FBXO30	0.0357819	0.410266
RAMP3	0.0424613	0.40857
FLJ35258	0.0163705	0.408289
NUFIP2	0.0113609	0.407853
CTNND2	0.0368039	0.407544
KLF6	0.0278955	0.405297
CTDSPL	0.0292005	0.404186
PLCE1	0.0115315	0.404172
DSE	0.00177473	0.402703
FAT	0.0312579	0.401753
EPHX1	0.0142871	0.401273
EMX2	0.0242608	0.400878
CD59	0.0084147	0.400841
ECE2	0.038007	0.399267
SLC11A1	0.0375302	0.398338
MSI2	0.0310786	0.398123
LRRC58	0.0276459	0.397369
XLKD1	0.0268896	0.394108
PEBP4	0.0077417	0.393114
SMAD9	0.010113	0.391466
IRAK1	0.00649932	0.391242
ARHGAP9	0.0423978	0.39017
GUCY1A3	0.0122954	0.389842
TSPAN33	0.0416725	0.388502
NOPE	0.0331348	0.387206
SERPINA1	0.0190974	0.387152
KIAA1949	0.0424984	0.387013
GADD45A	0.0138223	0.383206
TRAF3IP2	0.0370608	0.381907
PRR6	0.0241473	0.381739
C5ORF32	0.00263721	0.380753
DNLZ	0.00956772	0.380704
CEBPB	0.00846405	0.379965
RHOQ	0.0485561	0.377763
RAB3IL1	0.0446291	0.377565
PCDH18	0.0154496	0.370732
PFKFB3	0.00939623	0.370577
EBI2	0.0371245	0.370201
JMJD1A	0.0301518	0.369924
C1R	0.0242376	0.36891
ATF4	0.0150773	0.368783
ERGIC1	0.0306621	0.368435
NFATC1	0.0390035	0.367537
TNFRSF12A	0.00471653	0.366658
MYBPH	0.0223686	0.365217
ASXL2	0.00029127	0.364151
AK3L1	0.00987646	0.363533
CDH24	0.00581448	0.363133
ANXA2	0.023522	0.362729
PDE8B	0.00650995	0.361837
GCHFR	0.0369494	0.361029
ZC3HAV1	0.0337416	0.360954
NAV2	0.0100375	0.359966
HS.575601	0.00347588	0.359861
LOC653377	0.0009111	0.359451
GLIS3	0.0213928	0.358833
TRIM4	0.00474988	0.358829
RPN2	0.0276822	0.35711
CALR	0.0425793	0.356925
LOC441019	0.0017478	0.356838
CPE	0.0479481	0.356405
SQSTM1	0.0346756	0.355166
LRRC8A	0.0428808	0.353191
TNFRSF11B	0.00956862	0.353107
ARHGEF12	0.0405743	0.351769
LOC729137	0.00746413	0.351625
FRMD6	0.00163285	0.351619
SAP30L	0.0124314	0.351387
UNG	0.00288779	0.350894
PTTG1IP	0.0214895	0.350233
TUBB6	0.00604222	0.349425
RBM12B	0.0443625	0.345102
ANAPC11	0.00478231	0.343909
MID1	0.0055819	0.34333
CTSZ	0.0491564	0.343086
NFIL3	0.017027	0.341857
ZCCHC9	0.00109119	0.339435
HAP1	0.0397764	0.339213
FCGR1B	0.00936823	0.338468
IL27RA	0.0205892	0.336578
RHOB	0.0378105	0.33328
ABCC4	0.0216458	0.329347
HOPX	0.0292437	0.32934
CLK1	0.00268641	0.328499
SLFN11	0.0183144	0.328398
OKL38	0.0332632	0.328312
GABBR1	0.0438635	0.327413
RFXDC2	0.0474037	0.326962
TFE3	0.0216795	0.326738
DSC2	0.0287346	0.326697
LOC153328	0.0189299	0.326378
PON2	0.031114	0.326182
ATP1B3	0.0492993	0.326177
NR2F2	0.0118353	0.325157
CHIC2	0.0205902	0.324719
TCAP	0.038531	0.324667
YY1	0.0437214	0.32332
CD151	0.026159	0.322946
PSAT1	0.0348389	0.321452
MARCKS	0.0373987	0.321156
ENAH	0.0114546	0.318811
CCT5	0.0136067	0.31716
LAPTM4A	0.047671	0.316897
MERTK	0.0381479	0.316716
VPS37D	0.0217279	0.316209
METRNL	0.0484156	0.315372
CHES1	0.0248476	0.315267
FZD8	0.0120204	0.315115
Septin 9	0.00541945	0.31468
WWC1	0.0416193	0.314452
HS.12876	0.0150261	0.313688
POLR2H	0.0102253	0.312266
PBX3	0.0357942	0.312024
CALD1	0.0366049	0.311922
CCNG1	0.00472309	0.311226
ST8SIA1	0.0248768	0.310653
RXRA	0.0454722	0.310417
HPCAL1	0.0169283	0.310284
HS.10862	0.0271079	0.309085
LOC731878	0.0461766	0.308902
HS.547277	0.0425826	0.308281
FAM33A	0.0198449	0.307043
STARD7	0.0146509	0.305692
GNG5	0.0200934	0.305307
MAPKAP1	0.0335763	0.304749
TMEM16F	0.0144609	0.302135
BTG1	0.0216144	0.300211
ZMPSTE24	0.0153125	0.298709
SAP30	0.0252513	0.298468
LOC284988	0.0280672	0.297953
EGFR	0.0187007	0.297826
YAF2	0.0405013	0.297072
BDH2	0.00789957	0.297042
CDH23	0.000651773	0.295524
HTR1E	0.0337508	0.29524
HS.554702	0.0272806	0.295114
TNPO1	0.0274189	0.294911
LRP1	0.0010155	0.294734
HS.354359	0.0321215	0.293505
CA8	0.00586837	0.289563
HS.537638	0.0326453	0.28898
NR1D2	0.0300793	0.288185
TNRC6B	0.0455895	0.286769
PTPRF	0.028663	0.286622
HERPUD1	0.0303049	0.286622
ANKRD32	0.0176659	0.286522
ATP6V0E1	0.0350057	0.286465
SAMD1	0.0174086	0.28602
PXMP2	0.0249744	0.285907
CAB39L	0.0489805	0.285506
NPAS2	0.0236337	0.284734
TRIM8	0.0210049	0.283755
HEBP2	0.0293094	0.283514
HS.123119	0.0352309	0.283485
KCTD15	0.0479487	0.283156
OR4C3	0.00393843	0.282592
STAT3	0.0206754	0.282045
DDI1	0.0204828	0.281799
PURG	0.0480633	0.281389
S100A13	0.0465661	0.281333
WDR45	0.0146278	0.280813
SPATA13	0.0309655	0.280758
FLJ22374	0.0145187	0.280748
FAM119B	0.0331345	0.280663
UXT	0.00167614	0.27993
HS.575038	0.0263779	0.279919
ARHGAP5	0.023835	0.279868
GOLM1	0.0313518	0.279527
MMRN1	0.0116496	0.279359
ABLIM1	0.0369358	0.27901
TXNDC1	0.0446365	0.277567
HTR1D	0.0182108	0.277523
C8ORF41	0.00697565	0.277493
RAD17	0.00510906	0.277291
TLE1	0.0362823	0.276912
NFIB	0.0207375	0.276098
SLC25A20	0.0125078	0.275455
FOXG1	0.0435212	0.27444
ASB6	0.0427046	0.273106
DEK	0.039467	0.272737
CCND3	0.0244922	0.272623
SERP1	0.0454863	0.272504
LOC642236	0.0377376	0.271796
SOD2	0.0367847	0.271614
LOC645722	0.0448631	0.270646
UBE2L3	0.0226791	0.270603
HEXIM1	0.0262976	0.269864
WTAP	0.0350184	0.269228
LOC642815	0.0137644	0.268617
NT5C2	0.0329072	0.268549
UPF2	0.016953	0.268446
NUDT3	0.0481835	0.267991
NGB	0.00804479	0.267717
PLEKHG1	0.0145975	0.267691
HS.542310	0.00213951	0.266691
ARTN	0.000114041	0.26632
WDR40A	0.0208831	0.266106
FAM108C1	0.0119691	0.26578
FLJ10324	0.0240309	0.265689
FBXO8	0.0346164	0.265063
HS.193557	0.014494	0.264269
SPAG1	0.00866453	0.263758
KCTD12	0.0489284	0.262821
PRDX1	0.0264532	0.262647
CNIH4	0.0406954	0.262268
FLI1	0.00199191	0.261591
ITGB8	0.0151764	0.260907
PRELP	0.0080631	0.260904
SESN1	0.0424731	0.260856
SIGLEC12	0.014816	0.259475
SLC39A11	0.0270897	0.258284
C6ORF165	0.00457062	0.258197
HS.28391	0.0227921	0.257453
HNRNPAB	0.0127977	0.256919
C5ORF29	0.0183444	0.25678
ZFP106	0.0389271	0.256338
SNX7	0.00343291	0.254808
PTCH1	0.04234	0.253829
SASS6	0.0484435	0.253772
DDEF1	0.014461	0.253766
SNN	0.0310319	0.252213
PHF23	0.0134636	0.252126
PCBP1	0.048104	0.252116
LDLRAD3	0.0318391	0.251527
SLC22A5	0.00933984	0.251282
TMPO	0.00905861	0.251267
HS.549784	0.0115192	0.250776
CLK4	0.0302109	0.250488
AGTRAP	0.0460081	0.25019
TEPP	0.0259387	0.249406
RDHE2	0.020468	0.248746
SLA	0.0317667	0.248663
TMEM33	0.00919374	0.248589
ABHD11	0.0173937	0.247975
ZHX1	0.021131	0.247813
RNF19A	0.0444287	0.247582
NME6	0.0385133	0.247257
HS.204433	0.0149378	0.246971
GATAD2A	0.0192289	0.245815
BRI3	0.0152307	0.245777
FAM101A	0.0267785	0.245572
CLIP1	0.0118152	0.245332
HS.543496	0.0191663	0.244426
CALCRL	0.0431767	0.244082
DPM2	0.0218585	0.243688
DCST1	0.005021	0.243597
HS.352782	0.00303763	0.242799
MPZL2	0.0111785	0.242755
SPIRE1	0.028224	0.242604
TSPO	0.0351515	0.24208
FYN	0.0208181	0.242047
ASGR1	0.0347862	0.241914
ALDH1L2	0.0461386	0.241908
GEMIN8	0.0138807	0.241665
RALBP1	0.0154049	0.240729
CBWD1	0.00955448	0.240462
BAIAP2	0.0222201	0.239107
GABARAP	0.0417188	0.238915
THRA	0.0487914	0.23852
CNOT8	0.0478939	0.237753
C14ORF147	0.0346484	0.23726
ALS2CR13	0.018867	0.236898
HS.569406	0.00359038	0.236713
HS.495947	0.010499	0.236261
ZFR	0.00765589	0.236089
MGC18216	0.0439284	0.236017
IFT80	0.00239379	0.235432
RRAD	0.022846	0.234725
C16ORF14	0.00535109	0.234189
STON1-GTF2A1L	0.0361109	0.233628
DLEU1	0.0104473	0.233446
UNC13B	0.0374996	0.233339
CD53	0.0488224	0.233024
VCL	0.00279701	0.2329
ARL5A	0.0352244	0.23257
TANK	0.00585501	0.232504
PRPF38A	0.0428515	0.232289
CCDC108	0.00985434	0.231746
ZDHHC2	0.00498705	0.230903
GBA2	0.0248663	0.230485
HELZ	0.0409322	0.230335
PPP1R3D	0.0163779	0.229967
GPR158	0.0303124	0.229655
KDELR1	0.0373231	0.228476
PDP2	0.00686028	0.228092
TNIP2	0.0349721	0.227688
WAC	0.0298846	0.227493
HS.545913	0.0294856	0.227383
HYDIN	0.0115217	0.226899
UBD	0.00087206	0.225982
B9D2	0.00876481	0.225659
RSRC2	0.00344401	0.225605
RAPH1	0.0206137	0.224918
HS.545103	0.0151073	0.224836
HS.55295	0.00404975	0.223328
KIAA1009	0.0436536	0.222882
LMO1	0.00800669	0.222626
HOXC4	0.00943099	0.2221
SIX6	0.0241142	0.22142
BTBD7	0.00208574	0.221281
SAMD11	0.019313	0.220621
TNFSF12	0.0474283	0.220383
RAC2	0.0366532	0.220333
HSPC111	0.0210616	0.220071
RGS16	0.0344812	0.219179
DHX9	0.0138426	0.218634
BMPR1A	0.0327737	0.218535
LEAP2	0.0197237	0.218519
AVEN	0.00682114	0.217284
HS.573550	0.0132547	0.217019
AKAP12	0.0198103	0.216806
DZIP1	0.0341059	0.216791
SMEK2	0.0264143	0.216766
FLJ45445	0.0172275	0.216138
C3ORF10	0.0467767	0.2161
PRKD2	0.0484534	0.216002
GREB1	0.00465411	0.215558
PHC1	0.0293538	0.215496
AGPAT2	0.0205393	0.21469
ARHGAP18	0.00528303	0.214216
LOC645848	0.0178466	0.213674
OSAP	0.034943	0.213673
MAX	0.03534	0.213479
HS.575684	0.0478962	0.213319
CAPN1	0.0247296	0.212389
SASH1	0.0219134	0.212246
ZBTB43	0.0110713	0.212198
HS.542928	0.0455177	0.211832
HS.564922	0.00435876	0.21114
C1GALT1C1	0.00667343	0.210483
C4B	0.012594	0.209025
JTB	0.0342145	0.208424
NBPF12	0.00554116	0.208378
HS.537859	0.0130709	0.207882
HS.559605	0.00129192	0.207741
LOC650247	0.0104542	0.207472
PCBP2	0.0390942	0.206986
LOC650087	0.00824548	0.205978
HS.580441	0.00830696	0.205787
LOC644334	0.00269222	0.205236
C9ORF98	0.0139766	0.20517
FLJ41649	0.000907979	0.205036
CD69	0.012342	0.205012
IL21R	0.0277671	0.204511
BNC2	0.0211109	0.20401
CTSS	0.0469451	0.203729
UBAP1	0.0214996	0.203729
HS.127242	0.00550548	0.203618
CREB1	0.00269932	0.203546
VMO1	0.0143026	0.203266
HTR1A	0.0146368	0.202322
CNIH2	0.0447856	0.202268
LOC642832	0.0301585	0.201728
LOC152667	0.0424477	0.201657
LTBP1	0.0467098	0.20159
ZC3H14	0.00590065	0.201419
HS.543340	0.031348	0.201047
HS.563174	0.00135378	0.20079
HS.572642	0.021351	0.20065
HS.164463	0.00967098	0.200562
HS.562345	0.0122279	0.199896
CBLN3	0.00942732	0.199874
CYB5R3	0.00470943	0.199273
MSTN	0.0178914	0.198984
CDH2	0.0223002	0.198823
LOC643334	0.0343674	0.198374
LOC642755	0.0436033	0.198037
LOC642583	0.033673	0.197927
FBXO17	0.00884123	0.197768
RORA	0.00507478	0.197283
HS.354827	0.0260933	0.197269
PIK3AP1	0.0239053	0.197207
MSX2	0.0066057	0.19719
ZMYND8	0.0371241	0.197114
RUNX1	0.0493516	0.197015
INTS12	0.0122864	0.196964
HS.539471	0.00597094	0.19685
HS.542934	0.0381808	0.196827
HS.544679	0.0279421	0.196558
TTN	0.0110041	0.196506
BVES	0.0107007	0.196049
MID2	0.0415488	0.195706
SMG6	0.0127963	0.195677
HS.551353	0.0148611	0.195471
ALPK2	0.0414295	0.195449
SCLT1	0.0323048	0.19511
PIK3CA	0.0478223	0.19493
SSX2	0.0230607	0.194891
HS.555247	0.0235649	0.194392
HS.119922	0.0212038	0.194268
PTPRC	0.0054435	0.194136
C3	0.0436111	0.194049
LOC284441	0.0194358	0.193912
HS.353024	0.0158397	0.19379
OR4D11	0.0114293	0.193587
PHKG1	0.0454812	0.193485
LOC645203	0.039662	0.193293
LCTL	0.034939	0.193267
FKBP7	0.0160276	0.193249
HS.525888	0.00564329	0.192925
CNTN5	0.00528849	0.192892
EIF1AD	0.0348146	0.192751
ANXA2P1	0.00556902	0.192709
PPP1R15B	0.00595136	0.192599
HS.166394	0.00875302	0.192337
HS.148452	0.0192815	0.192264
HS.161330	0.00269884	0.19218
UBE2D3	0.0466634	0.192128
DKFZP564C196	0.0116327	0.192079
SPHK1	0.0428958	0.191873
ST7L	0.0166868	0.191313
LOC222967	0.0269603	0.191189
LOC440093	0.00377942	0.190843
HS.580229	0.00774012	0.190756
ACSM5	0.0116142	0.190718
LOC648304	0.0114659	0.190714
HS.162932	0.0115425	0.190384
HS.582353	0.00846157	0.190307
HS.566903	0.00163919	0.190163
HS.565939	0.0011741	0.190043
HS.547700	0.011075	0.189581
HS.552013	0.0399923	0.189489
PRKAR2A	0.0166058	0.18943
KIF18A	0.0231708	0.189425
ZBTB10	0.0394982	0.189132
HS.123471	0.0134215	0.189029
LOC255275	0.0291919	0.18899
HS.574080	0.00614032	0.188793
ARL4D	0.0114962	0.188767
LOC729446	0.0412213	0.188611
LOC648744	0.00922403	0.188574
LOC401131	0.00172727	0.188473
HS.544122	0.0154791	0.188328
RUNX2	0.0262425	0.188184
TTMA	0.000661122	0.187517
HS.543862	0.0105609	0.187468
HS.552122	0.00346405	0.187455
OR2T2	0.00636993	0.18733
MED28	0.046513	0.186828
LOC441864	0.0337014	0.186762
PPARG	0.0200341	0.186627
AQP12A	0.0334335	0.186582
FAS	0.0113396	0.186271
LOC388210	0.00748018	0.186183
MLLT10	0.0448453	0.186106
LOC643444	0.0385218	0.186101
HRH1	0.0428074	0.185772
HIST2H4A	0.0248982	0.185696
HS.565548	0.00644607	0.18548
CALN1	0.0329219	0.185428
HIST3H2BB	0.00804266	0.185313
HS.564280	0.0337032	0.185151
EIF4EBP1	0.0482714	0.185119
KCND3	0.0121851	0.185075
SNAP23	0.0258067	0.184928
HS.526891	0.0439845	0.184041
HS.570176	0.00465041	0.183878
RXRG	0.0239578	0.18377
BRD8	0.0188669	0.183694
HS.159088	0.00246474	0.182906
ADAM21	0.0381708	0.18287
BIRC4	0.04865	0.182389
OR2T35	0.00478788	0.182204
CBL	0.0453681	0.182124
RFC2	0.0445133	0.181784
C1QL4	0.0231918	0.181701
LOC644739	0.0457913	0.181621
MOGAT2	0.0341612	0.181364
LOC649442	0.0273062	0.181285
CETN3	0.0171626	0.181239
HS.439712	0.042323	0.181185
NAMPT	0.0474781	0.180991
HS.274593	0.0103998	0.180863
SCNN1B	0.0201808	0.18062
ANTXR1	0.0229483	0.18056
HS.571643	0.025786	0.179726
HOXA10	0.0149319	0.179656
PASK	0.027499	0.179574
PNMT	0.0151277	0.179415
RBM4	0.0369499	0.179227
HS.576145	0.00330203	0.17909
LOC220729	0.00500408	0.178729
LOC642245	0.0185293	0.178154
HS.541118	0.0175273	0.178132
LOC650214	0.00491768	0.178132
LOC652671	0.00691102	0.178054
UNC45A	0.0207653	0.177962
IL7	0.0483089	0.17788
GPR110	0.0252823	0.177759
CHRM2	0.00494666	0.177444
UTP20	0.00480967	0.177211
KIAA0101	0.0119539	0.177132
HS.575342	0.00908831	0.176727
KCNQ1	0.0144378	0.176473
HS.577797	0.00837976	0.176309
MYCBP	0.00824102	0.176244
CCR7	0.0273599	0.175971
HS.128325	0.0295933	0.17572
LOC653581	0.00454393	0.175628
HS.232175	0.0044455	0.175382
HS.370039	0.00342496	0.175343
HAPLN3	0.0200953	0.175327
CAPN2	0.0382947	0.175266
LOC729085	0.021513	0.174738
HS.561526	0.00918203	0.174597
HS.439870	0.0098705	0.174479
POFUT1	0.0118304	0.174475
NEK11	0.0357242	0.174239
FSTL4	0.0201707	0.173845
PLAA	0.0215738	0.173731
HS.577543	0.00543859	0.173689
OR4C15	0.00401698	0.173627
C13ORF26	0.00510511	0.173373
HS.541470	0.0404621	0.173318
C8A	0.0186067	0.173311
LOC730996	0.00852026	0.173018
HS.1832	0.0177558	0.172753
CDX2	0.005389	0.172451
HS.558031	0.0105552	0.172411
C4ORF19	0.0298449	0.172406
CASZ1	0.0184682	0.171948
HS.308627	0.0221411	0.171763
HS.559929	0.0425363	0.171727
HS.212055	0.0261713	0.171418
C9ORF89	0.0198738	0.171358
LOC642732	0.0348891	0.171336
LOC641705	0.0432489	0.171257
HS.570115	0.0326187	0.171007
HS.541296	0.00206158	0.170997
LOC651621	0.00363586	0.170673
LOC644388	0.00448423	0.170541
LETM1	0.0294642	0.17045
HS.582550	0.0240043	0.170113
LOC401589	0.0117605	0.170084
HS.543799	0.00274427	0.169815
SERPINB6	0.0213141	0.169641
HS.566146	0.00701423	0.169524
HS.530415	0.0230515	0.16925
LOC442726	0.0380513	0.169164
LILRA6	0.00646365	0.169142
LOC653437	0.0179639	0.168856
HS.543421	0.00840579	0.168707
HS.541893	0.0092581	0.168532
SSX8	0.00335793	0.16835
LOC653175	0.0102136	0.168007
LOC388621	0.0175514	0.167972
HS.559317	0.0354384	0.167898
PI15	0.0429716	0.167666
HS.554039	0.0282367	0.167571
SLC44A4	0.0317579	0.167564
OMA1	0.0497839	0.167442
OR2T4	0.0202997	0.167379
C12ORF35	0.0436666	0.167319
VGLL2	0.00267782	0.167226
HS.277346	0.0216936	0.167168
HS.581377	0.0169482	0.166807
VNN2	0.0209541	0.166713
HS.557863	0.013826	0.166544
HS.183176	0.0118921	0.166537
LOC650006	0.0267185	0.166486
HS.157621	0.0458466	0.166475
HS.190092	0.0414462	0.166453
HS.561418	0.0162463	0.166432
CCDC90A	0.0356154	0.166431
OR9A2	0.00391105	0.16625
HS.570082	0.0341496	0.166128
CDKN2A	0.021224	0.165953
PITPNM3	0.032589	0.165834
LOC653686	0.0266901	0.165771
HS.130260	0.0469718	0.165401
SPINK1	0.030759	0.165348
HS.544132	0.0121957	0.165298
OR6V1	0.00953055	0.165211
CT45-1	0.00858395	0.164866
LOC400963	0.0137913	0.164862
HS.563700	0.00850276	0.164637
SCN3A	0.0310468	0.164599
HS.562174	0.0344342	0.164405
ABCC9	0.0364045	0.163875
C4ORF37	0.00719064	0.16382
LOC642473	0.00997006	0.163806
LOC550631	0.00358193	0.163535
HS.545554	0.0151547	0.163492
DMD	0.0414814	0.16333
LOC642393	0.0272189	0.163261
HS.564846	0.0253511	0.16318
LOC643502	0.0454454	0.163087
LOC647243	0.0082487	0.163022
HS.379955	0.046227	0.162981
ZNF90	0.00317718	0.162942
LOC399744	0.0301048	0.162441
C14ORF48	0.0208822	0.162261
RFXDC1	0.0218444	0.162192
DEFB103B	0.0204145	0.162182
HS.543982	0.0293286	0.161802
HS.544540	0.01449	0.161694
HS.195347	0.0165399	0.161493
HS.562839	0.0480355	0.161401
SHCBP1	0.0297658	0.160922
LOC643699	0.0246456	0.160609
HS.543349	0.0130168	0.160566
HS.148986	0.00614143	0.16041
HS.527876	0.0198673	0.160372
LOC401180	0.0310404	0.160143
LOC646631	0.0115933	0.159886
LOC646680	0.0252246	0.159731
TAF1A	0.0354882	0.159628
HS.524902	0.0339906	0.15937
LOC654069	0.0391153	0.159308
HS.439986	0.0178518	0.15927
HS.158564	0.0414793	0.159209
FGF10	0.0477278	0.159096
KIR2DL3	0.0198593	0.158992
LOC642804	0.0298983	0.158897
POLR3G	0.0133254	0.158679
HS.521268	0.0196128	0.158653
SLC5A2	0.0145278	0.15858
HS.519412	0.00891727	0.158342
HS.565683	0.0173693	0.158212
LOC647031	0.00355999	0.158173
LOC732162	0.00882457	0.157856
HS.574309	0.029999	0.157762
TEAD1	0.0200992	0.15772
HS.542298	0.0178633	0.157647
HS.557849	0.04245	0.157642
HS.334137	0.0166721	0.15751
PRR16	0.00780214	0.157427
HS.542601	0.0353949	0.157275
PLEKHA8	0.0475236	0.15709
SMTNL1	0.0250152	0.157066
LOC728876	0.0080579	0.157
LOC653806	0.0252988	0.156918
HS.436815	0.0219671	0.156912
ZNF99	0.0111104	0.15688
GART	0.0249112	0.156868
SYT7	0.0245268	0.156682
TLR2	0.019354	0.156654
HS.581028	0.00437461	0.156564
AIFM2	0.0450926	0.156554
HS.576872	0.0217418	0.156455
EEF1B2	0.0484155	0.156318
HS.572279	0.0182469	0.156273
HOXB6	0.0366848	0.156219
HS.576088	0.0136199	0.155928
HAO1	0.012037	0.155881
CYP3A43	0.0121229	0.155867
HS.121185	0.0203685	0.155822
LOC650122	0.0241587	0.155812
GABPAP	0.0428996	0.155788
LOC643870	0.0342723	0.155739
MT1L	0.0202179	0.155736
HS.242576	0.0234898	0.155706
HS.580042	0.0490013	0.155631
WDR72	0.0213136	0.155533
RGPD5	0.00823432	0.155533
ALDH1B1	0.0364461	0.155294
KIR2DL5A	0.0419129	0.155287
HS.433888	0.0184219	0.15516
HS.560651	0.0346287	0.154982
LOC340096	0.0364012	0.15488
MGC50722	0.013258	0.154831
STYX	0.0424001	0.15474
HS.564578	0.0465965	0.154696
MMP16	0.0134268	0.154596
HS.174246	0.0251333	0.154294
HS.364104	0.0177542	0.154223
HS.542985	0.0249688	0.154168
MGAT2	0.0168076	0.154053
PCTP	0.010323	0.153803
EPGN	0.0396634	0.153686
FBXW8	0.0306401	0.153658
LOC645535	0.0142893	0.153631
FAM19A4	0.0276623	0.153342
HS.543797	0.0474589	0.153234
LOC645602	0.0167602	0.153077
C5ORF21	0.0321214	0.152892
TFEC	0.0455499	0.152766
HS.567127	0.00747252	0.152726
HS.577284	0.0263112	0.152724
LOC652551	0.0194066	0.152193
BLR1	0.0477025	0.151741
HS.564158	0.0195137	0.151598
SORD	0.0273349	0.151527
LOC145820	0.0131055	0.151411
KRTAP10-4	0.0335997	0.151292
FCAR	0.0130453	0.151233
S100PBP	0.0242885	0.151229
ATXN7L1	0.0471107	0.151214
LOC645200	0.0308997	0.151185
DYDC2	0.0486763	0.15113
LOC400696	0.0161857	0.151046
AKAP2	0.0321591	0.150972
LOC646562	0.0453144	0.150853
LOC650314	0.0154942	0.150563
HS.154513	0.0315697	0.150136
LOC652322	0.0438144	0.150117
HS.554311	0.0300718	0.150013
HS.544291	0.0312312	0.149811
HS.495041	0.0221921	0.149664
CACNG6	0.0319782	0.149612
LOC441081	0.0127574	0.149458
ZNF566	0.0289676	0.149219
TUBG1	0.0234231	0.149196
LOC649466	0.0251622	0.149154
CNN2	0.0130079	0.14913
RAB41	0.0396683	0.148864
VAX2	0.0367483	0.148844
SNX20	0.0282529	0.148781
LOC651116	0.0166875	0.148448
HS.563393	0.0227842	0.148413
HS.256740	0.0372325	0.148369
HS.21237	0.0208434	0.148281
EPHA3	0.00943816	0.148252
HS.543314	0.000783595	0.148218
HS.565851	0.028415	0.14803
HS.447469	0.0120063	0.148005
HS.542897	0.0344943	0.147951
CHST5	0.0494955	0.147663
LOC641957	0.0470653	0.147656
LOC730145	0.0269681	0.14761
CD276	0.048677	0.147506
HS.430098	0.0348833	0.147501
AKAP1	0.0098051	0.147379
HS.538184	0.026423	0.147274
CSNK2A1	0.0163524	0.147222
TWSG1	0.00621938	0.147212
SMC1B	0.0221769	0.146945
TYRO3P	0.0245165	0.146905
OR1L8	0.042953	0.146861
LOC343384	0.0124744	0.146822
ZNF138	0.0270377	0.146787
TCF7L1	0.0485512	0.146745
VENTXP7	0.0145731	0.14671
LOC653883	0.00718057	0.146687
OVOS2	0.0363625	0.146586
HS.565430	0.024445	0.146578
SSR2	0.0408658	0.146378
MEST	0.0180824	0.146278
HS.403452	0.0121279	0.146253
HS.544271	0.0388437	0.146198
LOC401074	0.04995	0.146145
HS.576910	0.0289338	0.145983
CECR1	0.00996161	0.145919
HS.258961	0.0446191	0.145758
HS.514893	0.0392846	0.145757
PRPF6	0.0250328	0.14552
GCET2	0.039246	0.145514
HS.563920	0.0169969	0.145475
LOC730419	0.0344762	0.14547
HS.538483	0.0127682	0.145461
CBFA2T2	0.0141976	0.145426
OR2AG2	0.0321627	0.145273
SPATA22	0.0359172	0.145189
HS.537606	0.00762159	0.145008
HS.363154	0.0142984	0.144909
LOC649680	0.0245691	0.144829
MGC40489	0.0434281	0.144786
HS.545006	0.00930599	0.144704
HS.577350	0.0260795	0.144647
HS.202419	0.0123527	0.144556
ZNF528	0.0337411	0.144449
HS.127090	0.0126706	0.144447
HS.561335	0.00676663	0.144387
LOC283914	0.0463777	0.144314
LOC643580	0.026356	0.144262
HS.136443	0.00432187	0.144183
TRIML2	0.0356431	0.143828
HS.555525	0.00674334	0.143597
GGTLC1	0.0253815	0.143559
NOLA1	0.0478403	0.143521
HS.350552	0.0120381	0.143239
EPHA7	0.0282396	0.143048
LINGO4	0.015625	0.143029
LOC729792	0.0268024	0.142925
TNFAIP8	0.0157604	0.142856
HS.568810	0.0250935	0.142838
LOC730340	0.0353687	0.142798
HS.390856	0.0189321	0.142634
HS.537731	0.00497959	0.142441
HS.543452	0.0274861	0.14226
PLEKHF2	0.0374873	0.142112
HS.574183	0.0351226	0.141563
HS.159745	0.0339338	0.141418
OR13C2	0.0224861	0.140887
ALPK3	0.0328434	0.14075
HS.565144	0.0324509	0.140694
HS.579533	0.0180125	0.14062
ZNF568	0.0400221	0.140348
LOC647129	0.00443744	0.14005
HS.121091	0.0186902	0.139744
HS.203340	0.0439795	0.13957
HS.564805	0.0278145	0.139493
LOC339742	0.031999	0.139465
HS.151274	0.0303509	0.139455
C2ORF67	0.0394151	0.139398
HS.545710	0.0200165	0.139332
HS.185566	0.0298293	0.139288
OR1E2	0.0410837	0.139105
HS.572123	0.0321968	0.139061
LOC654055	0.00711974	0.139009
NSD1	0.0440646	0.138804
CCRL1	0.0229233	0.138529
CXCL6	0.0249607	0.138385
HS.543448	0.0359885	0.138262
HS.421720	0.038645	0.138161
LOC645197	0.0254134	0.13785
HS.129455	0.0127308	0.137552
HS.582650	0.0478288	0.137363
HS.574226	0.0234102	0.137332
C8ORF22	0.042927	0.137319
TGFBR1	0.0311028	0.137307
LOC727735	0.034881	0.137168
HS.473149	0.00480944	0.137166
LOC645929	0.0416472	0.137049
HS.565777	0.0311052	0.136849
HS.98274	0.00935902	0.136673
ZNF670	0.027593	0.136565
HS.541844	0.0339265	0.136224
KCNJ5	0.0125276	0.136107
OR4K2	0.0459213	0.136103
OR4S1	0.0218998	0.135923
SRD5A2	0.0475754	0.135796
HS.560086	0.0438432	0.135789
ZNF214	0.0416043	0.135587
LOC440258	0.0398848	0.135473
HS.363337	0.0268569	0.135404
HS.564415	0.0490927	0.135341
HS.575129	0.0363983	0.135238
LOC650341	0.0407059	0.135155
HS.577163	0.0335193	0.135151
HS.583596	0.0351371	0.135006
LOC648256	0.0289751	0.134989
HS.457403	0.0412942	0.134958
LOC649296	0.0289216	0.134921
LOC646473	0.0410578	0.134883
LOC339047	0.0332827	0.134806
HS.325414	0.0357567	0.134725
LOC441127	0.0177648	0.134685
HS.543109	0.0449066	0.134679
FRMPD2L2	0.0432988	0.134356
HS.447648	0.030633	0.1343
DDOST	0.034335	0.134101
F11R	0.0223343	0.134018
HS.562688	0.0285453	0.133912
LOC650373	0.0426288	0.13381
LRRC8E	0.0317749	0.133757
PPP1CB	0.0222729	0.133749
HCRT	0.0377309	0.133747
LOC643980	0.0371945	0.133461
HS.541707	0.0404173	0.133327
TCEA1	0.0349847	0.13293
ATP10D	0.0450548	0.132895
HS.581525	0.0119931	0.132386
LOC646324	0.0407479	0.13236
RGAG1	0.0217284	0.132218
HS.544846	0.028432	0.132189
AGPAT6	0.045228	0.132057
HS.65839	0.00196479	0.132029
NKAPL	0.0115959	0.131981
CLEC12A	0.0229497	0.131873
KIAA0692	0.0433614	0.13176
HS.122222	0.0225657	0.131696
LOC647596	0.0334219	0.131678
HS.552885	0.0491547	0.131675
HS.386207	0.0273255	0.131673
HS.569298	0.0489503	0.131612
IL6ST	0.0235409	0.131479
KCNE4	0.047901	0.131339
HS.577829	0.0186425	0.13128
HS.542085	0.0424256	0.131168
LOC441847	0.0417364	0.131007
LRRTM1	0.00619431	0.130916
HS.582468	0.0297512	0.130672
MRPS12	0.0330858	0.130528
CTF8	0.0357676	0.130517
C6ORF182	0.0241275	0.130441
HUNK	0.0177885	0.130396
HS.353127	0.00919757	0.130344
HS.154607	0.0233891	0.130327
HS.560676	0.0313769	0.130325
UTS2	0.0373312	0.130251
CELP	0.0468269	0.130171
HS.545334	0.0161932	0.130104
STAU1	0.00840046	0.130103
HS.539713	0.0060967	0.130086
HS.570770	0.0285802	0.130009
HS.253993	0.0157571	0.12998
HS.577671	0.0320578	0.129793
HS.544598	0.0113534	0.129773
HS.578610	0.0425012	0.129472
HS.536724	0.0213894	0.129455
MMP26	0.0330353	0.129009
LOC440005	0.0376285	0.128961
BOAT	0.0349227	0.128922
NRP2	0.0267273	0.128858
HS.124331	0.0292201	0.128692
PCDHGB2	0.0403279	0.128683
HS.59666	0.0493226	0.128616
HS.477344	0.0285931	0.128494
COL19A1	0.0285774	0.128487
HS.144884	0.0101209	0.128006
STON2	0.0483122	0.127694
HS.156550	0.0371815	0.127564
PPP2R2B	0.0459995	0.127474
HS.570348	0.0358028	0.127318
SEC31B	0.0057413	0.127318
HS.540856	0.0491449	0.127259
LOC641942	0.0206568	0.127254
HS.582157	0.0322165	0.127245
HS.129478	0.0419141	0.127114
LOC650498	0.0462148	0.127044
HS.458445	0.0069544	0.126904
FLJ33651	0.0339525	0.126708
CRSP2	0.0488978	0.126601
HS.513932	0.0473389	0.126557
UBE2E3	0.0344857	0.126454
HS.571309	0.0371742	0.126309
LOC253820	0.0273709	0.126289
LOC390387	0.0194989	0.126279
HS.575821	0.010372	0.126209
THSD4	0.0224245	0.126195
PMCHL2	0.0460822	0.126069
LOC23117	0.0367491	0.125987
MPZ	0.0406971	0.125931
HS.560187	0.0470136	0.12553
MS4A12	0.0351057	0.125504
HS.537994	0.049078	0.125473
LOC442204	0.0268401	0.125468
SLC23A2	0.0271405	0.125432
HS.542413	0.0190147	0.124902
HS.208513	0.0275284	0.124849
HS.441062	0.0431559	0.124764
FAM66E	0.0228659	0.124631
FLJ45537	0.021051	0.124357
LOC643286	0.0247948	0.124321
PGK2	0.0178327	0.12413
LOC644554	0.0136967	0.123892
HS.538333	0.0366426	0.123743
HS.542407	0.0172469	0.123703
SPATC1	0.0371032	0.123683
PCDHGA3	0.0387791	0.123661
LOC651580	0.0128215	0.123373
LOC644422	0.0477886	0.123281
SV2C	0.0496986	0.123053
HS.449276	0.0251222	0.123042
PPP2R4	0.0234725	0.122833
LOC132707	0.0317288	0.122832
PRAMEF10	0.0476892	0.122787
HS.564962	0.0431653	0.122766
TMEM95	0.0244968	0.122651
HS.543207	0.0400911	0.122617
GLMN	0.041118	0.122517
HS.565815	0.0412872	0.122503
HS.574219	0.0407298	0.122434
HS.467337	0.0408692	0.122424
HS.555239	0.0370047	0.12235
LOC93463	0.0282632	0.122261
HS.328129	0.00974901	0.122153
LOC646677	0.0435215	0.122014
HS.552549	0.0416348	0.121761
LOC376693	0.0334024	0.121724
BCORL2	0.0355725	0.121562
HS.559716	0.0446312	0.121543
LPAL2	0.0325176	0.121516
HS.119848	0.0335197	0.121493
HS.582219	0.0166104	0.121371
TGM5	0.0244109	0.121357
ZRANB3	0.0386845	0.121227
HS.544173	0.0122384	0.120991
HS.564305	0.0375193	0.120309
HS.538224	0.014983	0.120282
MT1JP	0.033679	0.120092
LOC440059	0.0464112	0.119851
HS.533794	0.0120932	0.119627
LOC653596	0.0456257	0.119481
PM20D1	0.0469768	0.119463
LOC645504	0.0459156	0.119396
GJA10	0.0252896	0.119203
HS.538038	0.014304	0.118991
STX2	0.0464748	0.11862
ELF3	0.0360963	0.118606
HS.562126	0.0246128	0.117967
LOC728936	0.0207826	0.117885
FGF14	0.0415501	0.117873
HS.161323	0.046809	0.117833
LOC642464	0.0290957	0.11772
LOC643475	0.0461843	0.117708
LOC653346	0.0183025	0.117534
HS.520584	0.0400709	0.116957
KALRN	0.0460109	0.116741
RNU56B	0.0179782	0.116547
CDK5RAP1	0.0421958	0.116485
CCDC135	0.0406494	0.116469
SLC30A2	0.0218574	0.116337
PDE11A	0.0437531	0.116232
LOC643884	0.048062	0.116134
HS.148179	0.0377257	0.116034
HS.580636	0.0452164	0.115663
PRIM2A	0.039945	0.115472
PCDHB6	0.0398901	0.115385
BCYRN1	0.0492452	0.115158
HS.145784	0.0356681	0.11507
LOC646804	0.0494829	0.114772
DCX	0.0205725	0.114703
LOC285423	0.0381939	0.114649
RGS13	0.024738	0.114461
HS.196011	0.0461853	0.114448
HS.567141	0.0467515	0.114109
HS.434235	0.027681	0.114048
HS.201441	0.0431014	0.113819
PDZD11	0.0353067	0.113716
AIPL1	0.0459291	0.113515
HS.544141	0.0233342	0.113338
HGF	0.014241	0.113226
HS.566560	0.0498811	0.113215
HS.555514	0.0239562	0.113178
HS.120009	0.0498749	0.113082
HS.566368	0.0203519	0.11305
HS.282848	0.0443628	0.112911
HS.129434	0.0144749	0.112892
MAML2	0.0464444	0.112889
HS.517459	0.0443068	0.112888
OR8J3	0.030939	0.11279
LOC646971	0.0491665	0.112147
CXORF20	0.0438056	0.111802
LOC651680	0.0427332	0.111005
HS.21856	0.0465805	0.110799
DUSP13	0.0446284	0.110766
OR11A1	0.0481612	0.110687
HS.575820	0.0357162	0.110555
CRLF2	0.036612	0.110188
HS.130432	0.0309039	0.110159
PYY2	0.0497806	0.11013
CCM2	0.0460778	0.109916
LOC442299	0.0398133	0.109907
HS.571519	0.0234604	0.1097
PAK7	0.0304029	0.109552
LOC442251	0.0475212	0.109475
LOC642432	0.0325792	0.10944
HS.538805	0.0304462	0.109124
HS.200697	0.0490153	0.108973
IFNA13	0.0218814	0.108929
HS.553088	0.0351562	0.10887
LOC284402	0.0494029	0.108429
HS.545117	0.0444338	0.108254
HS.571940	0.0481451	0.107719
C1ORF146	0.0419199	0.107635
HS.537829	0.0499048	0.107459
FLJ35424	0.0149906	0.10742
SLC16A12	0.0391836	0.107315
HS.566782	0.0410742	0.107165
HS.580702	0.0293588	0.106893
PSG6	0.0467862	0.106824
HS.563860	0.0441837	0.106766
HS.583854	0.0392907	0.10658
TCF7	0.0496222	0.106511
OSMR	0.035259	0.106238
FGG	0.0372693	0.105933
LOC649711	0.0461277	0.105874
PCDHB16	0.0472559	0.105703
LOC648189	0.0448681	0.10537
FLJ41352	0.0339364	0.104783
LOC731431	0.0347716	0.103048
LOC647447	0.0436959	0.102133
C6ORF141	0.0401584	0.102084
DLEU2L	0.0393439	0.100815
HS.515159	0.0463241	0.100639
LOC646627	0.0462922	0.100571
HS.564259	0.0368164	0.100368
LOC644717	0.0237081	0.1001
LOC646992	0.029268	0.0998146
HS.561216	0.0467821	0.0996349
BIRC5	0.0373566	0.0996296
HS.543241	0.0371896	0.098206
HS.544409	0.0250066	0.0977356
LOC347119	0.0385268	0.097408
HS.547492	0.0316715	0.0970701
LOC391347	0.038924	0.0966773
HS.578568	0.0441807	0.0953286
HS.518117	0.0495008	0.0952566
LOC650528	0.0354159	0.0944509
HS.471264	0.0454593	0.0941844
HS.575949	0.0489713	0.0928673
HS.553108	0.0229473	0.0927243
HS.550186	0.0362024	0.0925347
HS.577961	0.0472765	0.0919232
HS.546137	0.0341152	0.0883891
HS.566569	0.0337979	0.0852031
CNR2	0.0282335	0.0850038
HS.479342	0.0448005	0.0849733
CDC25C	0.0310064	0.0104843
UBE2C	0.0316481	0.0103051
TRAF5	0.0176662	0.00685302
PRAMEF7	0.0427101	0.000647473
ATP6V0A4	0.0221123	0.000471945
WDR23	0.0385746	-0.0113852
C9ORF72	0.0262042	-0.0443774
FRAS1	0.0389573	-0.0625312
EXOSC1	0.0247239	-0.0728605
BCR	0.0296814	-0.0811518
PEMT	0.0499751	-0.0838912
HMBS	0.020477	-0.0856763
ZNF302	0.0496834	-0.0900441
CCDC105	0.0487837	-0.0900539
HS.551305	0.043981	-0.0916578
DPP3	0.0457469	-0.0920746
HS.562452	0.0393739	-0.0921897
LOC643158	0.0300396	-0.095545
HS.538613	0.0437752	-0.0966223
C10ORF53	0.0316363	-0.0973936
LOC338797	0.0459692	-0.0975081
HS.201113	0.0327188	-0.0980697
ZNF354C	0.0330715	-0.0981099
IL15	0.0214276	-0.0982305
LOC645164	0.0451132	-0.100051
HS.380012	0.0490948	-0.100661
HS.582223	0.0444058	-0.100888
C6ORF201	0.018609	-0.101513
LOC652392	0.0482231	-0.101855
HS.578069	0.0407488	-0.102648
HS.382663	0.0492931	-0.103127
HS.538642	0.0290927	-0.103359
LOC729396	0.023046	-0.104544
HS.78050	0.0458753	-0.10473
HS.583467	0.0351904	-0.104917
LOC730347	0.0321631	-0.106073
ONECUT2	0.0459398	-0.106079
HS.517505	0.0281865	-0.106939
HS.159080	0.0494794	-0.107272
HS.577767	0.024875	-0.107462
LOC645006	0.0195385	-0.107499
BIRC7	0.0487086	-0.107947
HS.572530	0.0355251	-0.108001
HS.561444	0.0479178	-0.108904
LOC388720	0.0402108	-0.108929
HS.576874	0.030601	-0.109139
C1D	0.0400774	-0.109159
LOC653249	0.0400888	-0.109378
HS.362932	0.0423216	-0.109419
C11ORF41	0.0367268	-0.109437
HS.570330	0.0199003	-0.10947
HS.547580	0.0448266	-0.109553
DKK2	0.0248605	-0.109895
FAM150A	0.0411878	-0.110127
HS.116308	0.0127758	-0.110296
LOC642428	0.0303164	-0.110493
LOC402198	0.0362835	-0.110936
LOC728747	0.0481261	-0.11142
LOXL2	0.0432394	-0.111519
LOC644710	0.0382399	-0.111811
OR10H2	0.0277476	-0.111882
GRIP2	0.0425867	-0.112114
HS.566851	0.0441278	-0.112735
PPEF2	0.0452547	-0.113194
FLJ40113	0.0375793	-0.113238
CRHR2	0.0470679	-0.113268
CTSG	0.0399516	-0.113729
HS.577416	0.0171318	-0.113742
SLC34A1	0.0257788	-0.113902
TJP3	0.0491427	-0.114624
HS.336650	0.0224092	-0.114735
ST5	0.0445651	-0.114811
KRTAP3-2	0.0295625	-0.114833
PLA2G4E	0.0442751	-0.115039
RPS29	0.021264	-0.1153
STK24	0.0406181	-0.11532
LOC727922	0.0362024	-0.115474
LRSAM1	0.0236693	-0.115654
HS.172577	0.0235874	-0.115739
LOC644981	0.0354057	-0.115947
HS.545680	0.0456586	-0.116577
LOC130678	0.0324027	-0.116806
HS.494017	0.0220544	-0.117073
MND1	0.0320058	-0.117189
HS.551832	0.00568111	-0.117479
LOC642434	0.0247422	-0.117567
HS.565988	0.044597	-0.117753
MAP2K3	0.0424103	-0.117795
HS.562000	0.0272393	-0.118023
HS.258096	0.0328974	-0.118041
HS.539215	0.0456788	-0.118113
LOC646144	0.0372801	-0.118337
HS.566021	0.0188591	-0.118545
LOC649504	0.0359634	-0.118603
RIPK3	0.0346491	-0.118658
LOC645843	0.0320225	-0.118779
SCARF1	0.0483744	-0.118901
LOC144383	0.0361155	-0.118915
DC36	0.0419751	-0.118931
LOC729193	0.0375377	-0.119074
LOC651166	0.0383352	-0.119221
RHOXF1	0.0443765	-0.119281
HS.545585	0.013252	-0.119368
HS.571652	0.0492945	-0.119578
MCTP1	0.0399153	-0.119599
OR2M3	0.044604	-0.119744
OR4Q3	0.0430979	-0.12007
LOC649667	0.0380143	-0.120234
HS.554640	0.0265749	-0.120764
PPIL5	0.0403201	-0.121111
UGT2B4	0.0171273	-0.121222
LOC401507	0.025548	-0.121313
LOC644227	0.0319157	-0.121342
ANKS1B	0.00889057	-0.121473
S100Z	0.0358663	-0.121658
HS.571035	0.0419282	-0.121681
RBL1	0.0451358	-0.122106
LOC652252	0.0425102	-0.122419
FLJ45032	0.0425687	-0.122698
LCE3E	0.0206107	-0.123056
HS.552431	0.02456	-0.123428
HS.384594	0.0226813	-0.123486
LOC146909	0.0483205	-0.12351
FTMT	0.0485704	-0.123523
HS.314458	0.0485771	-0.123819
LOC653600	0.016542	-0.123941
HS.553290	0.0329883	-0.124166
AP4S1	0.0460404	-0.124247
KBTBD5	0.0333719	-0.124365
RPL38	0.0243558	-0.124483
HS.566628	0.0110035	-0.124539
HS.205182	0.0405063	-0.124931
KCNH5	0.0476256	-0.124939
LOC441964	0.0269968	-0.125196
LOC731365	0.0121223	-0.125459
HS.542206	0.0369905	-0.125507
LOC642426	0.0376117	-0.125717
CCDC82	0.0372947	-0.125721
HS.128615	0.034057	-0.126016
HS.544444	0.0292808	-0.126129
FRS2	0.0340934	-0.126154
HS.436307	0.0384613	-0.126228
HS.540027	0.0286025	-0.126234
HS.572013	0.0490652	-0.126376
AMAC1L2	0.0102918	-0.126407
LOC653645	0.0452512	-0.126427
TPH1	0.0260299	-0.126552
HS.564530	0.00215718	-0.126609
LYCAT	0.0347895	-0.126646
LOC728904	0.0334635	-0.126765
HS.542190	0.0278945	-0.126925
HS.232413	0.0420816	-0.127019
NIPBL	0.017904	-0.127087
HS.562621	0.0470176	-0.127477
LARP1	0.0314989	-0.127663
LOC642888	0.0282544	-0.127772
LOC642516	0.0234002	-0.127815
PGM5	0.0362838	-0.127955
HS.552249	0.00526922	-0.128155
FTSJ1	0.0174108	-0.128692
HS.255966	0.0285172	-0.128693
LOC642918	0.012659	-0.128868
HPS4	0.0399697	-0.128903
BTBD3	0.0326804	-0.128943
HS.150471	0.0236361	-0.128955
VARS	0.027321	-0.128979
MGC35030	0.0179893	-0.129026
HS.542214	0.017304	-0.129436
PET112L	0.0398832	-0.129488
HS.584250	0.0355331	-0.129516
C20ORF10	0.02082	-0.129668
CCDC87	0.0394576	-0.129853
LOC644631	0.0266189	-0.129972
UGT1A9	0.0429738	-0.130168
OR8H2	0.0307158	-0.130186
HS.134920	0.024927	-0.130186
MUC17	0.0321622	-0.130382
LOC647646	0.0179581	-0.13043
PTGER1	0.0330651	-0.130432
LOC643401	0.0390445	-0.130458
HS.527241	0.0475083	-0.130741
HS.320872	0.025339	-0.130794
HS.541989	0.00287081	-0.130915
WDR75	0.022151	-0.131152
AP1GBP1	0.0181189	-0.131347
TMCO6	0.0281731	-0.131588
HS.544255	0.011349	-0.131731
LRRC25	0.0111376	-0.131897
HS.569274	0.0217266	-0.132176
HS.542864	0.0429663	-0.132212
COX18	0.0419808	-0.132691
DEFA4	0.0267503	-0.132974
PHF8	0.0219991	-0.132994
LOC652000	0.0486855	-0.133117
HS.559406	0.037002	-0.133362
HS.28773	0.0493856	-0.13339
MED8	0.0396172	-0.133474
HS.559628	0.0365348	-0.13361
KIAA1432	0.0497992	-0.133731
HS.562331	0.0322371	-0.133934
H19	0.041573	-0.13438
LOC401242	0.0384772	-0.134613
HS.542036	0.0458006	-0.134832
DDI2	0.0484405	-0.135534
IL1F8	0.0111893	-0.13563
CA3	0.00888651	-0.135842
LOC645218	0.017399	-0.135852
HS.566613	0.0012879	-0.136002
LOC388813	0.0113151	-0.136035
HS.150105	0.0394897	-0.136209
LOC644681	0.040406	-0.136234
HS.552890	0.0140035	-0.136247
HS.116865	0.025728	-0.136309
LOC643605	0.0465604	-0.136655
LOC285033	0.0320758	-0.136691
HS.551041	0.0458022	-0.136965
HS.539024	0.0386392	-0.137235
RPS27A	0.00235143	-0.137271
LOC646300	0.0202137	-0.13749
HS.559593	0.0198221	-0.137599
RBM10	0.031397	-0.137649
ANK2	0.0258242	-0.137682
LOC645634	0.0175621	-0.13803
CALML4	0.0288808	-0.138165
H2BFWT	0.0350198	-0.138226
LOC206227	0.00442299	-0.13843
FLJ45300	0.0281768	-0.138454
HS.573956	0.0197961	-0.138503
LOC650095	0.0248063	-0.138602
HS.581594	0.0470864	-0.13889
HS.542819	0.0128421	-0.139371
HS.539779	0.0409912	-0.139427
HS.254617	0.0439224	-0.139549
HS.582537	0.0419973	-0.139621
DCUN1D1	0.026076	-0.139654
MUPCDH	0.0266028	-0.139709
C19ORF45	0.0492867	-0.139936
LOC389517	0.0281654	-0.140268
DUX4	0.0306005	-0.140437
LOC642134	0.0403699	-0.140563
HS.134210	0.042631	-0.140705
C3ORF59	0.0353583	-0.140795
PCDH1	0.0366663	-0.140906
LOC652599	0.0468495	-0.140918
OR2A20P	0.0309066	-0.141063
VPS11	0.0381476	-0.14108
LOC642338	0.0435589	-0.141087
GPR1	0.0306567	-0.141397
HS.569953	0.0275661	-0.141403
APOBEC2	0.0150851	-0.141427
LAMA3	0.0308336	-0.141636
HS.577600	0.0298099	-0.141757
FLJ43752	0.0374097	-0.141771
SOX6	0.0459477	-0.141901
HS.541243	0.0310594	-0.141979
LOC644005	0.0482158	-0.142006
HS.441581	0.0210334	-0.142323
CAPZB	0.0442401	-0.142395
EPR1	0.0088102	-0.142505
LAMA2	0.0263579	-0.142617
LOC728910	0.0244143	-0.142946
HS.459805	0.0488657	-0.143015
CLDN19	0.0340103	-0.143109
LOC256483	0.0158277	-0.143248
LOC646155	0.0251294	-0.143281
LOC390595	0.0318387	-0.143397
LOC649804	0.0243022	-0.143554
HS.544729	0.01369	-0.143622
LOC283953	0.0169766	-0.143626
HS.582298	0.00941727	-0.143694
LOC649379	0.0209356	-0.143875
PLEKHM3	0.0196126	-0.143908
USH2A	0.0140046	-0.14402
GPHB5	0.033778	-0.144203
LOC730546	0.0404329	-0.144239
FLJ38377	0.0222113	-0.144381
CCR4	0.0457802	-0.14453
SPATA5	0.0251693	-0.144542
HS.575483	0.0376836	-0.144663
LIPH	0.0354081	-0.144762
P2RY14	0.0191395	-0.144804
TACSTD2	0.0249238	-0.144846
FLJ39639	0.00694769	-0.145131
MAGEB1	0.0474797	-0.145164
HS.134696	0.0360953	-0.145181
HS.580927	0.0204236	-0.145192
LOC345051	0.0159167	-0.145201
DKFZP761O2018	0.042914	-0.145247
LOC144983	0.0422546	-0.145301
LOC441257	0.0209538	-0.145381
OR7E37P	0.0145249	-0.145682
FSCN3	0.0306423	-0.145813
LOC651794	0.0421709	-0.146152
LOC440748	0.00660378	-0.146374
AMPD3	0.0443627	-0.146588
HS6ST3	0.0489635	-0.146656
LOC647191	0.0311707	-0.146947
HS.157349	0.0116	-0.147077
HS.385648	0.0286148	-0.147091
LOC647543	0.0309833	-0.14719
AAA1	0.0486664	-0.147242
ACCN1	0.00519948	-0.147258
HS.542791	0.0341259	-0.147357
HSD17B13	0.0346453	-0.147786
HS.171319	0.0184892	-0.148017
LOC402716	0.0366311	-0.148101
LOC652438	0.00845876	-0.148295
FAM90A6P	0.0118993	-0.148418
HS.86508	0.0103791	-0.14866
HS.570364	0.0261307	-0.148692
HS.559454	0.0167286	-0.148744
LOC650628	0.0497058	-0.149408
L3MBTL4	0.0313672	-0.149597
RTEL1	0.0195232	-0.14966
LOC644068	0.0169792	-0.149813
LOC391025	0.0182997	-0.150041
LOC651524	0.0149391	-0.150235
IL11	0.0206365	-0.150567
TTTY6	0.0445945	-0.150569
HS.563706	0.0136006	-0.150606
CACNG1	0.0306883	-0.150844
LOC390561	0.0240477	-0.150975
HS.571540	0.0247652	-0.151115
WNT2B	0.0344204	-0.151212
PXMP4	0.0438218	-0.151374
HS.548352	0.0360276	-0.151523
QRICH1	0.0348373	-0.15156
HS.574874	0.00497786	-0.151665
ICF45	0.0288189	-0.151707
RIBC1	0.0160637	-0.152378
ZNF517	0.0392719	-0.152493
HS.365071	0.0318928	-0.152719
SNORD38A	0.0251724	-0.152753
UGT2B15	0.0264101	-0.152756
LOC650037	0.0221757	-0.152774
HS.557989	0.0341947	-0.152811
PDF	0.0246711	-0.152923
RBBP6	0.0121838	-0.152931
HS.304248	0.0361771	-0.152934
LRRC45	0.044145	-0.152949
LOC647802	0.0121321	-0.153277
SYVN1	0.0278441	-0.153415
ACCN3	0.0310662	-0.153643
C10ORF76	0.0259302	-0.153944
ASF1B	0.0294127	-0.154077
DQX1	0.0393627	-0.154095
APOA5	0.0139374	-0.154119
ANKRD13D	0.014873	-0.154345
OTUD4	0.0412428	-0.154625
LOC646589	0.00321016	-0.154667
OR5K3	0.00648514	-0.154679
ZNF434	0.0390806	-0.154896
HEATR1	0.0365212	-0.155103
HS.564655	0.0166171	-0.155151
FLAD1	0.0487126	-0.155716
LOC653857	0.0200332	-0.155909
ZNF678	0.0387239	-0.156071
RAD18	0.00148758	-0.156318
LOC400955	0.00600111	-0.156525
KIAA0748	0.019274	-0.156732
EPHB2	0.0467057	-0.156928
THSD7B	0.0226567	-0.15713
HS.573855	0.025637	-0.157153
GCS1	0.0323409	-0.157238
FAM98C	0.0123886	-0.157614
HS.555574	0.0328333	-0.157957
CPNE5	0.0205233	-0.157961
HS.368523	0.00678776	-0.158134
WFDC8	0.0155292	-0.158303
HS.580331	0.0185592	-0.158494
HS.545821	0.0162197	-0.158623
SERPINA2	0.00160394	-0.158678
HS.583392	0.00518525	-0.158693
LOC400578	0.0129459	-0.159099
CLTA	0.026828	-0.159124
LOC645723	0.0277135	-0.159538
IKBKE	0.0300319	-0.15972
HS.444692	0.0220279	-0.159756
HS.155782	0.0232759	-0.160087
HS.362343	0.0304858	-0.160246
HS.543696	0.0169675	-0.160332
FLT3LG	0.0403767	-0.160491
FBXL10	0.0410383	-0.160502
HS.562052	0.0241899	-0.160509
STX5	0.0475481	-0.160651
CYP4A11	0.0452434	-0.160747
ITGB4	0.0434866	-0.160866
WDR62	0.0163902	-0.161113
HS.144449	0.0270583	-0.161249
ENTPD5	0.0309523	-0.16137
LOC645652	0.0217491	-0.16155
HS.541749	0.00798804	-0.162508
LOC339529	0.0449077	-0.162679
C7ORF47	0.0216407	-0.162696
SMUG1	0.0225936	-0.162945
HS.583949	0.0472177	-0.163128
LOC728226	0.0111817	-0.163175
HS.541871	0.0164764	-0.163414
MFN1	0.047152	-0.163555
KIAA1211	0.027791	-0.163611
C4BPB	0.010951	-0.163624
HS.555181	0.00583857	-0.163653
TMEM139	0.0199724	-0.163818
LPGAT1	0.0151226	-0.164049
HS.579513	0.0109117	-0.164068
OLFML1	0.0389265	-0.164256
ZNF416	0.0290891	-0.164554
LGR5	0.0106703	-0.164649
HS.146629	0.0433634	-0.1648
PTHLH	0.045758	-0.165069
SLC43A3	0.0484897	-0.165266
STAP2	0.0356333	-0.165337
FAM22C	0.0402794	-0.165527
MAP3K7IP1	0.0191926	-0.165584
LOC653468	0.0114908	-0.165882
IKBKG	0.0477427	-0.166126
SLC22A3	0.00401688	-0.166282
HS.242143	0.0178589	-0.166341
HS.386402	0.00309313	-0.166448
CPXCR1	0.0306829	-0.166617
HS.566133	0.0223948	-0.166896
NXNL2	0.0175791	-0.167218
HS.544326	0.0170888	-0.167832
DNAJC14	0.0160519	-0.168346
FLJ34931	0.0132517	-0.168911
SUPT16H	0.0394876	-0.16898
LOC643761	0.0335989	-0.169412
ZNF408	0.047793	-0.169416
C21ORF123	0.0233931	-0.169481
THEM4	0.0413182	-0.169575
AASS	0.0432192	-0.169653
C3ORF27	0.0385549	-0.169765
METTL10	0.0306798	-0.169847
C16ORF56	0.0386185	-0.170367
BIRC8	0.0121977	-0.170563
HS.522117	0.0158088	-0.170744
UACA	0.0348692	-0.171209
DGKZ	0.0469009	-0.17135
PARD6G	0.0448193	-0.17156
HS.559836	0.0457479	-0.171732
HS.553106	0.035288	-0.171844
PTPN22	0.0271843	-0.171904
LOC387723	0.0442308	-0.172082
ABHD14B	0.0186241	-0.172151
THSD1	0.0338466	-0.172885
NUDT4	0.0203486	-0.173135
RBM22	0.0318653	-0.173329
B3GALNT2	0.0143827	-0.173421
STK31	0.00722298	-0.173492
LOC646366	0.0133769	-0.173718
NFIC	0.0464474	-0.174129
CDCA4	0.0158932	-0.174504
LOC650861	0.0106512	-0.174837
LOC644613	0.0172398	-0.17486
TBC1D17	0.0241555	-0.17498
ARIH2	0.00362641	-0.17526
DPP7	0.0260735	-0.175346
HS.530207	0.0134105	-0.175411
MAGI1	0.0365047	-0.175647
HS.541717	0.00449575	-0.175658
LOC652813	0.00129662	-0.175964
HS.495080	0.0064961	-0.176063
GTF3C2	0.0337504	-0.17613
C9ORF123	0.0492111	-0.176812
ADPGK	0.0471026	-0.177162
C10ORF59	0.0124143	-0.177227
GAA	0.0414312	-0.177311
OR4X1	0.0100589	-0.177314
PCNXL2	0.0296384	-0.177395
HS.555151	0.00455764	-0.177569
TFCP2	0.0330218	-0.177617
MACF1	0.0234098	-0.17763
HS.540136	0.00605093	-0.177854
EPB41	0.00085385	-0.177855
HS.540137	0.0122038	-0.178147
C9ORF106	0.04458	-0.178208
MRPS15	0.0496332	-0.178472
CXORF58	0.0181721	-0.178727
HS.559864	0.0470994	-0.178768
CGB5	0.0138713	-0.179148
LOC728285	0.0264038	-0.179174
LOC652226	0.0283985	-0.17921
GRIPAP1	0.0305162	-0.179548
CCDC96	0.0326322	-0.17962
SCAMP3	0.00820158	-0.180286
MYH7B	0.0113831	-0.180459
NSUN2	0.0298934	-0.18082
ARPC4	0.0450082	-0.181045
PLD3	0.0245736	-0.181254
HS.538758	0.0129402	-0.181326
GFI1	0.0250097	-0.181684
ZNF333	0.0227998	-0.181856
TBC1D2	0.0138465	-0.18194
LOC728772	0.00835727	-0.182054
HS.568753	0.0462738	-0.182143
XRCC3	0.0216903	-0.182267
HS.565165	0.0163606	-0.18239
HS.436308	0.0201052	-0.182547
GCC2	0.00436077	-0.182566
MRPS22	0.0364832	-0.182646
FOXN1	0.00129767	-0.182984
C3ORF60	0.0376231	-0.183126
HS.544080	0.0067833	-0.183259
RAP2A	0.0483649	-0.18334
LOC644677	0.0348954	-0.183742
LOC646491	0.0271054	-0.18384
TP53I11	0.0213228	-0.184077
SNAPC1	0.027665	-0.184116
HS.536633	0.0139984	-0.184222
LOC654000	0.0182117	-0.184429
ZNF193	0.0374475	-0.184435
ZNF789	0.0462115	-0.184551
ZNF41	0.0274314	-0.184642
LOC390637	0.0162976	-0.185128
HS.544814	0.0097711	-0.185345
TRAF3IP1	0.0352381	-0.185963
LTV1	0.0366788	-0.186075
HS.580230	0.0180036	-0.186138
LAMC2	0.0251159	-0.186259
HS.577125	0.0189829	-0.186307
DNAJC21	0.0497592	-0.186778
ZFPM1	0.0120036	-0.18705
KIAA1086	0.0426494	-0.187212
OIP5	0.00702142	-0.187434
SLC4A9	0.0148413	-0.187571
U2AF1L4	0.0181131	-0.187583
TPCN1	0.0241416	-0.187981
C19ORF6	0.028141	-0.188135
CSH1	0.0118346	-0.188249
PLEKHG2	0.00506503	-0.188287
DCTN2	0.040948	-0.188321
LOC441208	0.0238	-0.188557
NUFIP1	0.0415681	-0.188952
C14ORF102	0.0463719	-0.18906
FLJ27354	0.0228322	-0.189171
SH3BP5	0.0415378	-0.189723
HS.566837	0.0139442	-0.189726
LOC644436	0.0105467	-0.190166
NET1	0.0292009	-0.191205
PLEC1	0.043523	-0.19123
TSP50	0.0157903	-0.191292
LOC388565	0.0073473	-0.192114
HS.581965	0.00149822	-0.19217
LOC646146	0.0187341	-0.192249
CTNND1	0.0193913	-0.192392
LRRFIP2	0.00484135	-0.192462
ADD2	0.00452873	-0.192685
NLRP12	0.0134856	-0.192687
ARMCX4	0.0196351	-0.192906
ANKRD16	0.0200191	-0.192935
BBS5	0.00890951	-0.193561
TCEAL8	0.0226712	-0.194017
HS.147485	0.00330452	-0.194086
ADAMTS3	0.0378211	-0.19415
MICALL1	0.0429565	-0.194496
CCDC21	0.0285503	-0.194509
HS.537889	0.0137903	-0.194644
SF4	0.0081724	-0.194661
LMBRD2	0.0164461	-0.194918
SFRS6	0.0372861	-0.19495
ITGB7	0.0325642	-0.194992
SUCLG1	0.00975885	-0.195063
HS.564504	0.00132946	-0.195788
LOC645565	0.0477153	-0.195926
GDA	0.0318746	-0.19593
DFNB59	0.0246572	-0.195998
MME	7.43014e-05	-0.196009
DDX46	0.0345769	-0.196019
BFSP1	0.034521	-0.196022
ATP6V1C2	0.0125498	-0.196773
SELL	0.0369065	-0.197254
LOC647103	0.00222938	-0.197346
GPBP1L1	0.00966091	-0.197515
HS.494690	0.0149604	-0.197531
SMARCD2	0.0225766	-0.197581
LOC441869	0.00790774	-0.197865
DIABLO	0.00764536	-0.19817
HS.367955	0.0164496	-0.198313
POLR2A	0.0205814	-0.198934
AKAP7	0.0187255	-0.198995
NUDT2	0.0224786	-0.199414
FPR3	0.0202643	-0.199585
DAPK2	0.0171488	-0.200206
MAGEB6	0.00825137	-0.200833
FKBP15	0.0115362	-0.201151
PHF20L1	0.0257925	-0.201385
RUFY2	0.0396458	-0.201924
DHPS	0.017013	-0.202228
PDE8A	0.0379378	-0.202332
HS.391527	0.0124873	-0.202497
APPBP2	0.016456	-0.202505
HS.571075	0.00526782	-0.202634
ATP5G2	0.0163187	-0.202905
LOC644680	0.0110903	-0.202927
MXRA5	0.016904	-0.203056
LOC730262	0.0037185	-0.20339
MRPL2	0.0478154	-0.203613
PKD1L2	0.0147814	-0.203692
LOC652769	0.000505176	-0.204574
PSMD13	0.0368973	-0.204602
SLC26A1	0.0125747	-0.204837
SPPL3	0.00355142	-0.204858
EFCAB2	0.0111101	-0.205319
HS.570693	0.0101961	-0.206108
TOM1L2	0.0139972	-0.206517
HS.254477	0.00681966	-0.206549
HS.386102	0.00630887	-0.20703
HS.434660	0.0127163	-0.207084
RPS6KB2	0.0496795	-0.207101
TMEM39B	0.0352633	-0.207747
UTP6	0.0142912	-0.207861
WDR74	0.028233	-0.208042
HS.561761	0.0123623	-0.20876
EPN2	0.0428662	-0.2089
IMP4	0.012148	-0.208949
ZNF324B	0.00721924	-0.209007
HS.570821	0.00399744	-0.209218
DNASE1L1	0.0483421	-0.209257
BIRC6	0.0228495	-0.209441
ITGA9	0.0475933	-0.209483
KIAA0652	0.037373	-0.209704
C17ORF61	0.0249211	-0.209854
SGTA	0.0251513	-0.209987
REC8	0.0471029	-0.210031
MATN1	0.0397655	-0.210922
AMZ1	0.0062626	-0.211243
ZBTB24	0.0245699	-0.211251
C17ORF90	0.0172548	-0.211435
ATRN	0.0167473	-0.211808
LOC646089	0.0135783	-0.211885
CTSL2	0.0381283	-0.212165
SORCS3	0.00500301	-0.212238
LINS1	0.0145321	-0.212435
C21ORF33	0.00767614	-0.212513
ARL4A	0.0369611	-0.21271
JUP	0.0299662	-0.212805
APOBEC3C	0.00872507	-0.213124
HGSNAT	0.000555712	-0.213722
TMEM103	0.0120595	-0.213812
HS.581652	0.00989753	-0.213949
PMS2CL	0.0096427	-0.214015
C19ORF36	0.0379847	-0.214046
C14ORF133	0.0164453	-0.214131
POLRMT	0.0344134	-0.214217
ADORA1	0.035364	-0.214297
TXNRD2	0.00514931	-0.214493
PPP1CA	0.00270875	-0.214528
URM1	0.0161857	-0.214545
FRMPD1	0.0197967	-0.214595
COPB2	0.018551	-0.214773
HS.583563	0.0415576	-0.214972
KIAA0892	0.0389782	-0.214983
LOC728564	0.00500705	-0.215425
ZNF174	0.0221859	-0.215607
FAM55C	0.0470763	-0.215715
TBCD	0.0415521	-0.216042
DKFZP451M2119	0.0285935	-0.21634
PTGER4	0.0246778	-0.216351
FAM22F	0.00302438	-0.216437
IL17RC	0.0349616	-0.216671
PRPS2	0.0331484	-0.21744
RAC1	0.0384151	-0.217589
RAD51AP1	0.0279623	-0.217599
HS.445843	0.00362371	-0.2176
TMEM154	0.0356495	-0.218528
GCH1	0.0303019	-0.218787
C17ORF28	0.00589439	-0.218978
TMEM175	0.0135199	-0.21931
TCEAL4	0.0131307	-0.219652
DDX5	0.00816311	-0.219794
PRKAA1	0.0348056	-0.220149
MMP28	0.015299	-0.220356
CCDC15	0.0462073	-0.220494
ARFGAP1	0.0319981	-0.221613
HS.252466	0.00816691	-0.22167
BXDC1	0.0165874	-0.222015
HS.335310	0.00862049	-0.222073
PMS2L3	0.0149488	-0.222723
TPD52	0.0373382	-0.222741
LOC124512	0.038597	-0.223083
MGC24975	0.0181782	-0.224373
OPRS1	0.0391163	-0.224676
TRIM9	0.0170852	-0.22471
C14ORF21	0.00401475	-0.225353
EMG1	0.0160806	-0.225741
GNL2	0.0054389	-0.225786
ANAPC5	0.0415761	-0.226227
KIAA1704	0.0301003	-0.226914
PCYOX1L	0.0391373	-0.227092
CEACAM1	0.0127372	-0.228115
PSME4	0.0438327	-0.228131
HS.34447	0.0476132	-0.228365
COLQ	0.0367314	-0.228462
ZNF654	0.0204502	-0.228462
NUBP2	0.0279588	-0.228549
ARFGEF1	0.0185474	-0.228825
MAP1LC3B	0.0493647	-0.229531
HS.170035	0.0117497	-0.229642
NME1	0.0342521	-0.229687
WSB1	0.0480793	-0.2301
DHRS4L2	0.0382472	-0.230166
VPS28	0.0276691	-0.230483
MAGMAS	0.0435901	-0.23079
RABGGTA	0.0383405	-0.230981
OXSM	0.00408374	-0.231037
LOC644590	0.0269913	-0.231335
CCNB1IP1	0.011455	-0.231397
LOC283849	0.00169784	-0.23155
UCHL5IP	0.00308308	-0.231581
C1ORF175	0.0082627	-0.231651
GTPBP1	0.0229994	-0.231782
TUBGCP6	0.0414951	-0.231828
NTHL1	0.021769	-0.231969
[truncated: 528 more rows]

## Sheet: Table S8
Table S8:	DEGs found between M-AD vs. F-AD in the CA1 hippocampal subfield
GeneSymbol	p.value	logFC
RPS4Y1	4.71372e-06	3.12668
EIF1AY	1.13666e-05	1.88028
NLGN4Y	1.0325e-06	1.37389
JARID1D	2.44524e-07	1.29635
CCL2	0.00725451	1.14672
SLC1A7	0.00784432	0.963206
RGMB	0.0170095	0.933001
UTY	4.59995e-06	0.930999
CYORF15A	4.09463e-05	0.915143
S100A4	0.0135727	0.781474
HS.572030	0.00450814	0.752154
CNDP1	0.0037158	0.731001
CXCR4	0.0199356	0.709817
AKR1C4	0.0030637	0.698185
ACAT2	0.00466782	0.677892
LOC402573	0.0210596	0.675847
AKR1C2	0.0316095	0.667443
ZFY	9.05957e-07	0.655628
TSPYL4	0.018973	0.65047
QDPR	0.00013757	0.641767
CD14	0.0372872	0.6283
RAX	0.00486154	0.626082
RPS4Y2	6.30343e-05	0.620116
IRAK2	6.98206e-05	0.615576
TUBA1C	0.00167468	0.61539
GPR17	0.000416331	0.604963
DCLK1	0.0144856	0.596613
TARS	0.00681192	0.586648
MRPS6	0.00234629	0.564651
HIST1H4H	0.00577983	0.563387
HS.537004	0.00634659	0.560805
C1QB	0.0462893	0.560199
SPP1	0.0235239	0.553012
AP1S2	0.0238213	0.551977
DNAJB6	0.0366544	0.550202
JAZF1	0.0139828	0.549372
RNASE2	0.0316343	0.548069
CPVL	0.0229981	0.538289
LOC134997	0.00886202	0.537002
OKL38	0.0281344	0.535399
IER5	0.0391185	0.534681
C9ORF105	0.012547	0.528582
CKS2	0.00672474	0.525209
ARHGAP15	0.0122376	0.52503
HSPD1	0.0366813	0.524354
SNHG3-RCC1	0.0151776	0.522834
LCP1	0.0146027	0.522754
CMAS	0.016612	0.51633
RPL9	0.00637104	0.514456
LAMP2	0.0104194	0.513573
ZC3H15	0.00711662	0.513132
HSD17B6	0.0225845	0.508397
C6ORF65	0.0401277	0.507181
HIST1H2BK	0.00288101	0.507009
AP3S1	0.00441028	0.501455
LRRC8D	0.00245018	0.500633
CCL5	0.0459473	0.500241
MOXD1	0.0183839	0.499845
CA2	0.00566861	0.499275
BEX4	0.0407737	0.495425
TUBA1A	0.0281004	0.490168
IL17RB	0.00292493	0.488214
PHYHIPL	0.0114984	0.487329
H2AFZ	0.00471596	0.487307
ITFG1	0.0330868	0.486642
HS.557245	0.0359028	0.480546
HSPA1L	0.0259086	0.479687
SESN3	0.00686252	0.479556
LOC644422	0.00296635	0.478248
UGT8	0.004417	0.477582
CHN2	0.0359768	0.469479
C9ORF40	0.000779802	0.467744
RBM4	0.00044066	0.466873
CASP1	0.00609449	0.463207
DYNLL1	0.0344097	0.453799
MGC12966	0.0483745	0.451723
LOC399942	0.00424823	0.451639
CADM2	0.00134428	0.451315
ASNSD1	0.00782509	0.449119
APP	0.0137801	0.446762
DNAJB4	0.038922	0.44588
KIDINS220	0.012743	0.444612
CCT6A	0.0491901	0.440179
FAM130A1	0.00831127	0.439595
HSPC152	0.0156333	0.439403
SLC22A15	0.00541246	0.43925
PXK	0.000956074	0.438241
AMD1	0.00891759	0.438136
MRPL48	0.00217177	0.437943
ARID5B	0.0126157	0.436681
BCHE	0.00348634	0.434728
AKAP11	0.0267955	0.433847
SCCPDH	0.0409026	0.432325
GPR137C	0.00663171	0.432238
DNER	0.0376099	0.43168
PTPRD	0.00528453	0.430926
SCHIP1	0.00840894	0.430478
ARMCX1	0.0297549	0.428684
HS.571151	0.00160859	0.428171
NDRG3	0.0280525	0.428063
RAC2	0.0159296	0.42461
ATF4	0.0321092	0.424106
KIAA1128	0.0109923	0.423478
RPL29	0.00113039	0.423181
HS.21177	0.045873	0.42269
HSP90AA1	0.0301157	0.422554
XLKD1	0.00661685	0.420807
SUCLA2	0.0494861	0.420188
IKZF1	0.00664431	0.419837
TXNL1	0.0296397	0.418795
FLJ21986	0.0432609	0.417555
OGFRL1	0.0176349	0.41752
SMARCA1	0.0112609	0.417076
SLC31A2	0.0179372	0.416773
GREM1	0.0179429	0.416128
RAP1GDS1	0.00563009	0.414713
SNX3	0.0180826	0.414558
BUB3	0.010242	0.41431
SLBP	0.0243446	0.413556
DYRK1A	0.0111088	0.413517
VBP1	0.0148237	0.412299
HS.86045	0.0218338	0.410771
SYS1	0.0288777	0.409952
AFTPH	0.0129088	0.409488
ATMIN	0.0137821	0.408327
TCEAL7	0.0300221	0.403802
CCT3	0.0224756	0.403141
FANCL	0.0159119	0.402175
CKS1B	0.0419421	0.4021
AKAP7	0.0253793	0.402053
TCP1	0.0294743	0.401094
KPNA3	0.0156298	0.400034
PLCL1	0.0325966	0.399077
HIST3H2A	0.0123479	0.398977
TRO	0.0178255	0.398372
CD200	0.00485128	0.398103
SPIN3	0.000682888	0.39555
THBS2	0.00936463	0.395372
ZDHHC3	0.00361886	0.39339
CLASP2	0.0158466	0.39329
FAM38B	0.0186203	0.392834
SFRS7	0.0396075	0.392283
RFK	0.00213494	0.391932
UBFD1	0.0050833	0.391775
HSPA2	0.0316088	0.391697
FLJ40142	0.0188035	0.391339
PSME1	0.00309081	0.390776
KLHL8	0.0192738	0.389325
PPA1	0.00112611	0.38837
NGDN	0.016132	0.387713
MAPK10	0.0195393	0.387422
APIP	0.013044	0.386408
C6ORF166	0.0299657	0.386279
HLA-DPB1	0.0050754	0.38612
CCT4	0.00884201	0.385912
LOC339804	0.00914412	0.385573
SAR1B	0.00593794	0.384995
DCK	0.0369745	0.384933
ANKRD46	0.018845	0.384919
FAM133B	0.00015435	0.384511
GPATCH4	0.0268356	0.382391
ZNF143	0.0378108	0.382205
ELOVL5	0.0388035	0.382184
CDV3	0.0075429	0.382166
FCGR1B	0.0153232	0.381924
SLC44A1	0.0272454	0.38027
CHMP5	0.0342643	0.378554
DGCR14	0.032084	0.377709
C8ORF38	0.0139425	0.377665
KLHL7	0.0436784	0.37766
TTTY15	0.00282425	0.377264
CHL1	0.0208679	0.377215
RBM34	0.00268301	0.376415
FLJ22639	0.00493117	0.376224
LOC650215	0.00441566	0.374752
RHOT1	0.0235252	0.374645
CGGBP1	0.0341886	0.373796
AKTIP	0.0161314	0.372978
HS.126768	0.00247766	0.372881
ELMO1	0.0129251	0.371963
KLRG1	0.00275989	0.371206
MAMDC2	0.0241359	0.370871
ATPIF1	0.0107341	0.370115
CTSS	0.0205134	0.370048
HS.561844	0.0248884	0.369972
MTDH	0.0400575	0.369605
CYORF14	0.000648362	0.369049
MARS	0.0429827	0.368363
HNRPA2B1	0.0313978	0.368299
ZNF204	0.0211746	0.367457
THYN1	0.00448706	0.367243
STX7	0.0322713	0.367195
ARL8B	0.0208153	0.366998
SLCO3A1	0.00172577	0.366873
LOC653308	0.0167625	0.366306
MRPL34	0.00191014	0.3646
KLHL32	0.0340451	0.363959
PEX5L	0.0035594	0.362232
LAT2	0.0172116	0.361262
HNRNPC	0.00215398	0.361098
GEM	0.0183065	0.360856
STARD3NL	0.0177283	0.360621
CDKN2C	0.00614542	0.360475
TMEM183B	0.00481943	0.360151
SH3KBP1	0.00863306	0.358953
VLDLR	0.0212288	0.358448
MS4A7	0.0205542	0.357576
YPEL2	0.0142221	0.357255
COPS2	0.0235937	0.356818
POLR2B	0.0453015	0.356395
C6ORF66	0.0142572	0.356058
METTL5	0.0487726	0.355829
HS.483906	0.039465	0.355276
ATP2C1	0.0103778	0.3551
PSMD14	0.0102377	0.354924
STMN1	0.00656007	0.354707
PPM1D	0.0368876	0.35446
IVNS1ABP	0.0313076	0.354405
HS.201854	0.030478	0.353961
FAM49B	0.023583	0.353833
YWHAB	0.0200963	0.353079
PI4KAP1	0.0302666	0.351814
ZNF397	0.0339269	0.351281
SIRT4	0.0309826	0.351066
ANXA6	0.00290183	0.351059
C7ORF25	0.00560123	0.350922
METTL9	0.0250445	0.35029
NR1D2	0.0318921	0.349862
MTHFD2L	2.20866e-05	0.349762
SNRPA1	0.00147355	0.349222
NDEL1	0.0245728	0.348666
C7ORF11	0.0125198	0.347922
DERL1	0.00750967	0.347303
ARG2	0.0340807	0.346842
LOC113386	0.0117121	0.346035
ZNF271	0.0128611	0.345479
LOC387841	0.0489672	0.344647
PDZD8	0.00163461	0.344355
CDH19	0.0423816	0.343795
CCT2	0.0377744	0.34374
C20ORF24	0.0095304	0.34362
ZNF250	0.0197433	0.343536
BXDC2	0.0132952	0.343257
HNRNPAB	0.0074324	0.343063
HAGH	0.0294212	0.341724
ZFP1	0.0200428	0.34124
USPL1	0.033911	0.340216
PRPSAP2	0.0113648	0.340192
GRB2	0.0411016	0.33942
C14ORF149	0.0125951	0.338897
PRPF38B	0.0126669	0.338756
RBM26	0.0133761	0.338458
RNASE3	0.0270915	0.337926
COMMD10	0.04993	0.337721
HS.571245	0.00787462	0.336751
LY6H	0.019822	0.33672
SUMO1P3	0.04463	0.335097
CP110	0.0415803	0.334886
BMI1	0.0196221	0.334396
PHF16	0.0259449	0.334375
TXNDC10	0.0225724	0.334288
ZNF184	0.00989143	0.333721
CHMP1B	0.0226406	0.333402
LOC652595	0.0490071	0.333256
DACT1	0.0114194	0.333156
ENTPD3	0.0166666	0.332327
CSNK2A1	0.0433314	0.332182
NUDCD2	0.0143142	0.331778
KIAA2022	0.0478713	0.33126
DHX15	0.0399542	0.330965
EHBP1	0.0438777	0.330829
DUSP14	0.0392388	0.330786
TATDN3	0.00309477	0.330443
DAPK1	0.0408367	0.329835
PROSC	0.0170416	0.3298
PSMD12	0.0201353	0.329594
CNOT7	0.0264982	0.32929
CD8A	0.0184683	0.329033
DDX10	0.0172268	0.328892
C2ORF49	0.00906978	0.328834
TUSC1	0.00709509	0.32857
LIPA	0.0355924	0.328049
UCHL5	0.0440367	0.32793
ZNF415	0.00207653	0.327846
YPEL5	0.0443004	0.327479
CEPT1	0.0307439	0.327469
EFCAB7	0.047026	0.326935
LRRN1	0.0280622	0.326918
KIAA0430	0.00366612	0.326463
COL4A3BP	0.00853961	0.326432
TCF12	0.0287477	0.326384
STT3B	0.00131458	0.326127
LRRC8C	0.000815792	0.325678
DHX29	0.0383496	0.324482
SFXN1	0.0262236	0.324043
TYW1	0.000286954	0.323856
ZNF318	0.0176772	0.323544
MIZF	0.00063097	0.323516
EIF4G2	0.0271841	0.323016
ARPP-19	0.00265129	0.322991
YWHAQ	0.0124446	0.322134
UPF2	0.0230849	0.321755
HS.537779	0.0262533	0.321095
CCDC90B	0.0127488	0.320966
2002-03-01	0.0337519	0.32085
C12ORF4	0.0341926	0.320581
WDR12	0.0140854	0.320083
SLC39A6	0.0375176	0.319812
SMAP1	0.0157319	0.319768
PAQR3	0.0471457	0.319653
PTRH2	0.0443102	0.319256
HYLS1	0.0130798	0.319019
GNAQ	0.0293155	0.317742
PSMD10	0.0331517	0.317627
ATP6V1D	0.0462056	0.317545
PIM3	0.0415087	0.317252
ATP5G3	0.027743	0.317168
BRPF3	0.0236483	0.316603
PDS5A	0.0163256	0.316575
UPRT	0.0224556	0.316514
EED	0.00576694	0.316102
ZNF30	0.0131091	0.315724
PRPS2	0.0160134	0.315379
RELN	0.00360827	0.314938
CD53	0.0171228	0.314117
MAPK9	0.0251751	0.313961
MRPS17	0.00417914	0.313829
INPP1	0.00262402	0.313098
SLC24A2	0.00183968	0.312863
GOLGA7	0.0166693	0.312686
TUBB	0.0332506	0.312335
WTAP	0.0204944	0.312331
RCAN1	0.000280478	0.311669
TXNL2	0.0330963	0.311548
RBM18	0.0350635	0.310827
COPA	0.00523426	0.310592
LOC221710	0.00135021	0.309875
WAC	0.0104897	0.309216
CAB39L	0.0344396	0.308806
KBTBD7	0.0119141	0.308494
HS.539114	0.010951	0.307993
QKI	0.0243869	0.307942
LARP6	0.0124341	0.307308
NUAK1	0.0376399	0.306921
SLC38A10	0.0020738	0.306427
FEZ1	0.0153707	0.306372
HS.19193	0.0100497	0.30632
TARSL2	0.0369723	0.306303
PTPLB	0.016485	0.306169
FLJ43806	0.0180546	0.305988
TMEM116	0.0206189	0.305461
FAM92A1	0.0456108	0.305443
PDS5B	0.0334331	0.305343
ST7	0.0240147	0.304651
RPL6	0.046494	0.304198
FLJ13611	0.0122517	0.304005
PDSS1	0.0293136	0.303534
RCCD1	0.0430146	0.302751
C3ORF1	0.0013034	0.302403
MAPKAP1	0.0259788	0.302313
C16ORF72	0.0333357	0.302188
TUBA1B	0.023317	0.30177
SFRS4	0.0190857	0.301567
C1ORF109	0.00813596	0.301105
OBFC2A	0.00085881	0.300502
STAMBP	0.0188034	0.29998
LOC648399	0.017735	0.299776
SERINC3	0.0414183	0.299371
LEAP2	0.0153329	0.29919
USP9Y	0.000104091	0.298934
NHEDC2	0.00446472	0.298481
LOC642236	0.0148122	0.298265
FAS	0.00224648	0.297992
WDR26	0.00758061	0.297445
NDUFB1	0.0273698	0.29717
RRS1	0.00582946	0.296415
SEC62	0.0447457	0.296403
USP15	0.00632247	0.29551
RSRC1	0.0265648	0.294892
PDE4B	0.0238365	0.294579
ADO	0.031196	0.294106
DYNLRB1	0.00195984	0.293995
ERMN	0.0471006	0.293547
LOC650029	0.0311047	0.292878
RTN4	0.0264889	0.292337
VPS37A	0.0155361	0.291953
SEMA5A	0.0483754	0.291571
ARF4	0.040624	0.291275
TBK1	0.0102342	0.291236
UBE1DC1	0.00806731	0.291197
CASD1	0.0264996	0.291116
CTCF	0.0195639	0.290881
Septin 8	0.0382609	0.290864
TIAL1	0.0495121	0.290855
FAM122B	0.014337	0.289888
TMEM85	0.029524	0.289769
CD247	0.0247106	0.289696
RDH14	0.0114325	0.289427
CSTF2T	0.0355251	0.289387
ARIH1	0.0140627	0.289109
EIF2S2	0.026319	0.288742
SPTLC1	0.0257084	0.288607
RPS6KC1	0.020708	0.2884
FLJ25006	0.0136121	0.287898
C7ORF23	0.0235611	0.287895
ANKRD27	0.021471	0.287797
ERICH1	0.0497281	0.287608
MTSS1	0.015989	0.287472
CCT7	0.0355448	0.287243
HS.125056	0.0135486	0.287041
PDHX	0.0463963	0.286827
NCKAP1	0.0136408	0.286079
MTMR15	0.00501512	0.286
SLC22A17	0.0037083	0.285965
GTF2B	0.0191396	0.285958
CAB39	0.0255842	0.285162
KCTD12	0.017696	0.285012
RAD1	0.00296691	0.284249
FBXO3	0.0257817	0.284113
CSE1L	0.00846492	0.283269
HINT1	0.0398496	0.282741
ASPA	0.0485698	0.282671
RANBP6	0.013917	0.282604
PIGC	0.0137777	0.282532
BCAP29	0.0370497	0.28239
PSMA2	0.0120306	0.282381
LOC402221	0.0212313	0.282361
CTPS	0.0456933	0.282165
LOC346950	0.0161577	0.281809
CYP51A1	0.0316546	0.281769
MKRN2	0.0316738	0.281739
PPP1R12A	0.00490159	0.281621
KLHL4	0.00708354	0.281266
MBNL1	0.00278052	0.281175
PDIK1L	0.0226397	0.280768
DEGS1	0.00527083	0.280372
HS.435027	0.0178501	0.280245
PLDN	0.0165988	0.280212
PHF14	0.0283769	0.280086
LARS	0.0381139	0.279965
RPAP1	0.0462932	0.27919
EXOSC3	0.0396886	0.278607
SCNM1	0.0161483	0.278575
C9ORF5	0.0113591	0.278368
DDX39	0.0461041	0.278192
KLRC3	0.0377436	0.278159
ZDHHC15	0.00676088	0.278038
CAPZA1	0.0188339	0.277609
CCT5	0.0474354	0.277508
RAB9A	0.0254331	0.277378
PTPN20A	0.0167164	0.27736
MRPS34	0.011117	0.277287
G3BP2	0.0158753	0.276838
LOC644590	0.00604617	0.275765
HINT3	0.00352311	0.275231
MRP63	0.0103288	0.275195
IDH3A	0.0357931	0.275145
MED10	0.0488283	0.275091
TMEM55A	0.0425412	0.274997
TMEM183A	0.0341392	0.27494
TMEM38B	0.0186449	0.274814
TMEM188	0.0423551	0.27476
TERF2	0.0382578	0.27457
CCDC16	0.041101	0.274362
HS.151692	0.0217206	0.273995
GLRX2	0.00687442	0.273227
HS.536420	0.012339	0.272663
PSTK	0.0414642	0.272542
C7ORF28A	0.0314233	0.272341
DENND2D	0.0218837	0.272211
GDAP1	0.00200387	0.27208
NANS	0.0189092	0.272062
BRMS1L	0.0326941	0.271862
C4ORF19	0.0127937	0.271609
GNAI1	0.0259624	0.27082
METTL4	0.00662762	0.270701
PHKB	0.00516936	0.270106
LARP1	0.0258628	0.269927
PTBP2	0.0362873	0.26985
ORC4L	0.0489587	0.268983
SACS	0.00243664	0.268982
STARD13	0.00762838	0.26898
CYB5A	0.029358	0.268793
AGPS	0.0256627	0.26837
WHSC1L1	0.0159308	0.268211
SEC23B	0.0378623	0.267519
KIAA1324L	0.0150926	0.266921
CKAP2	0.00580514	0.266647
HSF2	0.0285017	0.266511
TRIM24	0.0227847	0.266496
TCF2	0.00322481	0.266202
PIP5K1B	0.0195205	0.26595
FBXW11	0.0107658	0.265939
PCDH11Y	0.0160046	0.265919
TMTC4	0.0463289	0.265862
KIAA1024	0.010478	0.265654
FBP1	0.0375607	0.265114
FNDC3A	0.0247586	0.264994
METTL6	0.0350505	0.264873
CCDC49	0.0224483	0.264815
ROCK1	0.0316737	0.264776
C1ORF25	0.00908424	0.26408
HSD17B11	0.0415855	0.263665
MOSPD2	0.00662524	0.263623
NSUN5	0.0195338	0.263174
HS.231861	0.00310117	0.262841
BTBD1	0.0306986	0.262793
CDKL3	0.0127624	0.262701
FBXO5	0.00968637	0.262386
FLJ11171	0.0260201	0.262374
ARPC5	0.0220916	0.262001
RGS19	0.0369967	0.261792
CEP192	0.018566	0.261637
KIAA0020	0.0305493	0.26141
CBL	0.00502219	0.261407
FKBP3	0.0375277	0.261226
SLC25A36	0.0181332	0.260926
IDH1	0.0259721	0.26042
ARHGAP9	0.00165637	0.260406
RSBN1L	0.00869135	0.26039
HIAT1	0.0244683	0.260295
PSMB2	0.0339364	0.260203
GTPBP6	0.0316468	0.259942
ALS2CR2	0.010516	0.259938
SPAG9	0.0132691	0.259901
FAM105B	0.0329602	0.259872
CIAPIN1	0.0222536	0.258757
TGFB2	0.00196374	0.258745
PTPLA	0.0398057	0.258571
PSMA1	0.0346486	0.258443
PSPH	0.0416117	0.258414
SELT	0.033575	0.257564
RPAP3	0.0336645	0.257199
PARP2	0.0316586	0.256835
TMEM66	0.0443131	0.256796
FRMPD3	0.0274443	0.256793
PDCD2L	0.0146139	0.255413
LOC653108	0.0296647	0.25501
SEC63	0.00480759	0.254812
MRPL45	0.0433972	0.254515
DNMT1	0.00877225	0.25448
KPNA2	0.0134242	0.254303
P15RS	0.0108311	0.254191
2001-03-01	0.0296044	0.254141
MRPL32	0.0198337	0.253816
CASP2	0.0176149	0.253708
OTUD1	0.0228083	0.25369
IL15	0.000631429	0.253661
HS.444785	0.044234	0.253517
DEF6	0.0367275	0.253108
SERAC1	0.0374116	0.252869
MDGA2	0.0124079	0.252737
CCDC86	0.0243251	0.252587
PRKAR1A	0.0458383	0.25241
PSMA4	0.00979145	0.252117
SEPSECS	0.0280595	0.252069
PTGER4	0.0233108	0.251992
ST3GAL6	0.019661	0.251595
ZFAND1	0.0180721	0.250644
NAPEPLD	0.00806593	0.250616
TMEM31	0.0205439	0.250551
SLC25A25	0.00183835	0.250492
LIX1L	0.00618386	0.250468
HERC4	0.0380329	0.250434
ALG8	0.0445558	0.249288
HS.97558	0.0109965	0.249212
SRPK2	0.0388668	0.249157
HSBP1	0.00745449	0.248812
ERCC3	0.0136392	0.248806
BLOC1S2	0.00458191	0.248147
AK5	0.0386146	0.247991
PPIE	0.0336539	0.247768
SCRN3	0.0185937	0.247367
HS.543898	0.00010616	0.247018
CDC42SE2	0.0287485	0.246519
LOC387647	0.046203	0.246413
ZZZ3	0.0278737	0.246327
ING1	0.0176082	0.246155
NGF	0.0144767	0.246008
CAPN7	0.00312601	0.245842
FLJ10803	0.0144176	0.245757
RALB	0.037762	0.2456
GNPNAT1	0.0298539	0.245572
SMC2	0.00524056	0.245531
SNX2	0.0113807	0.24537
GGH	0.0378271	0.244889
GAB1	0.0416555	0.244301
LYPD5	0.0324207	0.243908
EFTUD1	0.0153193	0.243865
DPH3	0.0117365	0.243676
LOC644310	0.0356976	0.243628
MAEA	0.044953	0.243403
NBN	0.0333486	0.243078
DKFZP686I15217	0.0273837	0.242753
LOC644096	0.00529798	0.242616
PDCD10	0.0393111	0.242483
LOC643664	0.00172409	0.242338
ENOX2	0.0121901	0.242244
HS.146586	0.00389736	0.242052
CCNDBP1	0.00240623	0.241912
LOC390705	0.0386265	0.24174
GLRA2	0.0343181	0.241546
TMEM126B	0.0322468	0.241515
ABHD12B	0.014725	0.240935
PLEKHA3	0.0170865	0.240754
LNPEP	0.0155427	0.240597
LAMB3	0.000642311	0.240495
IGBP1	0.0367101	0.240446
PCID2	0.0230113	0.240398
RCC2	0.0254858	0.240233
BID	0.0339174	0.239969
AOAH	0.0421864	0.239914
EIF4E	0.0286924	0.23942
NQO1	0.010574	0.239114
HS.149495	0.000304785	0.238641
ARHGAP20	0.0420457	0.238638
VWC2	0.047222	0.238384
RUFY1	0.0336049	0.238289
DCT	0.000160538	0.238211
TMEM26	0.0115945	0.238098
OBSL1	0.049535	0.237911
SC4MOL	0.0174255	0.237663
LIPT1	0.0479495	0.237444
ARSK	0.0273012	0.237343
KIF26B	0.0246927	0.237227
TTC13	0.00937373	0.237212
C12ORF35	0.0363371	0.237185
PIGK	0.0480884	0.23682
DJ341D10.1	0.010881	0.236251
ZNF565	0.0126586	0.23616
MRPL51	0.0321855	0.236047
YIPF4	0.0271802	0.235895
RWDD1	0.0235466	0.235847
TRIM69	0.0242354	0.235678
HIST2H4A	0.0159596	0.235495
ALKBH1	0.0193634	0.235481
SAT2	0.0431314	0.23539
HECTD1	0.0495779	0.235333
RNF8	0.00891557	0.235233
NPEPPS	0.0196751	0.234835
ECOP	0.0209799	0.234674
TBCE	0.00581196	0.234375
CD6	0.00528888	0.234219
GPR19	0.0210083	0.234033
C7ORF13	0.0107464	0.233328
TBL2	0.0023664	0.23325
DNAJC12	0.0323761	0.233231
MAD2L1	0.0089964	0.233185
POLS	0.0439629	0.233132
MRPS5	0.0235404	0.233123
GPR149	0.00801347	0.233044
APTX	0.0230655	0.232882
CCDC148	0.00800222	0.232858
TTRAP	0.0114043	0.232575
RAP2B	0.0473075	0.232175
EI24	0.0096641	0.231812
HP1BP3	0.0314814	0.231482
UBQLN1	0.0381068	0.231307
RNASEL	0.0323149	0.231234
CYB5R4	0.0382158	0.231101
PANX1	0.0179409	0.23097
LOC646123	0.0014734	0.230894
CEP170	0.000111086	0.230844
LOC728912	0.000898789	0.230769
LOC645968	0.0357082	0.23075
KIAA2026	0.00898222	0.230642
DHDH	0.042651	0.230551
C12ORF41	0.0347568	0.230396
NOL8	0.0427985	0.230294
ZNF34	0.0247317	0.230069
TMLHE	0.0241198	0.230029
RRM2B	0.016233	0.229911
TMSL8	0.0428016	0.229793
KTELC1	0.0420214	0.229439
MCART6	0.00685172	0.229432
C6ORF199	0.0368484	0.22927
KIAA1147	0.0166182	0.229247
PDK3	0.0311267	0.228686
CSRP2BP	0.0406178	0.228649
ZNF235	0.0395054	0.228561
FBXO22	0.0312483	0.228473
PSMB5	0.0196985	0.228312
YME1L1	0.0474309	0.228156
C7ORF51	0.0407062	0.228131
ACVR2A	0.0195907	0.228003
LYAR	0.0238841	0.227873
GGPS1	0.0212366	0.227685
C2ORF42	0.0488495	0.227673
CLP1	0.0262309	0.227557
HS.179309	0.000596755	0.227229
C9ORF3	0.0112395	0.22668
ZNF331	0.0240764	0.226481
CTBP1	0.0359676	0.226321
TMEM167	0.0202214	0.225506
SETD3	0.0149232	0.225465
SEMA6A	0.0376802	0.22517
IFRD2	0.025398	0.225151
MRPS24	0.00220993	0.225143
TAF5	0.0170906	0.225137
TMEFF1	0.0369212	0.225088
DKC1	0.0109073	0.224206
PRDM10	0.0425566	0.223803
HS.154948	0.0086114	0.223702
ZNF649	0.0193224	0.223635
LIMCH1	0.0130337	0.223328
LOC645643	0.00487199	0.223197
CDKN3	0.0179968	0.223094
SNX25	0.0360163	0.222962
NUP35	0.01846	0.222707
STRAP	0.0255492	0.222017
SERHL	0.0309463	0.221519
SLC7A9	0.0354588	0.221309
MRPL36	0.0364796	0.221213
GLRA3	0.00447657	0.221061
C18ORF19	0.00639284	0.220893
SNX27	0.0237367	0.220785
TOR1B	0.0157921	0.220738
RAG1AP1	0.0436764	0.220729
NLN	0.0191087	0.220709
HS.541410	0.0168769	0.220529
G3BP1	0.00245032	0.219586
CCL27	0.0323787	0.219383
PPP2R5C	0.0243797	0.219209
C16ORF61	0.0150062	0.219127
HNRNPF	0.0403967	0.218778
CRLF3	0.0259697	0.218564
FGR	0.00157211	0.218354
TLL2	0.00614392	0.218299
PHEX	0.00686406	0.218114
CCNE1	0.0260522	0.218077
BAG5	0.0320615	0.218077
TDRD7	0.0358804	0.218002
CCNYL1	0.00743885	0.217911
NOL5A	0.0441295	0.217868
ABL2	0.0139684	0.217749
C1ORF112	0.0243521	0.217694
CLU	0.00460655	0.21757
ZC3H14	0.0265122	0.217457
PTPRC	0.0283519	0.217424
QPCT	0.0339231	0.217365
RAP2A	0.0172219	0.216992
OSTM1	0.0252468	0.216986
GRIK2	0.00598628	0.216951
TRIMP1	0.00955159	0.216918
PDZRN3	0.0203717	0.216684
TSPAN12	0.0283918	0.216584
PPP2R3B	0.0317165	0.216252
PGS1	0.0479103	0.21614
CD48	0.0465125	0.216071
SULT1A3	0.042224	0.215898
GBE1	0.0372029	0.215822
LOC645304	0.0380083	0.215803
CD96	0.0048456	0.215454
MFSD4	0.0493829	0.215205
KEAP1	0.0294699	0.215176
TBX19	0.00116767	0.21505
FASTKD2	0.0328233	0.214596
NTN4	0.00866639	0.214548
DMTF1	0.0351695	0.214454
GNE	0.0143615	0.213934
LACTB	0.0201779	0.213274
HS.557625	0.0174201	0.213247
EXOC2	0.0289671	0.213087
KCTD14	0.00724415	0.212444
RCHY1	0.0167239	0.21237
HS.566525	0.00879199	0.212335
PDCL3	0.0361593	0.212295
JMJD2D	0.0197757	0.211169
NIPA2	0.0128792	0.210778
SHD	0.039742	0.210722
C10ORF59	0.00651248	0.210722
AFM	0.0299171	0.210695
ATG4A	0.0346206	0.210688
CD69	0.0452135	0.210335
WDR44	0.0152924	0.209878
PSME3	0.0310759	0.209688
PPIL4	0.0353281	0.209525
RMND1	0.023763	0.209114
UBB	0.0451647	0.209002
ZNF117	0.0136336	0.208904
NTHL1	0.047391	0.208208
SOCS5	0.0376182	0.20808
ZSWIM3	0.0272204	0.207897
PHYH	0.0487092	0.207888
LOC654074	0.0382931	0.207729
HHCM	0.00681234	0.207576
ADSS	0.00640944	0.207378
PHC3	0.00637489	0.207017
KLHL6	0.0119697	0.20692
CHRFAM7A	0.00946931	0.206862
SKAP1	0.0329805	0.20682
DPY30	0.0263534	0.20657
NFAT5	0.00707741	0.206554
HS.551127	0.00761454	0.206529
THAP11	0.0307561	0.206528
ZCCHC11	0.0374415	0.206414
WDR21A	0.0448233	0.205998
SPRYD4	0.0369276	0.205987
MRPL49	0.00296801	0.205766
MAP4K4	0.0345778	0.205564
CXCL9	0.00764598	0.205161
REV1	0.0250019	0.205151
PAIP2B	0.0452651	0.204573
C17ORF39	0.0337906	0.204525
HS.116474	0.00750991	0.204284
C1ORF124	0.0342381	0.204252
STAM2	0.00624306	0.204212
DKFZP586I1420	0.0249362	0.204191
PRKDC	0.0088364	0.204106
DLG3	0.042513	0.203767
TLK2	0.0477915	0.203749
SLC7A6	0.0143517	0.203491
GRPEL2	0.0369229	0.203322
STAU1	0.0279394	0.203193
KCMF1	0.0246234	0.203146
UBA6	0.0214431	0.202963
RAE1	0.0451343	0.202947
P2RX6P	0.0343588	0.202888
C11ORF61	0.0467849	0.202841
DHX9	0.0139518	0.202781
NMNAT1	0.00583834	0.202504
HCFC2	0.0301706	0.20234
HS.543138	0.0418115	0.201443
ATL3	0.0402275	0.201421
CCDC90A	0.0252961	0.201005
GOLGA4	0.0339366	0.200923
CSF1	0.00961291	0.200588
TIMM23	0.048027	0.200506
HS.116147	0.00503179	0.200439
MID2	0.0329223	0.200405
MECP2	0.0361831	0.200405
KCNC2	0.0281795	0.200265
PPFIA1	0.0256049	0.200223
HS.128527	0.00824346	0.20012
GPR160	0.0193225	0.200112
NUP50	0.00151478	0.199434
NONO	0.0285869	0.199306
NOTO	0.000489375	0.199231
PCNP	0.0400155	0.199062
HLCS	0.0202639	0.198483
HS.548213	0.00845694	0.198466
ADAM10	0.0353284	0.198261
FLJ42709	0.0325516	0.19823
TRIM37	0.0122908	0.198205
HS.333857	0.0115872	0.198066
MAT2B	0.0155719	0.198066
PHF1	0.0347801	0.197773
RAP1A	0.0207972	0.197664
LOC645781	0.02003	0.197653
HCN1	0.0377893	0.197628
NOMO3	0.0146364	0.197344
C1R	0.0379489	0.197308
TCF7L1	0.0290938	0.197218
PITPNB	0.035818	0.196879
SNRPD1	0.0494699	0.196733
STIL	0.0170268	0.196647
APLP2	0.0222549	0.196417
LOC51149	0.0220825	0.196312
HS.567392	0.0269473	0.196269
MTMR2	0.0172801	0.196206
MTRF1	0.00501372	0.195872
LOC440258	0.0191453	0.19572
CENPA	0.0281133	0.195635
CLCA2	0.00521979	0.19523
LOC644856	0.00952289	0.195173
TTTY14	0.0339455	0.194976
LOC652679	0.0454844	0.194798
IL4	0.0237982	0.194615
CAND1	0.0172727	0.194491
SFRS17A	0.0446457	0.194428
BICD1	0.0110846	0.194379
HS.221364	0.0117925	0.194042
LOC652287	0.00531725	0.193847
HS.563859	0.0150194	0.193656
SNAI1	0.00298348	0.193314
CACNA1F	0.0394723	0.192453
MGAT4A	0.0410176	0.192387
KPTN	0.006604	0.192235
NOM1	0.0346164	0.192
HS.493457	0.0315227	0.19166
GRAP2	0.0133401	0.19112
ICMT	0.0133303	0.191117
HOXA10	0.0405898	0.190756
NUP62	0.0109713	0.190661
FUSIP1	0.0296504	0.190635
HS.545233	0.00543233	0.190087
FLT4	0.0166053	0.189867
SLC6A15	0.0300246	0.189843
RBM11	0.029447	0.189513
NUDT4	0.0137968	0.188734
AZI2	0.0199133	0.188687
LOC400682	0.00217517	0.188473
ARL14	0.0248865	0.188328
ZNF702	0.0384162	0.188112
GUCY2C	0.0204508	0.188025
C19ORF61	0.0425582	0.188001
HS.540763	0.00393688	0.187951
WWP1	0.0205255	0.187813
LOC124512	0.0208183	0.187753
RBM28	0.0354285	0.18765
HS.541571	0.0089258	0.187558
INTS12	0.03317	0.187528
C13ORF18	0.0383839	0.187387
ST14	0.0329726	0.187265
FAM108B1	0.00934459	0.187083
FHL2	0.00730202	0.187054
JMJD2C	0.0103908	0.18674
MAPK1	0.0209532	0.186719
TBRG4	0.0189062	0.18614
DHRS9	0.029708	0.186034
WDR46	0.00539398	0.185905
IDE	0.043968	0.185869
LOC644816	0.0394379	0.185511
DUSP4	0.0120422	0.185334
LUC7L	0.0491492	0.185236
CPSF6	0.013157	0.184972
HS.539660	0.00847623	0.184875
LOC730455	0.0453482	0.184593
PGBD2	0.038603	0.18455
LRRFIP2	0.0149846	0.184511
EGR3	0.0422731	0.184314
CCR5	0.0170096	0.183787
HS.332056	0.0441936	0.183687
HS.552103	0.0394105	0.183292
P2RX5	0.0153068	0.18323
JMY	0.0112261	0.18322
MLLT10	0.00639221	0.182953
HS.573503	0.0106542	0.182927
HDAC2	0.0314872	0.182856
CADPS2	0.0299937	0.18277
CSNK2A2	0.0231881	0.182753
MND1	0.00686344	0.182572
PPAN-P2RY11	0.0270382	0.182549
FLCN	0.0303788	0.182508
ZNF236	0.0360021	0.182455
HS.170964	0.0170294	0.182332
TEX10	0.0194612	0.18221
HS.290255	0.0403654	0.182202
RLBP1L1	0.00532752	0.182154
NPY5R	0.0253612	0.182031
WDR33	0.0234877	0.181916
HS.436863	0.0118545	0.181831
NUP88	0.0224521	0.181818
LOC651565	0.0437749	0.181678
HS.546213	0.00298292	0.181587
SCLY	0.00657684	0.181547
RNF6	0.0161251	0.181544
MED26	0.0299006	0.180814
RFC1	0.0475168	0.180498
FRAT1	0.0401463	0.180346
ZNF545	0.0143461	0.180087
LOC648659	0.00977572	0.180052
SLC43A3	0.0408277	0.180002
SDCCAG8	0.0271026	0.179844
FUCA2	0.0441741	0.179609
SOX4	0.0405917	0.179574
DUSP12	0.0295309	0.179385
PCBP2	0.0292688	0.179356
HS.127829	0.0312562	0.179314
PDCD2	0.0259421	0.179275
HS.544133	0.00418121	0.179258
ZNRD1	0.0451445	0.179012
HS.129167	0.0397224	0.178737
TMEM168	0.0413331	0.178676
GPR84	0.0451396	0.178424
LOC645504	0.0193518	0.178293
UBE2F	0.0370306	0.177747
KYNU	0.0463937	0.177457
ERBB3	0.038681	0.177447
SAAL1	0.037581	0.17737
HS.571814	0.0320119	0.177248
LOC645566	0.00730965	0.176875
FAM20C	0.0319118	0.17685
TNRC6C	0.00589875	0.176828
KCNQ1	0.0293608	0.176655
LOC644641	0.0140656	0.176556
TRPC2	0.0185675	0.176515
ABCF2	0.0314724	0.176497
LOC646892	0.00343475	0.176275
HS.541166	0.00675923	0.176049
LOC651612	0.0141551	0.175954
HS.209445	0.02268	0.175938
C1ORF149	0.0447367	0.175907
HS.539006	0.0108488	0.175876
SRPK1	0.0309227	0.175578
C7ORF26	0.0483042	0.175465
LOC441864	0.00419461	0.175464
LOC653324	0.0258142	0.175363
LOC389842	0.00413246	0.175362
ALLC	0.00889619	0.175258
HS.575512	0.0122199	0.175096
FLJ43663	0.0188827	0.174739
TMEM189	0.041165	0.174574
SBNO1	0.0250934	0.174384
HS.147740	0.0116055	0.174257
KLF8	0.0342365	0.17425
NF1	0.00325863	0.17422
LOC643300	0.027312	0.174017
2009-03-01	0.0403909	0.173888
LOC647461	0.00927001	0.173863
DAZ4	0.00385991	0.173694
IPO7	0.0227524	0.173472
TMF1	0.0452655	0.17339
LOC642366	0.0168322	0.17332
CTSK	0.0257185	0.173317
HS.552320	0.0270635	0.173303
BAT5	0.00484229	0.173076
EPX	0.0388743	0.172903
HS.148567	0.0226201	0.172478
MEA1	0.0417079	0.172477
ZFP161	0.0440922	0.172253
HS.561335	0.0285174	0.172214
TWSG1	0.0239283	0.172171
HS.437360	0.00448585	0.17214
HS.553441	0.00707885	0.172069
MRE11A	0.0410323	0.171074
HS.170701	0.00317793	0.170848
PPM1A	0.0452356	0.170816
CFC1B	0.0280892	0.170789
TRUB1	0.0124829	0.17065
UGT1A6	0.0102447	0.170529
LOC642432	0.0449668	0.170502
HS.348809	0.00760903	0.170487
HS.540234	0.0211019	0.170399
CENPC1	0.040116	0.170393
FARSB	0.0415981	0.170269
HTRA2	0.0064148	0.170256
HS.523235	0.0226581	0.169754
HS.368591	0.0229749	0.169141
RPL34	0.0282935	0.16889
MRPS15	0.0459357	0.168826
INADL	0.0138697	0.16873
P4HA1	0.0181653	0.168699
CNOT4	0.0219017	0.168298
LOC388327	0.0233589	0.168205
HRAS	0.0104263	0.167861
LOC643138	0.0241264	0.167852
HS.544235	0.0275741	0.167555
LOC388692	0.0318504	0.167412
C7ORF28B	0.0266718	0.167412
C2ORF67	0.0185361	0.167166
LOC652491	0.0429909	0.16716
LOC643872	0.0100282	0.167156
C4ORF16	0.0362402	0.1671
DEDD	0.0279044	0.167077
UGT2B4	0.00405158	0.166524
HS.527426	0.0440767	0.166438
HS.547551	0.0494098	0.16641
HS.571946	0.0132642	0.16637
NID1	0.00775076	0.166235
CCDC77	0.044753	0.166197
GRIK3	0.00870207	0.166074
KRTAP19-3	0.0338963	0.165817
HS.577861	0.034685	0.165715
HS.439363	0.0389733	0.165654
PPID	0.0196625	0.165612
LOC391033	0.00954272	0.1656
HS.582812	0.0170224	0.165407
RGS12	0.0404368	0.165089
HS.132067	0.0209577	0.165089
ACSM2B	0.0253155	0.165057
ALDH1B1	0.0320701	0.164998
LOC388524	0.00591714	0.164808
HS.538459	0.0180878	0.164738
HIST1H2AM	0.00526248	0.16467
RPL32P3	0.013425	0.16445
GDAP2	0.0290089	0.164406
HS.583886	0.0351641	0.1643
CCDC80	0.0401479	0.164097
HS.444291	0.0475201	0.164091
HS.579409	0.0249398	0.163942
SNHG8	0.0201503	0.163745
LOC651881	0.0457167	0.163711
GRB10	0.0141603	0.163638
SULT1C4	0.018735	0.163428
PPP6C	0.03303	0.163417
HS.569365	0.0116359	0.163263
ARSB	0.0274484	0.162942
LOC650909	0.00712568	0.162892
HS.207531	0.0265619	0.162699
HS.555115	0.0153727	0.16264
HS.581603	0.00329176	0.162434
VCAM1	0.0436754	0.162298
HS.434163	0.0125494	0.162255
MAPK8IP3	0.0247301	0.162057
MSH5	0.00192183	0.16181
HS.445613	0.00207518	0.161637
SLC25A26	0.0168847	0.161588
HS.537594	0.00223485	0.161539
HS.568559	0.0256474	0.161369
FRY	0.0299422	0.16135
LOC389105	0.0339929	0.161323
ZNF154	0.0252681	0.161316
ARGFX	0.0220276	0.161284
LOC162993	0.00490968	0.161284
LOC651738	0.016311	0.161056
HS.540902	0.028128	0.160717
HS.97813	0.0292478	0.160636
FAM110C	0.0179401	0.160609
CCDC38	0.0258363	0.160587
LOC441488	0.0158452	0.160489
HS.561022	0.00864572	0.160452
PSMD13	0.0342942	0.160153
HS.552549	0.0164902	0.16006
TRAF6	0.0465544	0.159937
HS.354178	0.0197841	0.15993
LOC137107	0.0258533	0.159701
CERK	0.0476387	0.159497
LOC653653	0.00596292	0.159443
EIF4EBP3	0.00431775	0.159404
FIGNL1	0.0341661	0.159176
ANAPC2	0.0151575	0.15912
LRRC47	0.0487416	0.159048
HS.573023	0.0232527	0.158734
LOC649143	0.0206147	0.158731
ACTR3B	0.025414	0.158482
RAC1	0.0435311	0.158474
SFMBT1	0.019991	0.158459
HS.212122	0.00885133	0.158444
SEMA7A	0.02031	0.158355
HS.373464	0.027131	0.158141
HS.214368	0.0265151	0.158109
HS.551340	0.0278775	0.158034
C9ORF41	0.0209668	0.157469
PMEPA1	0.0307642	0.15723
C18ORF58	0.021425	0.157152
HS.561799	0.00434339	0.157054
RGS3	0.0301676	0.156901
LOC645208	0.0192169	0.156894
EPB41	0.0245351	0.156853
DIRAS3	0.0456224	0.156799
LOC646434	0.0464931	0.156739
CDCA3	0.0197042	0.156709
CYP26A1	0.0167013	0.156524
SRD5A3	0.0415815	0.156444
PARP8	0.0410872	0.156366
PFN1	0.0187401	0.156229
SUZ12P	0.0402611	0.156054
ZWINT	0.0310496	0.155733
SAMD7	0.0395711	0.15544
LOC650787	0.0456302	0.155403
LOC648752	0.0175232	0.155288
HS.583678	0.0268806	0.155264
ZNF720	0.0417708	0.155219
HS.543925	0.0205722	0.155047
HS.545026	0.0366167	0.154942
HS.561435	0.0164886	0.154904
VSTM1	0.030603	0.154389
FKSG83	0.0219606	0.154331
HS.126414	0.00905925	0.15427
HS.348532	0.00886629	0.154266
INOC1	0.0161088	0.15426
HS.543576	0.0288212	0.154218
HS.491799	0.0202061	0.15368
HS.544474	0.00865052	0.153648
COMMD6	0.0185344	0.153613
HS.538683	0.020807	0.153591
LOC254398	0.0366341	0.153572
GSPT1	0.0388519	0.15356
LOC653874	0.0415074	0.153094
RPP21	0.0481235	0.153048
C4ORF11	0.0314305	0.152952
PPARA	0.0113257	0.152558
FCAR	0.0391652	0.152548
SAFB	0.0379648	0.152496
LOC732139	0.00704322	0.152409
LOC728248	0.0236649	0.152383
LEFTY1	0.0408652	0.152226
HS.515725	0.0106677	0.152164
OR13H1	0.00800954	0.152152
HS.577726	0.0375023	0.151968
HS.571417	0.0449037	0.151964
SFRS2IP	0.0349935	0.151935
LOC644973	0.00611036	0.151909
HS.543131	0.0155731	0.151517
DDX3Y	0.0372647	0.151375
C14ORF21	0.0411903	0.151337
ARMCX6	0.041679	0.151164
HS.25131	0.0491202	0.151049
FZD1	0.00940676	0.151009
HS.573674	0.0456963	0.150998
MGC27121	0.00306377	0.150942
HS.116134	0.0484768	0.150783
HS.134709	0.0113571	0.150748
NR0B1	0.0379535	0.150676
HS.573502	0.0253751	0.150593
NCR3	0.0406762	0.150554
LOC645992	0.0342849	0.150544
LOC441792	0.0414711	0.150531
RRP1B	0.0487645	0.150524
HS.293024	0.0159063	0.1505
PNLIPRP3	0.0164341	0.150187
HS.582482	0.0256529	0.150161
HS.578386	0.0193279	0.150116
DHX30	0.048658	0.14998
CTAGE6	0.0427482	0.149954
PVRIG	0.0387686	0.149873
PHF20L1	0.0242637	0.149863
CASP3	0.0364087	0.14985
RUFY2	0.0435866	0.149847
REPS2	0.0425816	0.149745
FLJ43860	0.021743	0.149658
EEPD1	0.0452175	0.149427
CCNB1	0.0365164	0.149371
IL1A	0.0198498	0.149346
NRAP	0.0481625	0.149232
HS.582640	0.0416793	0.149133
HS.563862	0.0296083	0.149033
HS.578297	0.0375944	0.148954
CDCA7L	0.0467274	0.148908
HMGN3	0.0236386	0.148856
KALRN	0.0247066	0.148847
HS.444411	0.027004	0.148756
UACA	0.0353721	0.14867
ZNF202	0.0114963	0.148556
LOC648581	0.0390986	0.148475
HS.334093	0.00917845	0.148285
HS.49653	0.0327111	0.148056
LOC652623	0.0416617	0.148045
CLDN20	0.0429229	0.148021
HS.584731	0.0483776	0.148014
HS.571180	0.034717	0.147854
CYP4F22	0.0188717	0.147821
HS.545142	0.0133262	0.147752
HSD17B7P2	0.0378624	0.147678
HS.16920	0.0363897	0.147637
ABCC11	0.0391052	0.147574
HS.584115	0.0184748	0.147417
KRT85	0.0210891	0.147189
EEF1B2	0.0327726	0.14715
HS.563166	0.0187498	0.147123
HS.545402	0.0319151	0.146864
ABI2	0.0291175	0.146501
PCDHAC1	0.0373364	0.146409
FLJ33651	0.0186966	0.146338
COL11A1	0.0436101	0.146239
OR8H2	0.00269332	0.145994
HSF2BP	0.032823	0.145868
PROKR1	0.0315789	0.145861
KIFC1	0.0435662	0.145753
BIRC2	0.0435933	0.145676
HS.474713	0.0463217	0.14544
LOC283392	0.0182964	0.145363
BUB1	0.0358771	0.145252
HS.259477	0.0419912	0.145211
C16ORF78	0.0308248	0.14491
HAS3	0.0498739	0.144771
KAZALD1	0.0481958	0.14469
C4ORF18	0.0468582	0.144682
ONECUT3	0.00713829	0.144681
SEMA3E	0.0423151	0.144659
PGPEP1	0.021262	0.144544
LOC144983	0.0188753	0.144181
HS.542634	0.0200805	0.144081
HS.490042	0.0155236	0.143931
HS.565047	0.0127551	0.143925
HS.561632	0.0354984	0.143906
LOC284422	0.0323553	0.143892
HCG4P6	0.0223991	0.143447
HS.383001	0.0049364	0.143427
PKN1	0.0477401	0.143387
HS.542227	0.0341005	0.143343
VPS24	0.0450254	0.143342
HS.527515	0.0225704	0.142879
LOC646139	0.0224375	0.142844
DNAJC21	0.025101	0.14267
HS.133181	0.0412085	0.142625
LOC646407	0.0154272	0.142621
LOC649639	0.033559	0.142612
CCDC144A	0.0292922	0.142557
HS.584410	0.0337351	0.142482
LOC650517	0.0207189	0.142336
HS.543573	0.0382974	0.142328
LOC653105	0.0258506	0.142191
PCDHGB2	0.0288353	0.142154
KIF23	0.0230617	0.141335
CXORF40A	0.0462133	0.141294
HS.570124	0.0182122	0.141234
C3ORF55	0.0300449	0.141046
HS.584149	0.0158571	0.141026
HS.581542	0.0365974	0.140965
HS.207543	0.0245141	0.140897
GGT1	0.0329824	0.140842
CHRNA10	0.0427015	0.140751
ATP8B2	0.0207074	0.140627
PLB1	0.0143437	0.140376
LOC158730	0.0130154	0.140225
HS.124173	0.00633162	0.140197
LOC653214	0.0291093	0.140085
HS.265194	0.0201405	0.140039
HS.520343	0.0179262	0.139829
KIAA0258	0.0349788	0.139776
LOC644267	0.0159778	0.139734
DUSP11	0.0437291	0.139665
ARHGAP11A	0.0277036	0.139645
STYX	0.0409787	0.139229
APOL3	0.0397314	0.139227
HS.471428	0.0254143	0.139199
HS.561762	0.0433734	0.139116
HS.572272	0.0200015	0.13906
AGMAT	0.0441158	0.139027
LOC642183	0.0147047	0.138792
LOC647337	0.0368747	0.138744
P2RY2	0.0350873	0.138541
HS.541781	0.0142568	0.13833
HS.538708	0.0265354	0.138095
HS.516464	0.0372476	0.137897
LOC649991	0.0374898	0.137883
TAS2R60	0.0416122	0.137867
MLKL	0.030386	0.137843
CUGBP1	0.0437405	0.137688
HS.434904	0.0397714	0.137544
HS.407666	0.038878	0.137468
HS.403452	0.0434722	0.137433
FGD6	0.0182836	0.137378
LOC645454	0.0241179	0.137273
CCDC102B	0.0250811	0.137142
C14ORF133	0.0302477	0.137056
ZFATAS	0.0350292	0.136909
HS.526574	0.049875	0.13689
TM4SF5	0.0183984	0.136839
RHOXF2B	0.0427366	0.136547
HS.580960	0.0461728	0.136513
LOC643799	0.049446	0.136396
ZNF630	0.0212918	0.136385
RELB	0.0242406	0.136376
HS.542579	0.0163228	0.136121
DNAJC10	0.0258263	0.135979
PRAMEF7	0.0368606	0.135889
AACSL	0.0325444	0.135771
LEP	0.0379445	0.135743
CISH	0.0267747	0.135715
SLC12A6	0.0320415	0.135592
HS.545716	0.0243313	0.135132
LOC401525	0.0271979	0.135109
HS.538235	0.031256	0.134992
ARHGAP28	0.0435606	0.134972
HS.130424	0.0257023	0.134969
PLEKHN1	0.0149319	0.134935
TMEM151	0.0299424	0.134794
LOC649851	0.00791216	0.134718
PEG10	0.0367049	0.134472
HS.104823	0.00871475	0.134434
VAV1	0.047206	0.1344
LOC390364	0.0408865	0.134162
HS.577761	0.038577	0.134156
RAB43	0.0238451	0.133946
HS.554153	0.0451044	0.133829
FAM90A6P	0.0300298	0.133799
CHRDL1	0.0395737	0.133638
LOC392979	0.0402974	0.133616
HS.131656	0.0393226	0.133347
SKIL	0.0405862	0.133168
DYNLT3	0.029903	0.133075
PIK3CA	0.0365038	0.133047
LOC644647	0.0287889	0.133031
AMFR	0.0148856	0.133023
TFAP2B	0.01226	0.132851
HS.537478	0.0281158	0.132524
VPRBP	0.0326965	0.13247
HS.548302	0.0287021	0.132247
LOC652517	0.0337519	0.132059
LOC648057	0.0470383	0.132021
PDHA2	0.0154298	0.131887
LOC653563	0.0310155	0.131867
HS.537614	0.0153673	0.131779
HS.561930	0.0420033	0.131438
PPAP2C	0.0278736	0.131398
LOC644024	0.0401163	0.131124
TACC3	0.0362105	0.130635
LOC643412	0.0227766	0.130548
LATS1	0.0316112	0.130498
HS.136279	0.0393499	0.130245
PDGFD	0.0370435	0.130168
LOC646804	0.0396651	0.130157
AREG	0.0413061	0.13007
LOC283432	0.0400944	0.130059
LOC649659	0.0312186	0.129798
HEMGN	0.015825	0.129758
LOC645708	0.0460864	0.129554
HS.563721	0.048154	0.129495
HS.493928	0.0144243	0.129472
DPH1	0.0462333	0.129468
HS.521638	0.0239717	0.129415
GALR1	0.030451	0.129387
P2RX3	0.0176873	0.129365
BTBD8	0.0196439	0.129328
LOC389124	0.0344718	0.129253
FMNL2	0.0285529	0.128901
C2ORF61	0.0477332	0.128549
HS.561241	0.0165178	0.128289
BCAS3	0.0359379	0.128181
SERPINB3	0.0290482	0.128061
FAM58B	0.023747	0.127971
LOC388813	0.0275763	0.127968
ESR1	0.0469134	0.12781
PPP1R12B	0.0417718	0.127722
LOC653555	0.0391893	0.127672
LOC652203	0.0417206	0.127391
LOC732393	0.0424795	0.127383
STX19	0.0424314	0.12712
LOC643133	0.0207415	0.126988
HS.545600	0.0263344	0.126902
HS.444688	0.034112	0.126717
LOC647806	0.022386	0.126627
ZKSCAN2	0.0177512	0.126574
HS.572073	0.0335607	0.126477
HS.568329	0.0386853	0.126411
HS.274837	0.0493127	0.126352
KLK12	0.0453382	0.126171
HS.541861	0.0219593	0.126047
HS.561044	0.0240067	0.126027
HS.553983	0.0232862	0.125992
TLR10	0.0394494	0.125991
OLA1	0.0239178	0.1258
PNLIP	0.0340223	0.125634
HS.275823	0.0275135	0.125421
C18ORF22	0.0285858	0.125131
LOC644536	0.0432033	0.125085
FLJ44186	0.0387686	0.125063
LOC389671	0.0321579	0.124883
SCYL3	0.0280479	0.124861
PEX12	0.0412518	0.124776
HS.540079	0.0388221	0.12465
EVC2	0.00963054	0.124607
OR4P4	0.0234708	0.124531
SNORD4A	0.0431598	0.124477
HS.540910	0.0427372	0.124412
TTC21B	0.0364845	0.124342
HS.542384	0.0122989	0.124336
RBM46	0.0427927	0.124198
FTSJ2	0.0197541	0.124189
HS.528219	0.04472	0.123925
HS.539026	0.0428156	0.123907
HS.572928	0.0368627	0.123842
HS.574767	0.0205614	0.123821
HS.580451	0.018624	0.123739
HS.542565	0.0436734	0.123681
SOS1	0.0344308	0.123411
CIITA	0.0446226	0.123371
LOC644311	0.0471847	0.123269
FLJ25439	0.0499022	0.122705
CNTNAP5	0.0434399	0.122583
HS.144312	0.039526	0.122414
HS.580307	0.0458393	0.122202
LCP2	0.0173879	0.121776
LOC388526	0.0368533	0.121774
HS.566241	0.0439125	0.121555
RGPD5	0.0442804	0.121515
HS.570580	0.0475901	0.121475
HS.259483	0.037743	0.121022
COL28	0.0206246	0.120936
MATN4	0.0478938	0.120728
FLG2	0.0380046	0.120508
KLF3	0.0433604	0.120424
CEP72	0.0189547	0.120353
C17ORF51	0.0227787	0.120221
PDZD3	0.0368886	0.119536
HS.562612	0.0359107	0.119455
HS.364570	0.0473186	0.119107
HS.129244	0.0441625	0.119079
HS.572795	0.0279385	0.119031
LOC222967	0.0416672	0.119023
LOC647542	0.0389057	0.118811
CACNA1B	0.0445798	0.118669
LOC730804	0.0329604	0.118546
LOC646278	0.0277657	0.118319
LOC644288	0.0262196	0.118184
LOC388910	0.0472867	0.117953
PLEKHG7	0.0399755	0.117894
LOC652418	0.0408462	0.117774
RELT	0.0227927	0.117598
WNT8A	0.0173216	0.117384
HS.538762	0.043702	0.116935
TNFSF12-TNFSF13	0.0432573	0.116881
LILRA6	0.0356635	0.116734
NMBR	0.0404658	0.116336
LOC653526	0.0250526	0.116318
TPX2	0.0358545	0.116261
HS.539626	0.0102345	0.116105
HS.364613	0.0453667	0.115259
HS.122233	0.0456338	0.115211
LOC645038	0.0284778	0.113876
EFCAB5	0.0239293	0.113709
HS.133153	0.0256561	0.113328
HS.339592	0.0454391	0.113219
HS.551193	0.0475032	0.112963
HS.134920	0.0297703	0.112749
DEPDC1B	0.0367075	0.112687
HS.542592	0.0446849	0.112588
RGS13	0.0349404	0.112434
CCDC42	0.0205368	0.112031
HS.252746	0.034029	0.111497
ZNF740	0.0409287	0.111057
HS.542966	0.0372267	0.110717
AURKB	0.0226355	0.110474
HS.571223	0.0203745	0.110302
HS.448855	0.0127226	0.110203
DUSP15	0.0170899	0.110058
GDA	0.0468447	0.110052
FLJ38377	0.0258547	0.109853
HS.85445	0.038802	0.109811
LOC646008	0.0299434	0.109647
HS.409730	0.0344848	0.109556
ATG4B	0.0222287	0.109473
HS.557879	0.0439982	0.109362
HS.8429	0.0171239	0.108989
OR2A7	0.0319133	0.108792
MPG	0.0479091	0.108695
UBE2D2	0.00570833	0.108568
PRLH	0.0271044	0.108568
ANXA10	0.0405121	0.108071
HS.580920	0.0437895	0.107604
HS.274911	0.046127	0.107466
LOC440706	0.0462923	0.106908
LOC650217	0.0385457	0.106616
LOC647797	0.0362199	0.106539
HS.546216	0.0439072	0.106405
MESDC2	0.0249213	0.106103
HS.566474	0.0351303	0.106038
DLEU2	0.0470893	0.105779
HS.565144	0.0476787	0.105536
AMBP	0.0483003	0.105165
THEM5	0.0238201	0.104716
HS.529669	0.0347639	0.104272
LOC647006	0.0419302	0.103792
HS.561624	0.0328323	0.102039
HS.570582	0.0413005	0.101602
SELP	0.0318198	0.101526
HS.157697	0.049115	0.101049
LOC649094	0.0463154	0.100251
LOC643446	0.0423172	0.100201
LOC644048	0.0399479	0.0999102
HS.580799	0.0305471	0.0998583
LOC134145	0.0497475	0.099199
HS.160228	0.0273004	0.0983498
HS.529396	0.0360542	0.0946303
HS.127008	0.0447532	0.0908988
UBE2V2	0.0389766	0.0890668
TRIM13	0.0362036	0.0538808
RACGAP1	0.0261494	0.0405639
BACE1	0.0464039	0.0218587
C21ORF41	0.0066593	0.00697205
EXO1	0.0448392	0.00585597
DNMT3B	0.0435584	-0.00264078
SCN3A	0.0311858	-0.0215724
IL25	0.0227153	-0.0297881
HIF3A	0.015722	-0.0303246
PCSK6	0.0319609	-0.0575336
ZNF32	0.020874	-0.059934
NR3C1	0.0226418	-0.0679708
RNF38	0.0409018	-0.0693996
SEPN1	0.0256699	-0.0700387
HS.382663	0.0391462	-0.087238
FOXO3	0.0402628	-0.0908216
LOC402634	0.0479738	-0.090873
HS.511717	0.0495301	-0.090951
HS.571831	0.0350036	-0.091558
KRT6C	0.0481606	-0.0917326
HS.540438	0.0494054	-0.0920272
LOC647206	0.0466114	-0.0937223
HS.577319	0.0492605	-0.0948243
HS.104733	0.0433487	-0.0969574
LOC641726	0.0365928	-0.0980126
HS.149578	0.0237891	-0.0986416
HS.579965	0.0366877	-0.0986511
LOC646560	0.0400196	-0.0988515
HS.540592	0.0489444	-0.099265
DKFZP434J1015	0.0269779	-0.0995237
KLRD1	0.0231396	-0.0995248
ASAH2	0.0421788	-0.0997907
LOC645004	0.0471667	-0.100115
LOC642516	0.0393721	-0.100629
FER1L5	0.0474696	-0.101736
HS.567469	0.0256915	-0.103072
PXMP2	0.04114	-0.103408
LOC652879	0.0325912	-0.103486
NEDD4	0.0475915	-0.103769
HS.557800	0.0241046	-0.104109
CCR2	0.0282397	-0.104274
HS.485241	0.0345259	-0.104755
HS.147579	0.0434766	-0.105302
HS.148699	0.0421413	-0.105969
GLYCAM1	0.0474374	-0.106772
LOC284215	0.0386663	-0.106773
HOXA3	0.0290294	-0.107244
PKLR	0.0408746	-0.107846
HS.130639	0.0457267	-0.108904
HS.540069	0.0467448	-0.109138
LOC649546	0.0315566	-0.109262
LOC653160	0.0470732	-0.109857
STEAP4	0.0291116	-0.110408
AKAP9	0.025313	-0.110608
PLA2G2A	0.0471328	-0.110712
HS.544017	0.0483599	-0.11101
HS.538764	0.0461166	-0.111015
LOC645644	0.0423663	-0.111038
HS.541260	0.0440215	-0.11135
LOC650274	0.0148778	-0.111416
LLGL2	0.0307962	-0.111642
HS.128389	0.0354047	-0.11183
HS.304650	0.0216528	-0.111903
HS.584117	0.0483704	-0.112567
HS.580316	0.0475336	-0.112641
HS.545234	0.0459929	-0.11298
LOC649853	0.0356551	-0.113455
HS.545663	0.0299334	-0.11353
OBP2A	0.034981	-0.113543
AMZ1	0.0398471	-0.113556
HS.174158	0.0394381	-0.113625
LOC154872	0.0318194	-0.113638
LOC646361	0.0176085	-0.113646
IL1RL1	0.0494763	-0.114028
HS.578480	0.0476243	-0.114065
LOC390874	0.0447952	-0.114439
HS.170044	0.0421686	-0.11448
HS.505398	0.0321866	-0.114533
HS.541486	0.026319	-0.114564
LOC341604	0.0104555	-0.114646
VN1R2	0.0336265	-0.115071
HS.578072	0.0231538	-0.115197
LOC646174	0.0331554	-0.115721
HS.578483	0.0363788	-0.115972
HS.553015	0.0327874	-0.116002
FAM9B	0.0480074	-0.116718
NOX3	0.0393323	-0.116755
SPRY4	0.0333554	-0.116827
PI15	0.0374392	-0.117076
HS.529590	0.0434123	-0.117098
HS.335820	0.0391842	-0.117322
LOC729185	0.0482126	-0.117343
HS.568838	0.022815	-0.11764
HS.581650	0.0472991	-0.117669
HS.562174	0.0339886	-0.11804
HS.354827	0.0451943	-0.118195
HS.578703	0.0227483	-0.118286
LOC642607	0.0497054	-0.118517
RBBP8	0.0474628	-0.118687
ABCC6	0.0377768	-0.118779
HS.582691	0.0363345	-0.119019
DCHS2	0.0476003	-0.119124
LOC730194	0.0359911	-0.119156
LOC388755	0.0477008	-0.119533
DEFB134	0.0408515	-0.11958
LOC728395	0.0366407	-0.119592
LOC644873	0.0263645	-0.119638
CNTN5	0.0289984	-0.119717
LOC646920	0.0367912	-0.119855
HS.539069	0.0430546	-0.120556
UBE3A	0.0394149	-0.120585
LOC649139	0.0159461	-0.120639
LOC646568	0.0433211	-0.120884
HS.564595	0.0432093	-0.121135
HS.375535	0.0448224	-0.121361
FLJ43505	0.0373581	-0.12141
SLC5A7	0.0264339	-0.122105
HS.132261	0.03358	-0.122472
LOC643807	0.0418948	-0.122481
PRICKLE3	0.0495538	-0.122513
KRTAP4-7	0.036968	-0.122547
LOC340527	0.0430432	-0.122562
HS.213049	0.0271001	-0.122618
HS.539672	0.0206491	-0.122676
OR51B2	0.0191775	-0.122945
TRPA1	0.0433108	-0.12302
HS.464614	0.0344124	-0.123157
RPL10	0.0171353	-0.12326
HS.524053	0.0481288	-0.123571
HS.563530	0.0406425	-0.123598
SPINK4	0.0387475	-0.123973
LOC652438	0.043084	-0.124105
HS.4267	0.032033	-0.124108
HS.571506	0.0275424	-0.124226
SLC34A2	0.04051	-0.124312
RPS27L	0.0379871	-0.124318
FNDC8	0.0410925	-0.124356
LOC149134	0.033211	-0.124592
LOC643563	0.0331113	-0.124902
RPP30	0.0472987	-0.125086
KRTAP2-2	0.0324741	-0.125241
HS.528256	0.0348291	-0.125257
PCDH11X	0.0324569	-0.125333
LOC644756	0.0125099	-0.125427
MAGEB2	0.0474557	-0.125797
HIGD2BP	0.00485741	-0.126168
HS.566001	0.0325756	-0.126229
PCDHGB8P	0.0151336	-0.126265
TAS1R2	0.044011	-0.126348
LOC652224	0.0145243	-0.126395
C8B	0.0168405	-0.126654
HS.282993	0.0223836	-0.127032
HS.543569	0.0210155	-0.127147
HS.581617	0.0318354	-0.127295
HS.123508	0.0449373	-0.127308
HS.572063	0.0379062	-0.127404
HS.337803	0.02585	-0.127766
GTF2A1L	0.0471524	-0.127998
HS.565972	0.0341771	-0.128012
SLC7A13	0.0316074	-0.128423
KCNJ1	0.0239973	-0.128432
HS.543366	0.039635	-0.128518
HS.130901	0.0208643	-0.128615
HS.434467	0.0464838	-0.128673
KIR2DL5B	0.0329997	-0.128972
CLCF1	0.0436431	-0.129033
ANKRD13D	0.0428697	-0.129071
HS.436697	0.0367746	-0.129248
HS.210044	0.0356728	-0.129389
HS.122054	0.0439073	-0.129754
HS.543562	0.024576	-0.129879
SLC26A1	0.0333921	-0.130155
HS.253646	0.00597063	-0.130173
EML5	0.0437298	-0.130429
HS.560250	0.0237747	-0.130546
LOC652789	0.0390161	-0.130591
HS.574474	0.0254934	-0.130753
ST6GAL2	0.0499841	-0.130806
TMC4	0.0391745	-0.130926
HS.583640	0.0391951	-0.13099
HS.445391	0.0265902	-0.131015
ZNF321	0.0354103	-0.131158
PTPRV	0.0432074	-0.131169
HS.313056	0.0401336	-0.13132
FLJ20297	0.0448837	-0.131403
PRAMEF1	0.00844061	-0.131483
LOC730196	0.0105108	-0.131613
HS.435121	0.0479555	-0.131622
MAFG	0.0108776	-0.131732
HS.436979	0.0425855	-0.131936
HS.156516	0.0425522	-0.13206
HS.572624	0.0323569	-0.132344
ECE2	0.0496158	-0.132359
L3MBTL4	0.0474306	-0.132552
SELS	0.0190614	-0.132662
LOC92497	0.0171441	-0.132734
HS.565687	0.0407002	-0.132883
HS.565206	0.0309978	-0.132944
CEACAM7	0.028582	-0.133104
LOC642943	0.0310724	-0.133266
ADAMTS13	0.0486089	-0.133369
HS.539419	0.0102416	-0.133513
RAB3D	0.0424833	-0.133561
LOC441964	0.026383	-0.13357
HS.562345	0.0157002	-0.133593
LOC644257	0.0448055	-0.133635
EVC	0.048594	-0.133785
HS.334097	0.0282333	-0.133899
HS.554409	0.0366168	-0.133913
HS.549952	0.0338127	-0.133925
UBASH3A	0.0110922	-0.133951
PPP1R8	0.0461262	-0.13414
HS.224454	0.0184225	-0.134168
PRH1	0.0362603	-0.134423
C9ORF128	0.0495204	-0.134492
HS.536103	0.0477336	-0.134873
SDK1	0.031219	-0.134884
FGL1	0.00458532	-0.13517
LOC642639	0.040983	-0.135193
PCDHA4	0.0378196	-0.135319
LOC127099	0.0336898	-0.135356
KIAA1660	0.0191996	-0.135433
HS.556764	0.0312263	-0.135477
LOC644171	0.0489708	-0.135762
MUC6	0.0439197	-0.135955
CDKN2AIPNL	0.0158353	-0.135994
ZNF491	0.0483049	-0.136041
HS.571183	0.0438754	-0.136107
HS.551832	0.0156564	-0.136201
LOC642685	0.0203575	-0.136408
CD177	0.0442443	-0.136498
ARHGEF11	0.0199365	-0.136566
HSD3B1	0.0457615	-0.136671
TBC1D3C	0.0366356	-0.136732
LOC653669	0.0416723	-0.136775
HS.402144	0.0420294	-0.136838
T1560	0.0306852	-0.136844
HS.584391	0.0219659	-0.137225
HS.520253	0.0139911	-0.137398
OR52M1	0.0321673	-0.137669
OR1N1	0.048667	-0.137792
LOC652690	0.0490916	-0.137889
HS.544275	0.0373756	-0.138029
TMCO2	0.0295239	-0.138286
HS.551155	0.0143681	-0.138533
LOC643841	0.0446164	-0.138698
LOC649371	0.00603651	-0.138762
FGFBP3	0.031622	-0.138972
HS.570082	0.0431377	-0.138986
LOC647333	0.0364172	-0.1391
HS.551147	0.0457779	-0.139197
HS.563874	0.0172959	-0.139404
EREG	0.0262479	-0.139445
APRIN	0.0376937	-0.139555
LOC648718	0.0469624	-0.139642
LOC729193	0.0326687	-0.139762
HS.537502	0.0458971	-0.139791
NFRKB	0.0334692	-0.1398
LOC648829	0.0263049	-0.139912
LOC650151	0.043368	-0.139938
HS.543586	0.0221231	-0.140226
KLB	0.0386846	-0.140506
LOC649248	0.040018	-0.140714
HS.545395	0.0493754	-0.140797
NR4A3	0.0305215	-0.140861
GGA1	0.028087	-0.140944
ZNF818	0.0405974	-0.140971
GRHL3	0.0117657	-0.141146
HS.576530	0.0202162	-0.141373
HS.575486	0.0389402	-0.141386
GPR155	0.0230436	-0.141393
HS.573794	0.0456539	-0.141533
LOC648130	0.0298475	-0.141579
SLC35D1	0.0357974	-0.141734
HS.566569	0.0322718	-0.141752
LOC654023	0.0494172	-0.141876
HS.577526	0.0400224	-0.142031
OLAH	0.0320635	-0.142209
HS.542501	0.0274606	-0.142343
LOC648874	0.0366418	-0.14236
HS.363510	0.0259604	-0.142423
LOC644767	0.0322222	-0.142438
HS.568740	0.0295936	-0.142681
HS.441649	0.0192004	-0.142748
VCX2	0.0135306	-0.142762
HS.521205	0.035689	-0.142896
ZP1	0.0339085	-0.142915
SLC22A7	0.0402592	-0.142967
HS.112791	0.019489	-0.142971
HS.563716	0.0171176	-0.142987
LOC652373	0.029153	-0.143172
SLC2A4	0.0229424	-0.143239
HFE	0.046603	-0.14328
HS.201445	0.036687	-0.143518
HS.565498	0.0348094	-0.143759
ELOVL3	0.0479495	-0.143786
HS.544200	0.0266361	-0.143884
UPK1A	0.0457067	-0.144091
HS.440408	0.0198144	-0.144134
HS.564502	0.0486098	-0.14414
HS.545836	0.0300103	-0.144564
LOC643043	0.0497136	-0.144568
HS.457709	0.0315708	-0.144704
CPXM1	0.0301857	-0.144719
HS.547175	0.0291419	-0.144832
GLIS2	0.033982	-0.144944
SRD5A2L2	0.0164925	-0.144981
HS.156319	0.0328301	-0.144981
HS.541814	0.0253439	-0.145052
HS.97668	0.029526	-0.145076
CBFA2T3	0.0316487	-0.145206
HS.126664	0.0167336	-0.145302
HS.131049	0.0427199	-0.145323
SMAD1	0.0443173	-0.14545
LOC643669	0.0468905	-0.145545
HS.555378	0.0142876	-0.145565
CYP4Z1	0.035867	-0.145725
IMP5	0.0257044	-0.145734
LOC728117	0.0281289	-0.145768
C21ORF90	0.0492679	-0.146172
SCUBE1	0.0387176	-0.1463
HS.551314	0.0401041	-0.146355
RBMY2EP	0.0380981	-0.146396
LOC647841	0.0323515	-0.146396
MARVELD3	0.0484097	-0.146562
DPP6	0.0395145	-0.146675
HS.278817	0.0225428	-0.146859
HS.543926	0.0409327	-0.147006
LOC649305	0.0134072	-0.147196
BAT1	0.0238695	-0.147233
KRTAP4-4	0.0370439	-0.14742
MGC13168	0.0380426	-0.147502
C19ORF29	0.0256222	-0.147633
HS.563534	0.045913	-0.147737
C6ORF26	0.035912	-0.148363
LOC653493	0.0345268	-0.148463
CACNA1I	0.00782783	-0.148503
SYNE2	0.0403828	-0.148847
CST5	0.0367259	-0.148883
SLC7A5P1	0.0497015	-0.149075
LOC650518	0.0268445	-0.149117
TACR1	0.0251926	-0.149144
LOC644300	0.00680771	-0.149156
LOC401180	0.0180554	-0.149733
ZNF192	0.0271028	-0.149901
HS.553022	0.0482147	-0.149931
HS.542148	0.0471312	-0.150064
GAGE1	0.0270498	-0.150281
HS.542258	0.00982236	-0.150294
UNG2	0.0368487	-0.150481
FLJ35773	0.0201949	-0.150502
LOC651648	0.0389485	-0.150791
RASSF6	0.0133291	-0.151105
LOC653527	0.0248058	-0.15115
SDCCAG3L	0.0314869	-0.151165
LOC647568	0.0468156	-0.151172
HS.550101	0.0383314	-0.151196
FLJ41352	0.0303505	-0.151331
PVRL1	0.0386227	-0.151359
LOC642966	0.0333772	-0.151559
AKR1C1	0.0459856	-0.151597
HS.545611	0.0457018	-0.151839
ATXN7	0.0246094	-0.152022
HS.582097	0.0153439	-0.152058
DGAT2L3	0.0489431	-0.152116
WDR22	0.0423054	-0.152251
HS.579971	0.0297327	-0.152453
LOC340549	0.0338957	-0.152457
ODF3L1	0.0479009	-0.152557
HS.571039	0.0293413	-0.152819
HS.571822	0.014606	-0.152853
LGR5	0.0301711	-0.152918
HS.131238	0.0496557	-0.153143
INSC	0.026091	-0.153253
LIMS1	0.0178926	-0.15335
TNFSF14	0.00987531	-0.153386
INCA1	0.0347665	-0.153399
HS.150747	0.0141213	-0.153467
LOC645183	0.00943959	-0.153964
LOC646396	0.0479292	-0.153964
CBX8	0.0381388	-0.154059
RPS6KA5	0.014843	-0.15416
C4BPB	0.0457521	-0.154294
LOC643368	0.0332552	-0.154391
CATSPERB	0.0298171	-0.154395
LOC284428	0.01303	-0.154512
HS.573121	0.0128686	-0.154626
CDH15	0.0264553	-0.154803
HPS4	0.0354169	-0.154912
TXNDC2	0.0173016	-0.15507
MDK	0.0270752	-0.155122
NPFFR1	0.0477461	-0.155242
PSMC3IP	0.0280659	-0.155317
LOC650428	0.0209842	-0.155571
GPA33	0.049375	-0.155713
HS.577627	0.0117605	-0.155812
HS.526650	0.0402746	-0.156073
IL33	0.015012	-0.156154
HS.37204	0.0268578	-0.156331
SLC26A2	0.0360175	-0.156342
HS.541019	0.0291045	-0.156389
SRRM1	0.0426099	-0.156417
ENO1	0.0224831	-0.15648
NDOR1	0.0255824	-0.156584
WDFY3	0.0483073	-0.156716
WDR38	0.0300431	-0.156998
ADAMTS18	0.0391353	-0.157191
HS.537652	0.0411839	-0.157203
HS.545305	0.0114148	-0.157482
TCF19	0.0264057	-0.157579
HS.575882	0.033715	-0.15765
PTPRJ	0.0099689	-0.157687
HS.539368	0.0339252	-0.157719
HCN4	0.0207878	-0.157953
HS.564790	0.00744793	-0.158082
LOC642597	0.0296804	-0.158326
HS.574636	0.0134842	-0.158378
HS.323590	0.0446055	-0.1585
OR52A4	0.0329608	-0.158542
FBF1	0.025999	-0.158805
HS.582445	0.0193836	-0.159206
FLJ46109	0.0103913	-0.159276
HS.543797	0.00940694	-0.159312
KIAA1704	0.0135817	-0.159496
LOC727805	0.0212163	-0.15957
OR5K2	0.0134868	-0.159639
EXOC4	0.0357357	-0.159684
HS.548534	0.0272062	-0.159782
HS.438246	0.0327789	-0.159789
PRDM1	0.0246135	-0.159808
DDX4	0.0463856	-0.159919
LOC286239	0.0110014	-0.160041
HS.563611	0.0427435	-0.160053
RAB17	0.0390138	-0.160055
XAGE3	0.0266681	-0.160093
HS.544131	0.0169086	-0.160237
KDR	0.0303543	-0.160557
HS.543536	0.0174717	-0.160565
HS.559884	0.00651731	-0.16079
LOC650227	0.0434324	-0.160855
MEIS2	0.0382501	-0.160913
KIAA1303	0.0429789	-0.161019
HS.544849	0.0454253	-0.161144
IBSP	0.0429985	-0.161184
GPX6	0.0373021	-0.16132
LOC644852	0.00545763	-0.161365
MS4A13	0.0162913	-0.161474
HS.544257	0.00171511	-0.16153
LOC646604	0.00906743	-0.161567
HS.553125	0.04917	-0.161621
PTPRA	0.0279168	-0.161629
PDC	0.0461694	-0.161633
CCDC141	0.0193642	-0.161812
NXPH4	0.0110959	-0.161981
ZNF662	0.0226412	-0.162059
GON4L	0.0324104	-0.16273
HS.527669	0.0190665	-0.162984
MRPS2	0.00627848	-0.162999
HS.98601	0.0299132	-0.163217
[truncated: 889 more rows]

## Sheet: Table S9
Table S9:	DEGs found between M-AD vs. F-AD in the CA3 hippocampal subfield
GeneSymbol	p.value	logFC
RPS4Y1	1.25807e-05	2.99642
EIF1AY	0.000175842	1.72715
GSTT1	0.0155181	1.43218
NLGN4Y	5.80441e-05	1.39159
JARID1D	7.01885e-05	1.07845
UTY	9.73606e-05	0.964954
CYORF15A	0.00273586	0.733844
ADRA1B	0.0120835	0.69989
HS.572030	0.00484163	0.694843
CNDP1	0.0244937	0.690076
CD99	0.00668605	0.663455
KLK6	0.0217143	0.63425
AKR1C4	0.03504	0.622583
CHN2	0.0388565	0.595816
DOCK10	0.0343306	0.576108
AKAP6	0.0174789	0.54657
FAM3C	0.00846722	0.531623
RPS4Y2	0.00347055	0.508814
TMSB4Y	0.0225759	0.502663
KIF5A	0.0127062	0.499768
DUSP14	0.00670207	0.488791
CEBPG	0.0135647	0.485581
HPCAL1	0.0138751	0.475201
CNTN1	0.0381285	0.464735
GRM2	0.00972742	0.460452
LRRN1	0.0266303	0.458691
ACOT1	0.0279023	0.456977
TUBA1C	0.0337778	0.454946
CADM2	0.0210076	0.454905
SKAP2	0.0319398	0.447363
AKAP7	0.0484883	0.43228
HS.133261	0.0471275	0.431826
MUM1L1	0.0166742	0.431488
EIF1B	0.0112012	0.426071
RIT2	0.0216185	0.422589
HTR7	0.00424099	0.414681
CYORF14	0.00035794	0.413056
SLBP	0.015473	0.410412
ANK2	0.0410818	0.406635
FLJ40142	0.0470054	0.400894
C20ORF151	0.038306	0.396205
HSPC111	0.00201244	0.395574
FAM19A2	0.0181089	0.384945
LOC653562	0.0310187	0.384153
QKI	0.0247434	0.377
TMCC1	0.0447562	0.373996
ZFY	0.000658122	0.372611
GPR68	0.044705	0.371714
HSP90AA1	0.036821	0.370685
LOC650257	0.0247204	0.365076
KIF2A	0.0167833	0.365071
SIAH1	0.0116064	0.365032
TMEM33	0.00520833	0.364395
BID	0.00913459	0.360857
MFSD4	0.0383711	0.358806
LOC113386	0.0233663	0.357569
HS.571151	0.0136027	0.354641
CCT5	0.0201326	0.352206
TRIM13	0.00596564	0.35023
RPL29	0.00977597	0.348986
ZNF248	0.0300674	0.342414
LOC642236	0.0208404	0.338354
PPP2CB	0.0393782	0.333456
C1ORF31	0.00695518	0.331897
MID2	0.00325462	0.33026
UBQLN1	0.0345087	0.329845
WFDC1	0.0137086	0.327998
FLVCR1	0.0334437	0.327828
DYNLRB1	0.0359758	0.327058
ZNF239	0.0227419	0.326711
FAHD1	0.0134069	0.325057
LOC645722	0.0389046	0.323984
FGFR1OP2	0.0237733	0.322956
TRPC4	0.0140745	0.320537
FAM126B	0.0477372	0.32036
GREB1	0.00740919	0.320223
PDE6D	0.0408563	0.320027
FCGR1B	0.0299584	0.319895
INPP4B	0.0270194	0.31892
MYBPC1	0.000244117	0.317441
PARD6G	0.0491303	0.316116
HDAC4	0.0482458	0.314501
WDR45	0.0100269	0.309959
PDE1A	0.00585207	0.307958
CDKL3	0.0187516	0.30763
HS.582550	0.00212349	0.307214
NR1D2	0.0422176	0.306945
RDHE2	0.0250431	0.306766
TTTY15	0.0374565	0.306517
KTELC1	0.0428256	0.306327
SESN3	0.0273658	0.305525
SCCPDH	0.00702952	0.304823
IRAK2	0.022975	0.303747
KIAA1737	0.0260616	0.303065
CASP4	0.0201981	0.302807
CACNA1D	0.00659285	0.301487
UBE2I	0.0421172	0.300576
RB1CC1	0.0319772	0.300516
SLC33A1	0.0358522	0.300201
RFC4	0.00541165	0.299434
ARF4	0.0416927	0.296725
FUSIP1	0.013359	0.295266
RANBP6	0.0199898	0.293916
H2AFZ	0.0433477	0.293696
CKS1B	0.0438298	0.29331
OAZ3	0.00570259	0.291867
TAF2	0.00350047	0.289393
TMOD3	0.0245673	0.286989
SGCB	0.0346441	0.286334
UBA3	0.0420452	0.285795
HS.539114	0.0312867	0.284144
NSDHL	0.0414298	0.283947
UBE2D2	0.0456083	0.283312
INTS12	0.00866306	0.282124
PHF14	0.0405026	0.281363
C20ORF24	0.014816	0.281324
LOC221710	0.018903	0.280151
MYH7	0.0329676	0.279644
MEGF9	0.0441711	0.279506
HS.439986	0.00286809	0.279413
SOCS4	0.028316	0.279016
LOC283951	0.00672431	0.2783
NLN	0.00402741	0.276975
MRPL34	0.00541528	0.274914
CAND1	0.0227452	0.274535
ULBP1	0.0175044	0.274494
MRPL9	0.045489	0.273922
DAZAP1	0.00433896	0.273609
ZCCHC9	0.0266018	0.273109
ABCC6	0.00315442	0.272846
HS.542310	0.0118222	0.272673
FLJ10324	0.0271685	0.272078
HS.435027	0.0369011	0.271908
RUNX2	0.00692464	0.271645
INPP1	0.0437373	0.271522
RSBN1L	0.014995	0.271485
MPP5	0.0241815	0.271403
HS.524129	0.0490256	0.271032
LOC649639	0.00277945	0.268753
VBP1	0.0456001	0.267293
FLJ35409	0.00910726	0.2652
NOL5A	0.0263269	0.26513
ADO	0.0218274	0.264709
FAM19A4	0.00143593	0.264246
MSX2	0.00335125	0.263469
HS.160602	0.0326967	0.26318
DNMT3A	0.0177998	0.262259
MOCS1	0.0233825	0.261986
CCDC90A	0.0164436	0.26197
KPNA4	0.0327683	0.261459
ENAH	0.0352303	0.26121
G3BP1	0.0342872	0.26113
KIAA1303	0.0416017	0.260754
SYT7	0.0151034	0.260309
LOC401074	0.00532084	0.258293
HS.537779	0.0328382	0.258079
NEIL2	0.00399608	0.258059
WDSOF1	0.00972625	0.256848
ADAMTS4	0.0028746	0.256651
HS.185918	0.0353022	0.25612
DBP	0.0155345	0.255622
HYDIN	0.0146171	0.2555
RAB41	0.00383369	0.255276
NDUFB1	0.0317589	0.255188
NGRN	0.0417262	0.255071
MAX	0.0481304	0.254441
SPTLC1	0.0308111	0.254224
MRPL44	0.00521649	0.253418
HSBP1	0.0236264	0.253082
C19ORF57	0.00196976	0.252299
UBE2MP1	0.041383	0.251927
BMI1	0.0423296	0.250151
SLC17A6	0.0409915	0.250011
BRUNOL6	0.0147646	0.249422
RCCD1	0.00415543	0.248892
CLK1	0.0354024	0.248685
PLAC8	0.0183318	0.247714
TNIP2	0.0384526	0.247613
DNAJB2	0.0373788	0.247172
CCDC126	0.0434947	0.24629
BIRC4	0.00745224	0.245491
PTPN3	0.0039515	0.245435
NAV2	0.00933916	0.24522
LYPD5	0.0332098	0.24496
MLLT10	0.0299108	0.244632
UBB	0.0248888	0.244629
GAB1	0.043678	0.243897
REV1	0.00898852	0.243868
PRR3	0.0227464	0.243067
PATZ1	0.0013449	0.242551
LOC642732	0.00885618	0.242532
HCRTR1	0.0324918	0.242315
ERCC8	0.00908798	0.242276
YWHAE	0.0292255	0.241674
MRPL27	0.0254264	0.24076
HS.540346	0.0107946	0.240185
KCNH2	0.0388305	0.239879
TPRKB	0.0385895	0.23963
HS.119922	0.00111148	0.239494
NOLA1	0.0114763	0.239389
CSTF3	0.015087	0.239374
CBL	0.0406268	0.239272
LOC647031	0.00283571	0.238981
C12ORF35	0.0252777	0.238323
HAT1	0.00411385	0.238059
CHP	0.0288587	0.23789
ZNF781	0.00686902	0.237339
HS.547700	0.00519924	0.237244
C13ORF26	0.00110348	0.237001
ZNF432	0.0189555	0.236605
LOC653377	0.0362627	0.236584
HS.569406	0.0130591	0.236562
ETF1	0.0489924	0.236263
HS.311091	0.00402662	0.236212
HS.440548	0.0396878	0.236107
HS.31007	0.0335374	0.235734
CXORF48	0.00872417	0.235507
RAB21	0.0381823	0.235299
RNF111	0.0441736	0.235215
GABRG3	0.00219366	0.235062
CCNB1	0.02246	0.234816
SFMBT1	0.0104801	0.234398
BAD	0.0201411	0.234116
PPP2R3B	0.0307023	0.23406
LY6G6D	0.0191453	0.233345
PFDN6	0.0235439	0.232571
ADAM6	0.0258024	0.232046
C18ORF55	0.0457933	0.231267
KIF3B	0.0140341	0.230996
PLAA	0.0104953	0.230926
HOXB6	0.0178662	0.230899
LOC645535	0.00455706	0.230576
LOC402641	0.0213809	0.230436
OR2B6	0.0101459	0.230073
RLN3	0.00431314	0.229582
SEPHS2	0.0309412	0.229248
GMFB	0.0178914	0.228688
SLC26A10	0.045786	0.22868
RACGAP1	0.0372678	0.228558
ZNF415	0.0380858	0.227898
TCERG1	0.00572177	0.22782
CAMKK2	0.0320175	0.227779
LOC643325	0.0340508	0.227555
KCNMB3	0.026795	0.227141
PCDHB17	0.0179789	0.226513
N6AMT1	0.0253001	0.226412
HS.564922	0.0201805	0.226183
LRRC61	0.0150961	0.226001
SMAD2	0.0229754	0.225316
FAM101A	0.0340792	0.22501
CD69	0.016571	0.224997
SLC25A30	0.0123444	0.224537
ZNF259	0.0270512	0.223378
LOC643652	0.0103022	0.222884
LEPROTL1	0.0126331	0.22287
C2ORF67	0.0210726	0.222422
PPP2R4	0.0038118	0.222412
TIMP2	0.0298965	0.222109
HS.544500	0.00622288	0.221909
SNX19	0.0290498	0.221658
OSAP	0.0328325	0.221605
PPP2R2D	0.032373	0.221398
KLHDC1	0.0247393	0.221021
HS.290255	0.0256379	0.220848
PRMT1	0.0124192	0.220312
TREML3	0.0234147	0.219846
LOC653110	0.00280618	0.219838
HS.565735	0.0231134	0.219359
TRIM69	0.0454199	0.21927
C16ORF61	0.0486395	0.219252
LOC642348	0.0168617	0.21852
RAP2B	0.0485012	0.218472
LOC642775	0.00663803	0.218345
DDX58	0.0228342	0.218273
DHX34	0.01953	0.217446
LOC644209	0.0202974	0.217339
HS.277346	0.0208636	0.217025
HS.550287	0.0334534	0.216862
ZBED1	0.0427548	0.215718
HS.576145	0.00866696	0.21566
NANOS1	0.0409748	0.215434
LOC401238	0.0167057	0.215334
P4HA2	0.00867102	0.2152
SGTB	0.00512361	0.215112
C3	0.0346826	0.214878
PTPRC	0.00828777	0.214857
OTUD6B	0.0244602	0.214602
PAGE4	0.0424262	0.214537
LDLRAD3	0.0329533	0.214464
HS.553125	0.0387284	0.214428
HS.580161	0.0204153	0.214348
BTN3A1	0.0260904	0.213846
EPGN	0.0343224	0.212904
HS.566903	0.034146	0.212452
HS.580229	0.00511988	0.212291
HS.552549	0.0156428	0.212232
LOC649112	0.00369111	0.212077
APOBEC1	0.0377223	0.212059
MOCS2	0.0152352	0.211787
TANK	0.0184255	0.211671
PI15	0.042135	0.211055
LOC728734	0.0346066	0.21091
BCS1L	0.0326652	0.210405
OR6X1	0.0403096	0.210339
PSTK	0.0383121	0.210255
HS.187293	0.0220934	0.210187
HS.561375	0.025605	0.209847
FBXO11	0.00173742	0.209332
ADCY5	0.0208101	0.20899
HS.58423	0.031886	0.208444
HINT3	0.0276805	0.207639
ORMDL2	0.0336897	0.207584
HS.569271	0.0181498	0.207182
HS.558031	0.0111883	0.207086
HS.552561	0.0234496	0.206552
ZC3H14	0.0118011	0.206406
CDX2	0.00342117	0.206223
HS.549918	0.0258727	0.205591
HS.525888	0.00548366	0.205484
LOC647540	0.0146073	0.20531
LOC653425	0.0190443	0.205232
RAB37	0.0362611	0.204697
SDF2	0.0200779	0.20455
ZNF238	0.0182488	0.204326
OR10G2	0.0396569	0.20409
CECR1	0.0370064	0.204061
KLHL12	0.0319322	0.203939
KATNAL1	0.0265197	0.203544
RTN4	0.00607395	0.203304
LOC652388	0.02375	0.203218
ZNF200	0.0273267	0.202315
RSRC2	0.0435213	0.202246
ZNF669	0.0175243	0.202093
PCDHGA11	0.00767209	0.201982
PANK1	0.0189557	0.201683
PEA15	0.0455387	0.201546
SMCR8	0.0122417	0.201249
LOC653972	0.0391747	0.201074
LOC653127	0.0300078	0.201073
MAP1LC3A	0.0373202	0.200783
PQLC2	0.0354896	0.200649
SCN3A	0.0357566	0.200387
ADCYAP1R1	0.0322391	0.200156
BBS7	0.0234349	0.199952
GCUD2	0.0153637	0.199897
ZNF155	0.0230926	0.199055
C20ORF191	0.0257796	0.198794
LOC389832	0.0345215	0.19855
C1ORF58	0.0209027	0.198005
LOC168474	0.0378349	0.197741
HS.580198	0.0221525	0.197343
TMPRSS4	0.0454138	0.197231
HS.433888	0.00830839	0.196886
USP9Y	0.0284272	0.196615
LOC401398	0.0392478	0.196613
APBA1	0.0340513	0.196446
HS.541410	0.0428145	0.196306
HS.514893	0.0372584	0.195692
HS.582255	0.00735337	0.195312
LOC653437	0.0253162	0.195008
TTLL2	0.0172825	0.194959
C1GALT1C1	0.0383522	0.194614
LOC728269	0.0182347	0.193808
LOC645320	0.00589781	0.193346
LOC441120	0.0162085	0.192983
HS.583307	0.0033366	0.192775
EPHA7	0.0288019	0.19272
LOC648502	0.00421187	0.192453
HS.580233	0.0244538	0.192328
HS.582165	0.0366538	0.192287
PSKH2	0.0131091	0.192258
LOC650254	0.00701709	0.192184
LOC645118	0.0202436	0.191424
TRIM27	0.0123318	0.191333
ZNF391	0.0342047	0.191036
OR13C2	0.0121969	0.18978
CD300LG	0.0318255	0.189779
DDX53	0.0381371	0.189751
BRD8	0.0311477	0.189707
ARL4D	0.0347578	0.189564
FAM125B	0.0347835	0.189546
HS.380575	0.0218041	0.189055
LCK	0.0418145	0.188889
TMC7	0.0379642	0.188631
PABPC5	0.0200225	0.188549
CDKN2A	0.0199297	0.188153
HS.568471	0.0117691	0.187845
HS.519234	0.00732841	0.187636
TYRO3P	0.029165	0.18754
TMEM55B	0.0484492	0.187324
LOC642804	0.0193053	0.186702
HS.582910	0.0237017	0.18649
HS.537778	0.013127	0.186348
HS.577926	0.0379957	0.186317
ING4	0.0263326	0.186185
LOC441261	0.0209858	0.186137
HS.561046	0.0122137	0.185858
ARMC10	0.0426879	0.185433
HS.98601	0.0199886	0.185423
RNF11	0.0290009	0.185084
LOC651116	0.0271872	0.185035
HS.539738	0.0155769	0.184971
SLC39A2	0.047266	0.184701
P53AIP1	0.0128385	0.184553
CREB1	0.0138858	0.184507
P15RS	0.0463651	0.184341
FLJ41649	0.0457026	0.184252
FAM63A	0.0375165	0.18401
CACNG6	0.0178748	0.183876
HS.539649	0.017134	0.183806
LOC653324	0.0292281	0.18372
HS.562367	0.0141877	0.183693
HS.569052	0.0120705	0.183664
HS.21641	0.00867457	0.183441
HS.507449	0.0340887	0.183013
APTX	0.0408201	0.182972
LOC642473	0.00253118	0.182741
GRPEL2	0.0242489	0.182431
FLJ43980	0.0187849	0.182414
LOC652641	0.029445	0.182276
HS.530415	0.0373163	0.182233
LOC644999	0.0308871	0.181974
HS.552560	0.0292305	0.181744
PRAF2	0.0349067	0.181643
LOC730996	0.0221991	0.181563
KCNC1	0.0280371	0.181463
HS.566751	0.031928	0.181422
PDPK1	0.0433663	0.181243
HS.284799	0.0414537	0.181101
RPL32	0.039585	0.18033
HS.575882	0.0094217	0.17974
DLEC1	0.0161835	0.179698
RAD51	0.0310314	0.179665
LOC651675	0.0280639	0.17964
NAP1L2	0.00940068	0.179521
LOC644621	0.0296394	0.179383
CLCN3	0.022809	0.179011
HIST1H2BA	0.019568	0.178678
LOC649965	0.0277848	0.178571
KCNJ11	0.0371787	0.178373
HS.352782	0.0251532	0.178357
LOC647366	0.0159036	0.178265
GAK	0.0236539	0.178254
HS.545764	0.0408546	0.178059
HS.559906	0.0186055	0.178043
LOC643465	0.0267277	0.177865
PCTK3	0.0376853	0.177728
HS.543545	0.00742966	0.177413
NUP155	0.0232511	0.176807
HS.128668	0.0366362	0.176662
FUT9	0.0375049	0.176385
TCEAL8	0.0349535	0.176379
HS.298112	0.0139023	0.17637
DKC1	0.00664402	0.176288
ZNF595	0.0322601	0.176237
C9ORF89	0.00997636	0.176027
HS.546037	0.0445607	0.175828
HIST3H2BB	0.00676576	0.175803
LOC652742	0.0294083	0.175748
HS.174246	0.0272358	0.175643
N-PAC	0.0217727	0.175419
C7ORF20	0.033252	0.175362
HS.571875	0.0404874	0.175209
PRPS1L1	0.0289598	0.175062
KCNG4	0.0160491	0.175054
LOC650132	0.0463141	0.174784
LOC643285	0.047388	0.174771
AMZ2	0.00732051	0.174599
HS.534658	0.0259027	0.174575
HS.580088	0.0257439	0.174481
OR4D11	0.0331605	0.174444
LOC23117	0.038881	0.174042
HS.464986	0.0386134	0.174035
FAM151B	0.0369078	0.17392
HS.564158	0.0147815	0.173849
LOC653337	0.00925413	0.173807
HS.550723	0.0399303	0.173442
FAM75A3	0.0207338	0.173357
LOC650498	0.0273653	0.173249
MST1R	0.0298367	0.173204
LOC147670	0.0280347	0.172772
HS.540345	0.0127004	0.172559
HNRNPA1	0.0206167	0.172093
GOLGA7	0.0360965	0.171968
HS.570176	0.0214703	0.171886
HS.114449	0.037661	0.171865
LOC645929	0.0320848	0.171552
VDAC2	0.0434304	0.171484
LOC440005	0.0350909	0.171215
OR6C74	0.0368571	0.17109
SYCP3	0.0244369	0.171012
NUP98	0.0347084	0.171006
LOC646094	0.0165355	0.170648
LOC648898	0.0255647	0.170598
HS.258083	0.0300165	0.170468
LOC650214	0.0180818	0.170427
LOC400713	0.0381665	0.170397
LOC651586	0.0360172	0.170373
HS.545006	0.0311701	0.170352
LOC729085	0.0169738	0.170224
HIPK3	0.0422811	0.170111
GABRR1	0.017491	0.169922
AFM	0.0316528	0.169882
LOC645566	0.0194739	0.169521
LOC643556	0.0468656	0.169417
TMEM126B	0.0333279	0.16938
HS.139204	0.00998407	0.168911
HS.564578	0.0340209	0.16868
HRG	0.0192945	0.168638
LOC650118	0.0097188	0.168514
HS.508884	0.0360209	0.168466
ATF2	0.0425568	0.16786
LOC643195	0.0141913	0.167729
HS.162947	0.0186382	0.167351
HS.584074	0.0173093	0.167323
MLKL	0.0229733	0.167165
VENTXP7	0.0364799	0.166947
HS.539081	0.045389	0.166846
LRWD1	0.0426074	0.166155
HS.26920	0.0172831	0.166049
HS.559605	0.0405262	0.165758
FAM83C	0.0375061	0.165388
PRR13	0.0338102	0.165369
LOC648460	0.0367994	0.165076
HS.537994	0.0394852	0.165074
GSTA3	0.0166971	0.164923
LOC255326	0.0420944	0.164919
ZNF214	0.0445698	0.164676
OR10A4	0.0376172	0.164571
HS.207601	0.0360175	0.164367
TSSK6	0.0216105	0.164267
ZNF441	0.045819	0.16425
LOC129870	0.0207503	0.164098
HK1	0.0103364	0.163981
PLA2G12A	0.0499428	0.163784
LOC651621	0.030852	0.163599
HS.580596	0.0144586	0.163101
GRIK3	0.0477133	0.162849
[truncated: 1,004 more rows]

[truncated: 32 more sheets: Table S10, Table S11, Table S12, Table S13, Table S14, Table S15, Table S16, Table S17, Table S18, Table S19, Table S20, Table S21, Table S22, Table S23, Table S24, Table S25, Table S26, Table S27, Table S28, Table S29 …]
